# Supplementary material for: The Taxonomy Statistic Uncovers Novel Clinical Patterns in a Population of Ischemic Stroke Patients
Source: PLoS One. 2013 Jul 16;8(7):e69816. doi: 10.1371/journal.pone.0069816 (PMC3713050; doi:10.1371/journal.pone.0069816)
Supplement: File S1 — (XLSX) [file pone.0069816.s001.xlsx]

## Sheet: M-S_ALGORITHM
ORIGINAL DATA	PATIENT	AGE	NIHSS	DM		AGE (normalized)	NIHSS (normalized)	DM (normalized)		DISTANCE MATRIX (M-S METRIC)	P1	P2	P3	P4	P5	P6	P7	P8	P9	P10	P11	P12	P13	P14	P15	P16	P17	P18	P19	P20	P21	P22	P23	P24	P25	P26	P27	P28	P29	P30	P31	P32	P33	P34	P35	P36	P37	P38	P39
	P1	68	5	1		0.542857	0.138889	1		P1	0	0.6873	0.1515	0.1098	0.1514	0.7117	0.084	0.6455	0.6568	0.7284	0.6691	0.6652	0.6318	0.6574	0.6551	0.7631	0.7034	0.6286	0.0956	0.0979	0.6394	0.6602	0.075	0.7282	0.6288	0.7106	0.6697	0.6924	0.695	0.6405	0.6079	0.2101	0.7985	0.8363	0.7186	0.1036	0.7284	0.8113	0.6771
	P2	78	1	0		0.685714	0.0277778	0		P2	0.6873	0	0.7707	0.7495	0.64	0.3204	0.7259	0.227	0.0722	0.6152	0.1402	0.3116	0.2218	0.373	0.1782	0.5	0.4505	0.3773	0.6231	0.6665	0.426	0.291	0.6969	0.3593	0.2928	0.275	0.288	0.4136	0.2848	0.4166	0.2387	0.6277	0.7238	0.8123	0.4986	0.7174	0.6152	0.7705	0.0801
	P3	56	2	1		0.371429	0.0555556	1		P3	0.1515	0.7707	0	0.1641	0.2799	0.7361	0.0737	0.778	0.7586	0.7594	0.7568	0.7903	0.7694	0.7854	0.7715	0.7208	0.8142	0.7372	0.1527	0.1571	0.7741	0.7872	0.0827	0.7545	0.7675	0.7848	0.7255	0.8074	0.7863	0.7459	0.7545	0.2666	0.8308	0.8654	0.8238	0.2394	0.7594	0.8377	0.763
	P4	62	9	1		0.457143	0.25	1		P4	0.1098	0.7495	0.1641	0	0.2374	0.7159	0.0976	0.6707	0.7208	0.6556	0.7358	0.6709	0.6583	0.6446	0.7169	0.7666	0.6923	0.6566	0.1948	0.2	0.6259	0.6475	0.1356	0.7322	0.6356	0.7647	0.707	0.681	0.7503	0.6246	0.6778	0.2941	0.8015	0.7733	0.7082	0.0901	0.6556	0.748	0.7419
	P5	89	5	1		0.842857	0.138889	1		P5	0.1514	0.64	0.2799	0.2374	0	0.7553	0.2227	0.5742	0.6119	0.7649	0.6904	0.5384	0.6093	0.6518	0.5619	0.799	0.6324	0.6848	0.1502	0.207	0.6802	0.5909	0.2151	0.7693	0.6353	0.5655	0.7197	0.5845	0.5489	0.6934	0.6272	0.0845	0.829	0.857	0.6581	0.2272	0.7649	0.8349	0.6688
	P6	62	1	0		0.457143	0.0277778	0		P6	0.7117	0.3204	0.7361	0.7159	0.7553	0	0.6852	0.4746	0.3695	0.5113	0.2096	0.5322	0.4306	0.51	0.4415	0.2771	0.6265	0.2236	0.7121	0.7141	0.4554	0.5181	0.6883	0.0573	0.4203	0.5073	0.1271	0.6014	0.5139	0.287	0.3437	0.7518	0.6178	0.7687	0.6592	0.7415	0.5113	0.7187	0.2612
	P7	62	3	1		0.457143	0.0833333	1		P7	0.084	0.7259	0.0737	0.0976	0.2227	0.6852	0	0.7189	0.6945	0.7459	0.7095	0.7346	0.7081	0.7284	0.7107	0.7414	0.7648	0.6673	0.1164	0.1194	0.7141	0.7306	0.0446	0.7032	0.7057	0.7452	0.6762	0.7562	0.7294	0.6783	0.6892	0.2321	0.8225	0.8573	0.7769	0.1789	0.7459	0.8308	0.7167
	P8	81	7	0		0.728571	0.194444	0		P8	0.6455	0.227	0.778	0.6707	0.5742	0.4746	0.7189	0	0.1668	0.4808	0.3353	0.1095	0.0774	0.2447	0.1176	0.5684	0.2891	0.3233	0.6442	0.7028	0.2922	0.0828	0.7111	0.5047	0.1494	0.3018	0.3981	0.2414	0.2677	0.2631	0.1995	0.6373	0.6328	0.686	0.3514	0.6424	0.4808	0.6483	0.2889
	P9	78	3	0		0.685714	0.0833333	0		P9	0.6568	0.0722	0.7586	0.7208	0.6119	0.3695	0.6945	0.1668	0	0.5635	0.2023	0.258	0.1587	0.3199	0.1143	0.4819	0.4077	0.3099	0.6133	0.677	0.3715	0.2358	0.686	0.4056	0.2316	0.2675	0.2776	0.3679	0.2291	0.3535	0.1713	0.6386	0.6564	0.7665	0.4596	0.6899	0.5635	0.7257	0.1465
	P10	57	14	0		0.385714	0.388889	0		P10	0.7284	0.6152	0.7594	0.6556	0.7649	0.5113	0.7459	0.4808	0.5635	0	0.5757	0.4947	0.4454	0.266	0.5665	0.4857	0.4034	0.4002	0.7813	0.8032	0.2399	0.4063	0.7664	0.5441	0.394	0.6651	0.5036	0.3633	0.6401	0.3367	0.4695	0.8249	0.5625	0.3553	0.4557	0.6278	0	0.3137	0.5936
	P11	71	1	0		0.585714	0.0277778	0		P11	0.6691	0.1402	0.7568	0.7358	0.6904	0.2096	0.7095	0.3353	0.2023	0.5757	0	0.4081	0.2796	0.3801	0.2934	0.422	0.5275	0.2913	0.6357	0.6458	0.3636	0.3904	0.6784	0.2549	0.2666	0.3766	0.177	0.4958	0.385	0.3418	0.1697	0.682	0.6857	0.7954	0.5689	0.7026	0.5757	0.7503	0.0653
	P12	87	8	0		0.814286	0.222222	0		P12	0.6652	0.3116	0.7903	0.6709	0.5384	0.5322	0.7346	0.1095	0.258	0.4947	0.4081	0	0.1784	0.2762	0.1623	0.6156	0.2955	0.3974	0.6641	0.7194	0.3209	0.1294	0.7272	0.559	0.193	0.2441	0.464	0.1696	0.2102	0.3438	0.2871	0.6002	0.673	0.6854	0.3698	0.6438	0.4947	0.6501	0.3668
	P13	76	7	0		0.657143	0.194444	0		P13	0.6318	0.2218	0.7694	0.6583	0.6093	0.4306	0.7081	0.0774	0.1587	0.4454	0.2796	0.1784	0	0.1917	0.1927	0.5322	0.3441	0.2665	0.6305	0.6914	0.2412	0.1538	0.7	0.4632	0.0803	0.3654	0.3476	0.3001	0.3321	0.2013	0.1323	0.6729	0.6021	0.6671	0.4016	0.6296	0.4454	0.6276	0.2293
	P14	74	13	0		0.628571	0.361111	0		P14	0.6574	0.373	0.7854	0.6446	0.6518	0.51	0.7284	0.2447	0.3199	0.266	0.3801	0.2762	0.1917	0	0.3385	0.5974	0.2378	0.3689	0.6562	0.7128	0.1002	0.1682	0.7208	0.5381	0.1548	0.4695	0.4387	0.1866	0.4418	0.3128	0.2534	0.7111	0.6576	0.5148	0.3045	0.5596	0.266	0.4779	0.3368
	P15	83	4	0		0.757143	0.111111	0		P15	0.6551	0.1782	0.7715	0.7169	0.5619	0.4415	0.7107	0.1176	0.1143	0.5665	0.2934	0.1623	0.1927	0.3385	0	0.5411	0.3495	0.3339	0.6338	0.6941	0.3872	0.1887	0.7026	0.4735	0.2593	0.2183	0.3601	0.2864	0.1803	0.3728	0.2064	0.6068	0.6528	0.7579	0.4215	0.6872	0.5665	0.7195	0.2441
	P16	54	2	0		0.342857	0.0555556	0		P16	0.7631	0.5	0.7208	0.7666	0.799	0.2771	0.7414	0.5684	0.4819	0.4857	0.422	0.6156	0.5322	0.5974	0.5411	0	0.6932	0.3621	0.7634	0.7893	0.5526	0.6041	0.7439	0.3313	0.5237	0.5952	0.2829	0.6725	0.6006	0.4142	0.4608	0.8166	0.4695	0.7065	0.72	0.7876	0.4857	0.6519	0.4582
	P17	82	20	0		0.742857	0.555556	0		P17	0.7034	0.4505	0.8142	0.6923	0.6324	0.6265	0.7648	0.2891	0.4077	0.4034	0.5275	0.2955	0.3441	0.2378	0.3495	0.6932	0	0.5189	0.7023	0.7514	0.3142	0.2249	0.7583	0.6479	0.3557	0.462	0.5721	0.1446	0.4379	0.4762	0.4309	0.6865	0.739	0.4395	0.1066	0.6188	0.4034	0.3741	0.4945
	P18	64	5	0		0.485714	0.138889	0		P18	0.6286	0.3773	0.7372	0.6566	0.6848	0.2236	0.6673	0.3233	0.3099	0.4002	0.2913	0.3974	0.2665	0.3689	0.3339	0.3621	0.5189	0	0.6938	0.716	0.2986	0.3793	0.6697	0.2681	0.2533	0.4929	0.1528	0.4866	0.4597	0.0817	0.1547	0.7513	0.4574	0.6656	0.5611	0.6671	0.4002	0.6197	0.3309
	P19	74	2	1		0.628571	0.0555556	1		P19	0.0956	0.6231	0.1527	0.1948	0.1502	0.7121	0.1164	0.6442	0.6133	0.7813	0.6357	0.6641	0.6305	0.6562	0.6338	0.7634	0.7023	0.6938	0	0.0669	0.6877	0.659	0.0763	0.7286	0.6381	0.6552	0.6701	0.6914	0.6575	0.7031	0.6291	0.129	0.8554	0.8815	0.7177	0.1853	0.7813	0.8568	0.6103
	P20	70	0	1		0.571429	0	1		P20	0.0979	0.6665	0.1571	0.2	0.207	0.7141	0.1194	0.7028	0.677	0.8032	0.6458	0.7194	0.6914	0.7128	0.6941	0.7893	0.7514	0.716	0.0669	0	0.7075	0.7152	0.078	0.7091	0.6889	0.712	0.6927	0.7422	0.7139	0.7249	0.6714	0.1339	0.8831	0.9047	0.7642	0.19	0.8032	0.8791	0.655
	P21	69	12	0		0.557143	0.333333	0		P21	0.6394	0.426	0.7741	0.6259	0.6802	0.4554	0.7141	0.2922	0.3715	0.2399	0.3636	0.3209	0.2412	0.1002	0.3872	0.5526	0.3142	0.2986	0.6877	0.7075	0	0.2138	0.7061	0.4866	0.1776	0.5145	0.3761	0.2681	0.4866	0.2362	0.2543	0.7406	0.6194	0.5084	0.3742	0.5365	0.2399	0.4693	0.3919
	P22	81	10	0		0.728571	0.277778	0		P22	0.6602	0.291	0.7872	0.6475	0.5909	0.5181	0.7306	0.0828	0.2358	0.4063	0.3904	0.1294	0.1538	0.1682	0.1887	0.6041	0.2249	0.3793	0.659	0.7152	0.2138	0	0.7231	0.5457	0.1688	0.35	0.4479	0.1729	0.3189	0.3241	0.2658	0.6517	0.6632	0.6197	0.2928	0.602	0.4063	0.5834	0.3478
	P23	65	2	1		0.5	0.0555556	1		P23	0.075	0.6969	0.0827	0.1356	0.2151	0.6883	0.0446	0.7111	0.686	0.7664	0.6784	0.7272	0.7	0.7208	0.7026	0.7439	0.7583	0.6697	0.0763	0.078	0.7061	0.7231	0	0.7061	0.6975	0.72	0.6429	0.7494	0.7219	0.6806	0.6805	0.1978	0.8441	0.874	0.7707	0.1709	0.7664	0.8479	0.6866
	P24	62	0	0		0.457143	0	0		P24	0.7282	0.3593	0.7545	0.7322	0.7693	0.0573	0.7032	0.5047	0.4056	0.5441	0.2549	0.559	0.4632	0.5381	0.4735	0.3313	0.6479	0.2681	0.7286	0.7091	0.4866	0.5457	0.7061	0	0.4535	0.5355	0.1771	0.6243	0.5418	0.3279	0.3813	0.748	0.6644	0.7969	0.6788	0.7563	0.5441	0.7461	0.3035
	P25	73	8	0		0.614286	0.222222	0		P25	0.6288	0.2928	0.7675	0.6356	0.6353	0.4203	0.7057	0.1494	0.2316	0.394	0.2666	0.193	0.0803	0.1548	0.2593	0.5237	0.3557	0.2533	0.6381	0.6889	0.1776	0.1688	0.6975	0.4535	0	0.4179	0.3359	0.3125	0.3862	0.1869	0.1167	0.6984	0.5949	0.6303	0.4122	0.6072	0.394	0.5902	0.2453
	P26	95	2	0		0.928571	0.0555556	0		P26	0.7106	0.275	0.7848	0.7647	0.5655	0.5073	0.7452	0.3018	0.2675	0.6651	0.3766	0.2441	0.3654	0.4695	0.2183	0.5952	0.462	0.4929	0.6552	0.712	0.5145	0.35	0.72	0.5355	0.4179	0	0.4355	0.364	0.0416	0.518	0.3859	0.5896	0.7606	0.8245	0.5169	0.7354	0.6651	0.7893	0.3331
	P27	65	2	0		0.5	0.0555556	0		P27	0.6697	0.288	0.7255	0.707	0.7197	0.1271	0.6762	0.3981	0.2776	0.5036	0.177	0.464	0.3476	0.4387	0.3601	0.2829	0.5721	0.1528	0.6701	0.6927	0.3761	0.4479	0.6429	0.1771	0.3359	0.4355	0	0.5434	0.4431	0.2206	0.2481	0.7326	0.6	0.7514	0.6096	0.7039	0.5036	0.7038	0.2285
	P28	86	15	0		0.8	0.416667	0		P28	0.6924	0.4136	0.8074	0.681	0.5845	0.6014	0.7562	0.2414	0.3679	0.3633	0.4958	0.1696	0.3001	0.1866	0.2864	0.6725	0.1446	0.4866	0.6914	0.7422	0.2681	0.1729	0.7494	0.6243	0.3125	0.364	0.5434	0	0.3363	0.441	0.3927	0.6414	0.7215	0.5356	0.2337	0.6047	0.3633	0.5029	0.4605
	P29	94	3	0		0.914286	0.0833333	0		P29	0.695	0.2848	0.7863	0.7503	0.5489	0.5139	0.7294	0.2677	0.2291	0.6401	0.385	0.2102	0.3321	0.4418	0.1803	0.6006	0.4379	0.4597	0.6575	0.7139	0.4866	0.3189	0.7219	0.5418	0.3862	0.0416	0.4431	0.3363	0	0.4868	0.3512	0.5924	0.731	0.8035	0.4953	0.7214	0.6401	0.7684	0.3421
	P30	64	7	0		0.485714	0.194444	0		P30	0.6405	0.4166	0.7459	0.6246	0.6934	0.287	0.6783	0.2631	0.3535	0.3367	0.3418	0.3438	0.2013	0.3128	0.3728	0.4142	0.4762	0.0817	0.7031	0.7249	0.2362	0.3241	0.6806	0.3279	0.1869	0.518	0.2206	0.441	0.4868	0	0.2138	0.7582	0.5018	0.6108	0.522	0.6375	0.3367	0.5663	0.3761
	P31	72	5	0		0.6	0.138889	0		P31	0.6079	0.2387	0.7545	0.6778	0.6272	0.3437	0.6892	0.1995	0.1713	0.4695	0.1697	0.2871	0.1323	0.2534	0.2064	0.4608	0.4309	0.1547	0.6291	0.6714	0.2543	0.2658	0.6805	0.3813	0.1167	0.3859	0.2481	0.3927	0.3512	0.2138	0	0.6928	0.5414	0.6995	0.4808	0.6474	0.4695	0.6573	0.182
	P32	87	0	1		0.814286	0	1		P32	0.2101	0.6277	0.2666	0.2941	0.0845	0.7518	0.2321	0.6373	0.6386	0.8249	0.682	0.6002	0.6729	0.7111	0.6068	0.8166	0.6865	0.7513	0.129	0.1339	0.7406	0.6517	0.1978	0.748	0.6984	0.5896	0.7326	0.6414	0.5924	0.7582	0.6928	0	0.8976	0.9146	0.7096	0.2816	0.8249	0.8915	0.6588
	P33	44	5	0		0.2	0.138889	0		P33	0.7985	0.7238	0.8308	0.8015	0.829	0.6178	0.8225	0.6328	0.6564	0.5625	0.6857	0.673	0.6021	0.6576	0.6528	0.4695	0.739	0.4574	0.8554	0.8831	0.6194	0.6632	0.8441	0.6644	0.5949	0.7606	0.6	0.7215	0.731	0.5018	0.5414	0.8976	0	0.5344	0.7619	0.8194	0.5625	0.583	0.7032
	P34	44	19	0		0.2	0.527778	0		P34	0.8363	0.8123	0.8654	0.7733	0.857	0.7687	0.8573	0.686	0.7665	0.3553	0.7954	0.6854	0.6671	0.5148	0.7579	0.7065	0.4395	0.6656	0.8815	0.9047	0.5084	0.6197	0.874	0.7969	0.6303	0.8245	0.7514	0.5356	0.8035	0.6108	0.6995	0.9146	0.5344	0	0.4886	0.7424	0.3553	0.1045	0.803
	P35	81	25	0		0.728571	0.694444	0		P35	0.7186	0.4986	0.8238	0.7082	0.6581	0.6592	0.7769	0.3514	0.4596	0.4557	0.5689	0.3698	0.4016	0.3045	0.4215	0.72	0.1066	0.5611	0.7177	0.7642	0.3742	0.2928	0.7707	0.6788	0.4122	0.5169	0.6096	0.2337	0.4953	0.522	0.4808	0.7096	0.7619	0.4886	0	0.6384	0.4557	0.4289	0.5388
	P36	68	12	1		0.542857	0.333333	1		P36	0.1036	0.7174	0.2394	0.0901	0.2272	0.7415	0.1789	0.6424	0.6899	0.6278	0.7026	0.6438	0.6296	0.5596	0.6872	0.7876	0.6188	0.6671	0.1853	0.19	0.5365	0.602	0.1709	0.7563	0.6072	0.7354	0.7039	0.6047	0.7214	0.6375	0.6474	0.2816	0.8194	0.7424	0.6384	0	0.6278	0.7186	0.7091
	P37	57	14	0		0.385714	0.388889	0		P37	0.7284	0.6152	0.7594	0.6556	0.7649	0.5113	0.7459	0.4808	0.5635	0	0.5757	0.4947	0.4454	0.266	0.5665	0.4857	0.4034	0.4002	0.7813	0.8032	0.2399	0.4063	0.7664	0.5441	0.394	0.6651	0.5036	0.3633	0.6401	0.3367	0.4695	0.8249	0.5625	0.3553	0.4557	0.6278	0	0.3137	0.5936
	P38	48	20	0		0.257143	0.555556	0		P38	0.8113	0.7705	0.8377	0.748	0.8349	0.7187	0.8308	0.6483	0.7257	0.3137	0.7503	0.6501	0.6276	0.4779	0.7195	0.6519	0.3741	0.6197	0.8568	0.8791	0.4693	0.5834	0.8479	0.7461	0.5902	0.7893	0.7038	0.5029	0.7684	0.5663	0.6573	0.8915	0.583	0.1045	0.4289	0.7186	0.3137	0	0.7594
	P39	74	1	0		0.628571	0.0277778	0		P39	0.6771	0.0801	0.763	0.7419	0.6688	0.2612	0.7167	0.2889	0.1465	0.5936	0.0653	0.3668	0.2293	0.3368	0.2441	0.4582	0.4945	0.3309	0.6103	0.655	0.3919	0.3478	0.6866	0.3035	0.2453	0.3331	0.2285	0.4605	0.3421	0.3761	0.182	0.6588	0.7032	0.803	0.5388	0.7091	0.5936	0.7594	0
	P40	69	2	1		0.557143	0.0555556	1		P40	0.0576	0.6641	0.1152	0.1629	0.1862	0.6993	0.0779	0.6814	0.6537	0.7732	0.6436	0.6991	0.6691	0.6921	0.672	0.753	0.7334	0.6809	0.0424	0.0429	0.6759	0.6946	0.0354	0.7165	0.6664	0.6912	0.6555	0.7236	0.6933	0.691	0.6476	0.1672	0.8493	0.8774	0.7471	0.1545	0.7732	0.852	0.6527
	P41	61	15	0		0.442857	0.416667	0		P41	0.7031	0.5731	0.7704	0.6302	0.7425	0.4614	0.7192	0.4435	0.5227	0.0988	0.5305	0.4597	0.4065	0.2308	0.5281	0.5365	0.338	0.3553	0.7563	0.7772	0.2029	0.3708	0.74	0.4932	0.3549	0.6295	0.4563	0.2935	0.6047	0.2938	0.4278	0.8015	0.6057	0.3647	0.396	0.6039	0.0988	0.3251	0.5497
	P42	66	2	1		0.514286	0.0555556	1		P42	0.0665	0.6887	0.091	0.1426	0.2078	0.6911	0.0532	0.7037	0.6779	0.7681	0.6697	0.7202	0.6922	0.7136	0.695	0.7462	0.7521	0.6726	0.0679	0.0693	0.6986	0.716	0.0091	0.7088	0.6897	0.7128	0.6461	0.7429	0.7147	0.6832	0.6723	0.1902	0.8454	0.8749	0.7648	0.1633	0.7681	0.8489	0.6781
	P43	55	21	0		0.357143	0.583333	0		P43	0.7667	0.6967	0.7889	0.7025	0.7956	0.6301	0.7841	0.5796	0.6529	0.2301	0.6707	0.5855	0.5553	0.4073	0.6507	0.5764	0.3118	0.536	0.8134	0.8343	0.3946	0.516	0.8019	0.6568	0.5162	0.727	0.619	0.4406	0.7059	0.484	0.5808	0.851	0.6397	0.2262	0.3391	0.6753	0.2301	0.1359	0.6824
	P44	58	5	0		0.4	0.138889	0		P44	0.6796	0.4812	0.7225	0.6843	0.7281	0.2823	0.6972	0.4162	0.4139	0.335	0.4096	0.4801	0.3672	0.4555	0.4296	0.2607	0.585	0.1372	0.7423	0.7661	0.3948	0.4645	0.722	0.3289	0.3558	0.5732	0.287	0.5571	0.5411	0.2077	0.2707	0.7952	0.3711	0.6347	0.6213	0.7128	0.335	0.5855	0.4426
	P45	49	26	0		0.271429	0.722222	0		P45	0.8189	0.7875	0.8438	0.7607	0.84	0.7463	0.8372	0.6789	0.748	0.404	0.7712	0.6787	0.6623	0.5317	0.7414	0.693	0.4355	0.6603	0.8609	0.8817	0.5273	0.6214	0.8529	0.7699	0.6306	0.8019	0.7325	0.548	0.7832	0.6143	0.6897	0.893	0.6589	0.2676	0.3342	0.733	0.404	0.1821	0.7785
	P46	59	13	0		0.414286	0.361111	0		P46	0.7095	0.5777	0.7595	0.6347	0.749	0.4597	0.7263	0.4414	0.5246	0.0702	0.5331	0.4585	0.4022	0.2165	0.5302	0.4862	0.4028	0.3468	0.7639	0.7856	0.1858	0.3649	0.7475	0.4937	0.3474	0.6357	0.4544	0.3627	0.6098	0.2812	0.4244	0.8096	0.5629	0.4044	0.4551	0.6073	0.0702	0.3625	0.5533
	P47	69	1	1		0.557143	0.0277778	1		P47	0.0739	0.6586	0.1324	0.1783	0.2002	0.694	0.0948	0.6958	0.6694	0.7875	0.6375	0.7128	0.6841	0.706	0.6869	0.7702	0.7455	0.6972	0.0589	0.0263	0.6906	0.7085	0.0527	0.7116	0.6815	0.7052	0.6727	0.7361	0.7072	0.7068	0.6636	0.1547	0.8657	0.8907	0.7586	0.1692	0.7875	0.8651	0.6469
	P48	67	17	1		0.528571	0.472222	1		P48	0.1725	0.7422	0.2868	0.1468	0.2797	0.7576	0.2301	0.6715	0.7164	0.6129	0.7297	0.6716	0.6605	0.5765	0.7131	0.8009	0.5646	0.6878	0.2459	0.252	0.5753	0.6336	0.2225	0.7715	0.6402	0.7567	0.7223	0.584	0.7436	0.6601	0.6779	0.3315	0.8306	0.6731	0.587	0.076	0.6129	0.65	0.7352
	P49	47	2	0		0.242857	0.0555556	0		P49	0.8226	0.6349	0.7909	0.8252	0.8494	0.4721	0.8063	0.6767	0.612	0.6148	0.578	0.7121	0.6496	0.6985	0.6563	0.251	0.7702	0.5222	0.8228	0.8507	0.6649	0.7035	0.8082	0.5263	0.6433	0.6968	0.4629	0.7547	0.7009	0.5613	0.5961	0.8701	0.3306	0.6684	0.7903	0.8409	0.6148	0.6328	0.6044
	P50	73	0	0		0.614286	0	0		P50	0.6904	0.139	0.7776	0.7548	0.69	0.288	0.7307	0.3345	0.2012	0.6155	0.0878	0.4074	0.2787	0.3793	0.2925	0.4882	0.5269	0.3551	0.6352	0.646	0.4121	0.3896	0.7006	0.2558	0.2657	0.3758	0.2536	0.4951	0.3842	0.3994	0.2034	0.6614	0.7345	0.8249	0.5683	0.7213	0.6155	0.7802	0.0641
	P51	74	3	1		0.628571	0.0833333	1		P51	0.0799	0.629	0.1664	0.18	0.1362	0.7167	0.1001	0.6298	0.5976	0.7675	0.6416	0.6504	0.6155	0.6422	0.6189	0.7673	0.6903	0.678	0.0162	0.0821	0.6735	0.6452	0.0913	0.733	0.6231	0.66	0.6755	0.6788	0.6436	0.6879	0.6134	0.1418	0.8397	0.8686	0.7062	0.1711	0.7675	0.8441	0.6166
	P52	75	3	0		0.642857	0.0833333	0		P52	0.6486	0.128	0.7526	0.7145	0.6336	0.3322	0.6869	0.2132	0.0557	0.5454	0.1552	0.2994	0.1473	0.2909	0.1636	0.4514	0.4407	0.2721	0.6037	0.669	0.3439	0.2784	0.6782	0.3705	0.1936	0.3098	0.235	0.4031	0.2721	0.3204	0.1259	0.6612	0.6376	0.758	0.4897	0.6831	0.5454	0.7159	0.0962
	P53	92	36	0		0.885714	1	0		P53	0.7638	0.6216	0.852	0.755	0.6598	0.7428	0.8127	0.5105	0.5922	0.5892	0.6747	0.4503	0.5484	0.4752	0.5396	0.7887	0.3114	0.6688	0.7629	0.802	0.5278	0.4663	0.8075	0.7576	0.5564	0.5119	0.7054	0.3548	0.4938	0.6393	0.6082	0.7178	0.8203	0.6141	0.2454	0.6964	0.5892	0.569	0.6519
	P54	83	18	0		0.757143	0.5	0		P54	0.698	0.4324	0.8108	0.6867	0.6175	0.6143	0.7605	0.2658	0.3883	0.3838	0.512	0.2548	0.3226	0.2128	0.3093	0.6831	0.0532	0.5032	0.6969	0.7468	0.2917	0.1995	0.7539	0.6364	0.3346	0.4311	0.5581	0.0971	0.4057	0.459	0.4122	0.6728	0.7304	0.4552	0.1536	0.6118	0.3838	0.4232	0.4779
	P55	74	14	0		0.628571	0.388889	0		P55	0.6621	0.3892	0.7884	0.6495	0.6561	0.5234	0.7321	0.2635	0.3375	0.2387	0.397	0.2929	0.2132	0.0273	0.3546	0.6084	0.2164	0.3861	0.6609	0.7168	0.1248	0.1889	0.7246	0.5507	0.1778	0.4807	0.454	0.1637	0.4537	0.3315	0.2738	0.7147	0.6669	0.4907	0.285	0.5657	0.2387	0.4544	0.3549
	P56	76	6	0		0.657143	0.166667	0		P56	0.6262	0.1965	0.7659	0.6729	0.6039	0.4114	0.7037	0.1075	0.1313	0.4719	0.2553	0.2052	0.0326	0.219	0.1684	0.5164	0.3655	0.2418	0.6249	0.6867	0.2692	0.1814	0.6954	0.4451	0.1119	0.3493	0.3256	0.3229	0.315	0.2339	0.1031	0.6683	0.5886	0.6906	0.4211	0.6435	0.4719	0.6505	0.2033
	P57	59	16	0		0.414286	0.444444	0		P57	0.7216	0.6088	0.7703	0.6507	0.7582	0.5097	0.7383	0.4811	0.5597	0.098	0.5709	0.4943	0.4474	0.2774	0.5627	0.536	0.3386	0.4053	0.7734	0.7945	0.2536	0.41	0.7584	0.5405	0.3988	0.6578	0.5025	0.3323	0.6338	0.3456	0.4704	0.8166	0.6054	0.3159	0.3965	0.6238	0.098	0.2766	0.588
	P58	81	5	0		0.728571	0.138889	0		P58	0.6349	0.1775	0.7714	0.6988	0.5623	0.441	0.7106	0.0602	0.1134	0.5305	0.2928	0.1631	0.1376	0.2957	0.0629	0.5407	0.3319	0.28	0.6337	0.694	0.3445	0.138	0.7025	0.473	0.2078	0.2654	0.3596	0.287	0.2291	0.3233	0.1482	0.627	0.6093	0.7303	0.3904	0.6694	0.5305	0.6916	0.2434
	P59	59	9	1		0.414286	0.25	1		P59	0.1337	0.7716	0.1426	0.0251	0.2579	0.7411	0.1227	0.6923	0.7429	0.6474	0.7592	0.6917	0.6808	0.6661	0.7382	0.7606	0.711	0.6813	0.2176	0.2235	0.6486	0.6689	0.1601	0.7573	0.6586	0.7843	0.7315	0.7003	0.7701	0.6493	0.701	0.3149	0.7964	0.7683	0.7258	0.1129	0.6474	0.7425	0.7647
	P60	76	3	0		0.657143	0.0833333	0		P60	0.6513	0.1094	0.7547	0.7166	0.6264	0.3451	0.6895	0.1978	0.0372	0.5516	0.1715	0.2856	0.1305	0.3009	0.1472	0.462	0.4297	0.2851	0.6069	0.6717	0.3534	0.2642	0.6808	0.3826	0.2067	0.2957	0.2497	0.3914	0.2578	0.3318	0.1416	0.6537	0.6441	0.7609	0.4796	0.6854	0.5516	0.7192	0.1136
	P61	56	5	0		0.371429	0.138889	0		P61	0.6966	0.5159	0.7173	0.7011	0.7425	0.3302	0.7151	0.4471	0.4485	0.3412	0.4491	0.5077	0.4007	0.4844	0.4615	0.2193	0.607	0.183	0.7584	0.7828	0.4269	0.4929	0.7395	0.3768	0.3899	0.6	0.3317	0.5806	0.5682	0.2497	0.3093	0.8098	0.3359	0.6231	0.6414	0.728	0.3412	0.5728	0.4798
	P62	43	15	0		0.185714	0.416667	0		P62	0.8343	0.8063	0.8651	0.7675	0.8563	0.7557	0.8564	0.6681	0.7559	0.2839	0.787	0.6686	0.646	0.4768	0.7471	0.6823	0.5361	0.6403	0.882	0.9066	0.467	0.5953	0.8741	0.7875	0.6043	0.8206	0.7368	0.5049	0.7979	0.5787	0.6807	0.9168	0.4736	0.1723	0.5767	0.7351	0.2839	0.2588	0.7957
	P63	60	8	0		0.428571	0.222222	0		P63	0.6785	0.4974	0.7413	0.6188	0.7252	0.3283	0.6952	0.3447	0.4362	0.2563	0.4352	0.3721	0.2915	0.3424	0.4489	0.3878	0.4988	0.1984	0.7384	0.7611	0.2692	0.3533	0.7189	0.3692	0.222	0.5793	0.3297	0.4651	0.5496	0.12	0.3098	0.7896	0.4793	0.5585	0.5427	0.6531	0.2563	0.5129	0.4636
	P64	78	3	1		0.685714	0.0833333	1		P64	0.1087	0.5967	0.1934	0.2042	0.1073	0.7259	0.1292	0.6001	0.5653	0.7739	0.6532	0.6224	0.6062	0.6522	0.5884	0.7748	0.6654	0.6881	0.048	0.1117	0.6828	0.6167	0.1207	0.7416	0.6344	0.6316	0.686	0.6531	0.615	0.6973	0.6255	0.1117	0.8447	0.872	0.6826	0.1946	0.7739	0.8481	0.629
	P65	50	12	0		0.285714	0.333333	0		P65	0.7737	0.6924	0.7998	0.7008	0.8049	0.6034	0.7939	0.5478	0.6379	0.2008	0.6589	0.5574	0.5152	0.3745	0.6361	0.4953	0.5232	0.4816	0.8261	0.85	0.3048	0.4694	0.8139	0.6386	0.464	0.7296	0.5905	0.4912	0.7042	0.4138	0.5451	0.867	0.4526	0.3444	0.565	0.6701	0.2008	0.2981	0.6741
	P66	92	16	0		0.885714	0.444444	0		P66	0.7074	0.4636	0.8168	0.6965	0.5787	0.6354	0.7681	0.3061	0.4218	0.4177	0.5388	0.2208	0.3598	0.256	0.3473	0.7005	0.1762	0.5304	0.7064	0.7548	0.3305	0.2434	0.7616	0.6563	0.3711	0.3145	0.5823	0.0853	0.2868	0.4887	0.4445	0.6505	0.7452	0.5441	0.2577	0.624	0.4177	0.5132	0.5066
	P67	68	3	0		0.542857	0.0833333	0		P67	0.6277	0.258	0.7374	0.6985	0.684	0.2256	0.6676	0.3216	0.1858	0.4966	0.1471	0.3959	0.2647	0.3673	0.2788	0.3638	0.5177	0.1653	0.6504	0.6719	0.2968	0.3778	0.6584	0.27	0.2514	0.4086	0.1128	0.4853	0.3723	0.2282	0.1525	0.7139	0.5844	0.7354	0.56	0.6662	0.4966	0.69	0.1984
	P68	70	9	0		0.571429	0.25	0		P68	0.6257	0.3596	0.7656	0.6118	0.6606	0.4097	0.7033	0.2174	0.3003	0.338	0.283	0.2543	0.1557	0.17	0.3223	0.515	0.3674	0.2396	0.6662	0.6863	0.1079	0.1838	0.695	0.4435	0.0817	0.468	0.3237	0.3249	0.4376	0.172	0.1643	0.7232	0.5874	0.5906	0.4228	0.5838	0.338	0.55	0.318
	P69	60	1	1		0.428571	0.0277778	1		P69	0.134	0.7337	0.0572	0.1469	0.2651	0.6927	0.0546	0.7627	0.742	0.7725	0.7172	0.7759	0.7535	0.7706	0.7557	0.7503	0.8015	0.7191	0.1352	0.1067	0.7586	0.7725	0.0638	0.7114	0.7515	0.77	0.7066	0.7941	0.7716	0.7284	0.7376	0.2245	0.8547	0.8836	0.8117	0.2238	0.7725	0.8564	0.7245
	P70	58	5	1		0.4	0.138889	1		P70	0.0849	0.7656	0.0727	0.0986	0.2235	0.732	0.0706	0.7198	0.7351	0.7067	0.752	0.7354	0.709	0.7292	0.7304	0.7411	0.7655	0.6683	0.1765	0.1814	0.7149	0.7314	0.1119	0.7494	0.7066	0.7797	0.722	0.7569	0.7646	0.6793	0.6901	0.2832	0.7798	0.8242	0.7776	0.1798	0.7067	0.7975	0.758
	P71	42	16	0		0.171429	0.444444	0		P71	0.8438	0.8237	0.875	0.7784	0.8643	0.779	0.866	0.6881	0.7746	0.325	0.8066	0.6873	0.6679	0.5037	0.7649	0.7117	0.5257	0.6664	0.8905	0.915	0.496	0.6171	0.8833	0.8099	0.6282	0.8347	0.7597	0.5274	0.8125	0.6067	0.7029	0.9241	0.5185	0.1538	0.5672	0.746	0.325	0.2422	0.8143
	P72	91	15	0		0.871429	0.416667	0		P72	0.702	0.4461	0.8134	0.6909	0.5709	0.6235	0.7638	0.2834	0.403	0.3986	0.5237	0.1953	0.3389	0.2317	0.3259	0.6907	0.1874	0.5151	0.701	0.7503	0.3087	0.2187	0.7572	0.6451	0.3506	0.3109	0.5687	0.0555	0.2826	0.472	0.4264	0.6441	0.7369	0.5593	0.2686	0.6171	0.3986	0.5278	0.4904
	P73	60	9	1		0.428571	0.25	1		P73	0.1257	0.7642	0.1499	0.0167	0.251	0.7327	0.1144	0.6851	0.7355	0.6502	0.7514	0.6847	0.6733	0.659	0.7311	0.7626	0.7048	0.6731	0.21	0.2157	0.6411	0.6618	0.1519	0.749	0.6509	0.7778	0.7234	0.6939	0.7635	0.6411	0.6933	0.308	0.7981	0.77	0.7199	0.1053	0.6502	0.7444	0.7571
	P74	59	18	1		0.414286	0.5	1		P74	0.2397	0.7977	0.2546	0.1496	0.3371	0.7741	0.2348	0.7269	0.7723	0.5954	0.7881	0.725	0.7178	0.6357	0.7672	0.7919	0.6022	0.7214	0.3095	0.3172	0.6366	0.6895	0.2651	0.7883	0.6989	0.8065	0.7651	0.6387	0.7939	0.6934	0.7366	0.3889	0.823	0.6396	0.6227	0.1445	0.5954	0.6156	0.7923
	P75	75	18	0		0.642857	0.5	0		P75	0.6819	0.4344	0.8007	0.67	0.6663	0.5757	0.7478	0.3185	0.3876	0.3222	0.4632	0.3418	0.2764	0.134	0.4003	0.6514	0.1198	0.4535	0.6807	0.7333	0.2208	0.2506	0.7407	0.6	0.2681	0.5111	0.5139	0.185	0.4865	0.4049	0.3535	0.7222	0.7035	0.402	0.1969	0.5911	0.3222	0.3682	0.4257
	P76	64	7	1		0.485714	0.194444	1		P76	0.0649	0.7269	0.1507	0.0485	0.2026	0.7114	0.0831	0.6463	0.6973	0.6905	0.7115	0.666	0.6327	0.6582	0.6942	0.7629	0.7041	0.6282	0.1545	0.1587	0.6402	0.661	0.0904	0.7279	0.6296	0.745	0.6806	0.6932	0.7301	0.5952	0.6519	0.2604	0.7983	0.8041	0.7193	0.1045	0.6905	0.7788	0.7183
	P77	63	5	1		0.471429	0.138889	1		P77	0.0425	0.7264	0.1138	0.0728	0.1874	0.6989	0.0434	0.6826	0.696	0.718	0.7105	0.7003	0.6704	0.6933	0.6928	0.7526	0.7345	0.6243	0.1361	0.1397	0.6772	0.6958	0.0683	0.7161	0.6677	0.7451	0.6785	0.7247	0.7298	0.6368	0.649	0.2466	0.7896	0.8305	0.7481	0.1417	0.718	0.8046	0.7176
	P78	59	10	1		0.414286	0.277778	1		P78	0.1469	0.7749	0.1567	0.0407	0.2676	0.7452	0.1368	0.6966	0.7466	0.632	0.7628	0.6958	0.6854	0.6522	0.7418	0.7645	0.6989	0.6863	0.229	0.2352	0.6339	0.6551	0.1732	0.7612	0.6636	0.7871	0.7357	0.6878	0.773	0.6548	0.7054	0.324	0.7997	0.754	0.7144	0.0981	0.632	0.7284	0.7681
	P79	51	9	0		0.3	0.25	0		P79	0.7552	0.6497	0.7807	0.6778	0.7903	0.5365	0.7755	0.4947	0.5903	0.29	0.6078	0.5093	0.4549	0.4443	0.5918	0.4003	0.5764	0.4035	0.8107	0.8353	0.3824	0.4535	0.7968	0.5758	0.3958	0.6983	0.5259	0.5479	0.6708	0.3279	0.4837	0.8547	0.3838	0.4564	0.6135	0.7069	0.29	0.4072	0.6269
	P80	46	20	0		0.228571	0.555556	0		P80	0.8249	0.7935	0.8526	0.7622	0.8468	0.7469	0.845	0.6706	0.7487	0.344	0.7754	0.6709	0.6512	0.502	0.7412	0.6837	0.3961	0.6471	0.8699	0.8925	0.495	0.6057	0.8618	0.7743	0.6147	0.8086	0.7308	0.524	0.7878	0.5938	0.682	0.9035	0.5678	0.0719	0.449	0.7322	0.344	0.0352	0.7835
	P81	78	9	1		0.685714	0.25	1		P81	0.1312	0.6314	0.2628	0.1181	0.1282	0.7495	0.2042	0.5552	0.6027	0.6936	0.6831	0.5602	0.5601	0.5708	0.603	0.7942	0.5929	0.6773	0.13	0.1882	0.6002	0.5336	0.1964	0.7638	0.5679	0.6597	0.713	0.5779	0.6447	0.6486	0.6183	0.1834	0.8249	0.7967	0.6138	0.112	0.6936	0.7737	0.6609
	P82	92	4	0		0.885714	0.111111	0		P82	0.677	0.2842	0.7862	0.7339	0.5288	0.5135	0.7293	0.2226	0.2285	0.6102	0.3846	0.1648	0.2888	0.4067	0.129	0.6003	0.4075	0.4175	0.6574	0.7138	0.4518	0.2783	0.7218	0.5414	0.3453	0.0947	0.4427	0.3004	0.055	0.4475	0.306	0.5922	0.6964	0.7799	0.4686	0.7053	0.6102	0.7445	0.3416
	P83	50	5	1		0.285714	0.138889	1		P83	0.1529	0.8282	0.1119	0.1655	0.2811	0.8036	0.1422	0.7792	0.7977	0.7607	0.8182	0.7915	0.7707	0.7866	0.7907	0.7697	0.8153	0.7386	0.2411	0.2483	0.7754	0.7884	0.1816	0.821	0.7688	0.8349	0.7918	0.8084	0.8203	0.7473	0.7558	0.3417	0.7621	0.8131	0.8248	0.2407	0.7607	0.7849	0.8226
	P84	71	22	1		0.585714	0.611111	1		P84	0.2345	0.7329	0.3504	0.2229	0.2972	0.7793	0.2988	0.6666	0.7087	0.6474	0.7207	0.6669	0.6561	0.5773	0.7058	0.8186	0.5152	0.7157	0.2672	0.2847	0.5947	0.6309	0.2919	0.7919	0.6369	0.7475	0.7471	0.5843	0.7351	0.6904	0.6723	0.3462	0.8457	0.6687	0.5061	0.146	0.6474	0.6301	0.7261
	P85	66	2	0		0.514286	0.0555556	0		P85	0.6612	0.2687	0.728	0.7094	0.7125	0.149	0.6791	0.3826	0.259	0.5114	0.1547	0.4502	0.3308	0.4242	0.3437	0.3008	0.5611	0.1713	0.6616	0.6839	0.3601	0.4338	0.6461	0.1978	0.3188	0.421	0.0251	0.5316	0.4288	0.2363	0.2288	0.725	0.6087	0.7548	0.5996	0.6963	0.5114	0.7077	0.2077
	P86	58	3	0		0.4	0.0833333	0		P86	0.7126	0.4438	0.7121	0.7169	0.7561	0.2085	0.6862	0.4764	0.3715	0.4054	0.3606	0.5337	0.4324	0.5116	0.4433	0.1757	0.6278	0.2262	0.7339	0.7583	0.4572	0.5197	0.7123	0.2599	0.4222	0.5498	0.219	0.6027	0.5155	0.2894	0.3459	0.7892	0.4742	0.6946	0.6603	0.7424	0.4054	0.6437	0.3991
	P87	70	4	1		0.571429	0.111111	1		P87	0.0329	0.6665	0.1519	0.139	0.151	0.7118	0.0844	0.6451	0.6356	0.7466	0.6469	0.6648	0.6314	0.657	0.6347	0.7632	0.703	0.651	0.0648	0.066	0.6492	0.6598	0.0755	0.7283	0.6283	0.6926	0.6698	0.6921	0.6767	0.662	0.6075	0.1838	0.8181	0.8518	0.7183	0.1317	0.7466	0.8269	0.6556
	P88	57	19	1		0.385714	0.527778	1		P88	0.2637	0.8132	0.2543	0.1759	0.3569	0.7917	0.2599	0.7429	0.7881	0.5952	0.8044	0.7404	0.7345	0.6537	0.7826	0.7918	0.6026	0.7395	0.3316	0.3399	0.6551	0.7059	0.2892	0.8057	0.7162	0.8204	0.7824	0.6553	0.8079	0.7119	0.7535	0.4083	0.8229	0.6197	0.623	0.1698	0.5952	0.5957	0.8082
	P89	70	6	1		0.571429	0.166667	1		P89	0.0324	0.6765	0.179	0.1085	0.1489	0.721	0.1137	0.6162	0.6465	0.7182	0.6581	0.6376	0.6014	0.629	0.6452	0.7708	0.6789	0.6406	0.0937	0.0959	0.62	0.6321	0.105	0.737	0.5981	0.7008	0.6804	0.667	0.6854	0.6306	0.5979	0.2067	0.805	0.8253	0.6954	0.1025	0.7182	0.8007	0.6662
	P90	77	4	0		0.671429	0.111111	0		P90	0.6388	0.1225	0.7605	0.7043	0.6051	0.3803	0.6968	0.1522	0.0528	0.5314	0.216	0.245	0.1127	0.2836	0.0987	0.4909	0.3973	0.2635	0.6162	0.6794	0.3349	0.2224	0.6883	0.4158	0.1883	0.3008	0.2901	0.3568	0.2639	0.3107	0.1224	0.6513	0.6161	0.7406	0.4501	0.6738	0.5314	0.6999	0.1613
	P91	75	2	0		0.642857	0.0555556	0		P91	0.6641	0.0953	0.7486	0.7291	0.6476	0.3057	0.703	0.2433	0.0918	0.5723	0.1216	0.3262	0.1799	0.3186	0.1956	0.4295	0.4621	0.3076	0.5972	0.6636	0.3724	0.306	0.6729	0.3455	0.2257	0.2903	0.2045	0.426	0.2999	0.3536	0.1614	0.6562	0.6731	0.7817	0.5092	0.6972	0.5723	0.7391	0.0602
	P92	72	5	0		0.6	0.138889	0		P92	0.6079	0.2387	0.7545	0.6778	0.6272	0.3437	0.6892	0.1995	0.1713	0.4695	0.1697	0.2871	0.1323	0.2534	0.2064	0.4608	0.4309	0.1547	0.6291	0.6714	0.2543	0.2658	0.6805	0.3813	0.1167	0.3859	0.2481	0.3927	0.3512	0.2138	0	0.6928	0.5414	0.6995	0.4808	0.6474	0.4695	0.6573	0.182
	P93	70	3	0		0.571429	0.0833333	0		P93	0.6339	0.2208	0.742	0.7033	0.6696	0.2594	0.6734	0.2906	0.1486	0.5116	0.1044	0.3683	0.2311	0.3384	0.2459	0.3915	0.4957	0.1989	0.6338	0.6547	0.2921	0.3494	0.6643	0.3018	0.2173	0.3804	0.1515	0.4618	0.3437	0.257	0.1139	0.6989	0.6011	0.7422	0.5399	0.6713	0.5116	0.6979	0.1583
	P94	58	5	1		0.4	0.138889	1		P94	0.0849	0.7656	0.0727	0.0986	0.2235	0.732	0.0706	0.7198	0.7351	0.7067	0.752	0.7354	0.709	0.7292	0.7304	0.7411	0.7655	0.6683	0.1765	0.1814	0.7149	0.7314	0.1119	0.7494	0.7066	0.7797	0.722	0.7569	0.7646	0.6793	0.6901	0.2832	0.7798	0.8242	0.7776	0.1798	0.7067	0.7975	0.758
	P95	71	4	0		0.585714	0.111111	0		P95	0.6208	0.2301	0.7484	0.6904	0.6484	0.3041	0.6815	0.2451	0.1604	0.4902	0.1196	0.3277	0.1817	0.2959	0.1974	0.4282	0.4633	0.1763	0.6314	0.6632	0.2729	0.3076	0.6726	0.344	0.167	0.3832	0.2027	0.4273	0.3475	0.235	0.0569	0.6958	0.5706	0.7206	0.5103	0.6592	0.4902	0.6773	0.1706
	P96	92	7	0		0.885714	0.194444	0		P96	0.6723	0.3395	0.7947	0.6949	0.528	0.5511	0.7402	0.1455	0.288	0.5448	0.432	0.0895	0.2116	0.3399	0.1962	0.6312	0.3497	0.4217	0.6711	0.7253	0.3835	0.2067	0.7329	0.5768	0.2701	0.1618	0.4857	0.2364	0.126	0.3703	0.3159	0.6085	0.6863	0.7209	0.4159	0.6677	0.5448	0.6867	0.3924
	P97	55	2	0		0.357143	0.0555556	0		P97	0.7546	0.4807	0.7108	0.7583	0.7918	0.2492	0.7321	0.5529	0.4634	0.4672	0.3998	0.6018	0.5154	0.583	0.5247	0.0346	0.6822	0.3393	0.7549	0.7805	0.5365	0.5899	0.7347	0.3034	0.5066	0.5806	0.2571	0.6608	0.5863	0.3932	0.4415	0.809	0.4848	0.7112	0.71	0.78	0.4672	0.6574	0.4374
	P98	61	12	0		0.442857	0.333333	0		P98	0.6899	0.5382	0.7596	0.613	0.7327	0.4046	0.7061	0.3999	0.4836	0.1355	0.4879	0.4205	0.3566	0.2157	0.492	0.4867	0.4022	0.2897	0.746	0.7675	0.1283	0.3214	0.7281	0.4398	0.2982	0.605	0.4019	0.362	0.5782	0.2219	0.3767	0.7938	0.5634	0.4505	0.4545	0.5863	0.1355	0.4086	0.5107
	P99	61	19	0		0.442857	0.527778	0		P99	0.719	0.6122	0.7833	0.6509	0.7546	0.5222	0.7349	0.4927	0.5664	0.202	0.5773	0.5044	0.4622	0.3047	0.5689	0.5895	0.2524	0.426	0.7689	0.789	0.2846	0.4264	0.7542	0.5504	0.4177	0.6578	0.5151	0.3527	0.6351	0.3712	0.4842	0.8109	0.6509	0.2502	0.3179	0.6251	0.202	0.2138	0.593
	P100	71	6	0		0.585714	0.166667	0		P100	0.611	0.2803	0.7563	0.6602	0.6394	0.3555	0.6916	0.1849	0.2151	0.4332	0.1846	0.2741	0.1165	0.2398	0.2457	0.4705	0.4205	0.1698	0.6428	0.6739	0.2124	0.2524	0.683	0.3924	0.1006	0.4145	0.2616	0.3816	0.3811	0.1638	0.0549	0.7043	0.5496	0.6707	0.4713	0.6303	0.4332	0.6287	0.2285
	P101	81	17	0		0.728571	0.472222	0		P101	0.6902	0.4058	0.806	0.6787	0.6253	0.5962	0.7544	0.2313	0.3596	0.3549	0.4891	0.261	0.2908	0.1758	0.317	0.6682	0.0752	0.4798	0.6891	0.7404	0.2584	0.1619	0.7476	0.6193	0.3034	0.4402	0.5373	0.0998	0.4144	0.4336	0.3847	0.6814	0.7178	0.4649	0.1562	0.6019	0.3549	0.432	0.4534
	P102	30	10	0		0	0.277778	0		P102	0.9237	0.9712	0.9663	0.8559	0.9345	0.9622	0.952	0.8068	0.9135	0.6414	0.9678	0.7965	0.792	0.7193	0.8926	0.9105	0.7861	0.8181	0.9709	1	0.6881	0.724	0.9688	1	0.7509	0.9539	0.9286	0.7717	0.9301	0.7453	0.8418	1	0.7093	0.6183	0.8048	0.8519	0.6414	0.6582	0.9694
	P103	73	1	0		0.614286	0.0277778	0		P103	0.6745	0.1001	0.7609	0.7399	0.676	0.2447	0.7144	0.3044	0.1651	0.5878	0.0445	0.3806	0.246	0.3512	0.2605	0.4467	0.5055	0.3182	0.6188	0.652	0.3827	0.362	0.6839	0.288	0.2324	0.3476	0.2121	0.4723	0.3564	0.3651	0.1665	0.6665	0.6976	0.8006	0.5488	0.707	0.5878	0.7564	0.0218
	P104	50	0	1		0.285714	0	1		P104	0.2355	0.8333	0.099	0.2469	0.3512	0.8076	0.1654	0.8514	0.8385	0.839	0.8229	0.8597	0.8457	0.8564	0.8471	0.7957	0.8757	0.8241	0.2366	0.1818	0.8489	0.8576	0.1735	0.8039	0.8444	0.856	0.8163	0.8711	0.857	0.8299	0.8357	0.2913	0.8596	0.8897	0.8821	0.3147	0.839	0.8603	0.8275
	P105	65	6	1		0.5	0.166667	1		P105	0.0413	0.7151	0.1438	0.0721	0.1844	0.709	0.0757	0.6533	0.6851	0.7076	0.6988	0.6726	0.6399	0.6649	0.6823	0.761	0.7099	0.6252	0.1335	0.137	0.6474	0.6677	0.0667	0.7257	0.637	0.7348	0.6667	0.6992	0.7197	0.615	0.6384	0.2428	0.7967	0.8192	0.7249	0.1117	0.7076	0.7938	0.706
	P106	79	35	1		0.7	0.972222	1		P106	0.3707	0.733	0.466	0.3612	0.3468	0.8185	0.4235	0.6688	0.7122	0.7101	0.7704	0.669	0.6813	0.6296	0.7028	0.8509	0.5376	0.7663	0.3698	0.4119	0.6668	0.638	0.4179	0.8289	0.687	0.7395	0.7921	0.5972	0.7286	0.7455	0.7235	0.3899	0.8732	0.7277	0.4837	0.2979	0.7101	0.6959	0.7544
	P107	74	2	0		0.628571	0.0555556	0		P107	0.6614	0.1146	0.7465	0.7271	0.6548	0.2912	0.7005	0.2588	0.1104	0.5663	0.1032	0.34	0.1966	0.3087	0.2121	0.4176	0.4731	0.2947	0.5938	0.6607	0.363	0.3202	0.6701	0.3318	0.2127	0.3048	0.1879	0.4377	0.3142	0.3423	0.1458	0.6638	0.667	0.779	0.5192	0.695	0.5663	0.7359	0.0406
	P108	65	1	1		0.5	0.0277778	1		P108	0.0916	0.692	0.1005	0.1515	0.2291	0.6826	0.0622	0.7255	0.7017	0.7811	0.6729	0.7408	0.715	0.7347	0.7175	0.7617	0.7704	0.6867	0.0928	0.062	0.7208	0.7369	0.0179	0.7008	0.7126	0.734	0.6607	0.7619	0.7358	0.697	0.6965	0.1857	0.861	0.8877	0.7822	0.1857	0.7811	0.8614	0.6814
	P109	45	1	0		0.214286	0.0277778	0		P109	0.8561	0.6607	0.8304	0.8582	0.8779	0.5008	0.8429	0.7377	0.6852	0.6875	0.6054	0.7665	0.7158	0.7554	0.7212	0.3924	0.8136	0.6125	0.8563	0.866	0.7282	0.7595	0.8444	0.5581	0.7106	0.754	0.5643	0.801	0.7574	0.6441	0.6724	0.8837	0.3551	0.693	0.8299	0.871	0.6875	0.7021	0.6312
	P110	70	7	1		0.571429	0.194444	1		P110	0.0476	0.6813	0.1919	0.0932	0.1605	0.7254	0.1276	0.6017	0.6518	0.704	0.6634	0.6239	0.5864	0.6151	0.6503	0.7744	0.6668	0.6463	0.1075	0.1101	0.6054	0.6183	0.1191	0.7411	0.583	0.7047	0.6854	0.6545	0.6895	0.6148	0.6042	0.2177	0.8081	0.8121	0.6839	0.0879	0.704	0.7877	0.6713
	P111	72	8	1		0.6	0.222222	1		P111	0.0771	0.671	0.2169	0.0922	0.158	0.7339	0.1546	0.5928	0.6418	0.6943	0.6633	0.5963	0.5773	0.5868	0.6407	0.7814	0.6423	0.6572	0.1055	0.1376	0.5969	0.5902	0.1463	0.7491	0.5523	0.6952	0.6951	0.6291	0.6802	0.6267	0.5945	0.2143	0.814	0.8016	0.6607	0.087	0.6943	0.7776	0.6608
	P112	71	5	1		0.585714	0.138889	1		P112	0.0249	0.6638	0.1726	0.1306	0.1298	0.7188	0.1068	0.6232	0.6333	0.7343	0.6443	0.6442	0.6087	0.6358	0.6325	0.769	0.6847	0.6378	0.0714	0.0888	0.6373	0.6388	0.098	0.7349	0.6054	0.6898	0.6779	0.6731	0.6741	0.6491	0.5833	0.1881	0.8035	0.8397	0.7009	0.1237	0.7343	0.815	0.6529
	P113	61	3	1		0.442857	0.0833333	1		P113	0.0925	0.734	0.065	0.106	0.2299	0.6945	0.0093	0.7264	0.7026	0.7439	0.718	0.7416	0.7158	0.7355	0.7184	0.7389	0.7711	0.6761	0.1247	0.1281	0.7217	0.7377	0.0536	0.7125	0.7135	0.7523	0.6852	0.7626	0.7366	0.6868	0.6974	0.2396	0.8209	0.8562	0.7828	0.1865	0.7439	0.8296	0.7251
	P114	87	26	1		0.814286	0.722222	1		P114	0.337	0.7187	0.4374	0.327	0.2386	0.8088	0.3927	0.6361	0.6968	0.6946	0.7581	0.5914	0.6643	0.6098	0.6577	0.8429	0.4881	0.7538	0.336	0.3805	0.6489	0.6033	0.3867	0.8198	0.6702	0.6719	0.781	0.5203	0.6595	0.7319	0.7087	0.2847	0.8664	0.7131	0.439	0.2603	0.6946	0.6796	0.7412
	P115	57	25	1		0.385714	0.694444	1		P115	0.3186	0.8263	0.314	0.2398	0.3991	0.8078	0.3172	0.7606	0.8029	0.6276	0.8187	0.7577	0.7533	0.6785	0.7973	0.8085	0.6138	0.7594	0.3796	0.3884	0.6806	0.7262	0.3432	0.8207	0.7367	0.8318	0.7989	0.6783	0.8202	0.7339	0.7714	0.4476	0.8371	0.6501	0.5542	0.2316	0.6276	0.6093	0.822
	P116	57	11	0		0.385714	0.305556	0		P116	0.7162	0.5829	0.7475	0.6394	0.7558	0.4579	0.7339	0.439	0.5268	0.1076	0.5361	0.4571	0.3974	0.3015	0.5325	0.4237	0.4676	0.337	0.7719	0.7945	0.2237	0.3584	0.7556	0.4943	0.3391	0.6424	0.4522	0.4318	0.6155	0.2668	0.4207	0.818	0.5098	0.4466	0.5142	0.6316	0.1076	0.4022	0.5573
	P117	77	0	0		0.671429	0	0		P117	0.7001	0.059	0.7849	0.7621	0.6612	0.3462	0.7395	0.2726	0.1269	0.6362	0.1623	0.3522	0.2411	0.3912	0.2267	0.5284	0.4829	0.4006	0.636	0.6581	0.4455	0.3328	0.7105	0.3191	0.3126	0.3177	0.3122	0.4481	0.327	0.439	0.2595	0.6299	0.7532	0.8332	0.5282	0.7292	0.6362	0.7904	0.101
	P118	58	2	1		0.4	0.0555556	1		P118	0.1345	0.7543	0.0196	0.1474	0.2655	0.7172	0.0551	0.7631	0.7425	0.7533	0.7394	0.7763	0.754	0.771	0.7562	0.7263	0.8018	0.7196	0.1357	0.1395	0.759	0.7729	0.0643	0.7356	0.7519	0.7704	0.7071	0.7945	0.772	0.7289	0.738	0.2513	0.8339	0.8674	0.812	0.2242	0.7533	0.8401	0.746
	P119	68	4	0		0.542857	0.111111	0		P119	0.6111	0.2839	0.7418	0.683	0.67	0.2585	0.6732	0.2915	0.2141	0.4668	0.1811	0.3691	0.2321	0.3392	0.2468	0.3908	0.4963	0.1246	0.656	0.6774	0.2656	0.3502	0.6641	0.301	0.2182	0.4244	0.1505	0.4625	0.3893	0.1905	0.1149	0.7181	0.5437	0.7094	0.5404	0.6514	0.4668	0.6647	0.2285
	P120	73	5	0		0.614286	0.138889	0		P120	0.6111	0.2214	0.7565	0.6803	0.6199	0.3562	0.6917	0.184	0.154	0.4771	0.1855	0.2734	0.1156	0.239	0.1904	0.471	0.4199	0.1707	0.621	0.6741	0.2655	0.2516	0.6831	0.393	0.0996	0.3725	0.2624	0.381	0.3376	0.2277	0.019	0.6855	0.5501	0.7033	0.4707	0.65	0.4771	0.6615	0.1634
	P121	78	7	0		0.685714	0.194444	0		P121	0.6374	0.1894	0.7729	0.6634	0.5952	0.4491	0.7125	0.0464	0.1262	0.4601	0.303	0.1508	0.0325	0.2138	0.1626	0.5473	0.3221	0.2904	0.6361	0.6961	0.2625	0.1254	0.7045	0.4806	0.1093	0.3399	0.3688	0.2766	0.3064	0.2272	0.1605	0.6586	0.615	0.675	0.3815	0.6348	0.4601	0.6362	0.2543
	P122	56	1	1		0.371429	0.0277778	1		P122	0.168	0.767	0.0195	0.1804	0.294	0.7312	0.0917	0.7924	0.7743	0.775	0.7526	0.804	0.7844	0.7994	0.7863	0.7403	0.8263	0.7543	0.1692	0.1424	0.7888	0.801	0.1005	0.7499	0.7826	0.7988	0.7434	0.8199	0.8002	0.7624	0.7704	0.2555	0.8492	0.8801	0.8352	0.2542	0.775	0.8521	0.759
	P123	80	6	1		0.714286	0.166667	1		P123	0.1059	0.6207	0.2414	0.1733	0.0778	0.7422	0.181	0.5419	0.5911	0.7374	0.6738	0.5674	0.5684	0.6168	0.571	0.7882	0.6167	0.6679	0.1046	0.1646	0.6465	0.5609	0.173	0.757	0.5967	0.6326	0.7046	0.6026	0.6167	0.6582	0.6072	0.1346	0.8198	0.8365	0.6364	0.1651	0.7374	0.8133	0.6511
	P124	51	1	0		0.3	0.0277778	0		P124	0.8051	0.5406	0.7703	0.808	0.8346	0.3241	0.7872	0.6449	0.5738	0.5768	0.4657	0.6838	0.6151	0.6688	0.6225	0.1773	0.7476	0.4752	0.8054	0.8124	0.6319	0.6743	0.7893	0.3813	0.6082	0.6669	0.41	0.7306	0.6714	0.5181	0.5564	0.8371	0.481	0.7248	0.7697	0.8253	0.5768	0.667	0.5006
	P125	82	2	0		0.742857	0.0555556	0		P125	0.682	0.1064	0.7626	0.7427	0.5971	0.3926	0.7193	0.1634	0.1028	0.6101	0.2316	0.2297	0.2396	0.3803	0.0804	0.501	0.3851	0.3861	0.6196	0.6823	0.4307	0.2317	0.6911	0.4274	0.3059	0.1887	0.3042	0.3438	0.1997	0.4225	0.2565	0.6027	0.7102	0.7989	0.4544	0.7118	0.6101	0.7592	0.1779
	P126	73	4	1		0.614286	0.111111	1		P126	0.0566	0.6427	0.173	0.1588	0.1294	0.719	0.1072	0.6228	0.6117	0.752	0.6444	0.6438	0.6082	0.6354	0.6117	0.7691	0.6844	0.6596	0.0401	0.0892	0.6569	0.6384	0.0984	0.7351	0.605	0.6716	0.678	0.6728	0.6556	0.67	0.5944	0.1616	0.8225	0.8548	0.7006	0.1508	0.752	0.8303	0.6309
	P127	57	7	0		0.385714	0.194444	0		P127	0.698	0.5302	0.7298	0.6602	0.7425	0.3654	0.716	0.3715	0.4671	0.251	0.47	0.4403	0.3187	0.4138	0.4779	0.3133	0.5532	0.2287	0.7579	0.7816	0.3485	0.4235	0.7396	0.408	0.3065	0.6071	0.3646	0.5232	0.577	0.147	0.3397	0.808	0.4159	0.5682	0.5923	0.6908	0.251	0.5202	0.4976
	P128	92	27	0		0.885714	0.75	0		P128	0.7413	0.5638	0.838	0.7317	0.6275	0.7035	0.7949	0.4357	0.5298	0.5264	0.6249	0.3663	0.4794	0.395	0.4692	0.7564	0.2062	0.6181	0.7404	0.7832	0.4556	0.3848	0.7892	0.7205	0.4886	0.4392	0.6604	0.2562	0.4177	0.5842	0.5483	0.6911	0.7928	0.5551	0.13	0.6676	0.5264	0.5032	0.5987
	P129	84	7	1		0.771429	0.194444	1		P129	0.1445	0.6371	0.2741	0.183	0.0623	0.7533	0.2164	0.5305	0.6088	0.7314	0.6879	0.5257	0.5668	0.6141	0.5583	0.7973	0.5972	0.6823	0.1433	0.2006	0.6429	0.5496	0.2087	0.7675	0.5943	0.6105	0.7174	0.5643	0.5947	0.654	0.6241	0.1181	0.8276	0.8284	0.6257	0.1746	0.7314	0.8059	0.6661
	P130	76	22	0		0.657143	0.611111	0		P130	0.6994	0.4718	0.8118	0.6882	0.6756	0.6176	0.7617	0.3643	0.429	0.3892	0.5163	0.3831	0.3285	0.2196	0.4385	0.6859	0.1043	0.5075	0.6984	0.7481	0.2979	0.3021	0.7551	0.6395	0.3404	0.5371	0.562	0.239	0.5146	0.4637	0.4174	0.7291	0.7328	0.4262	0.1088	0.6137	0.3892	0.3592	0.4825
	P131	81	6	0		0.728571	0.166667	0		P131	0.6403	0.203	0.7747	0.6847	0.5683	0.4583	0.7148	0.0301	0.141	0.5057	0.3147	0.1363	0.1075	0.2702	0.0911	0.555	0.3105	0.3023	0.639	0.6985	0.3184	0.1104	0.7069	0.4894	0.1786	0.2841	0.3794	0.2642	0.2489	0.2932	0.1746	0.6322	0.6215	0.7081	0.3709	0.6559	0.5057	0.67	0.2668
	P132	50	6	0		0.285714	0.166667	0		P132	0.7516	0.6322	0.7781	0.735	0.7887	0.4975	0.7727	0.5099	0.567	0.416	0.5833	0.5636	0.4688	0.5429	0.5704	0.3302	0.6516	0.3491	0.8099	0.8356	0.492	0.5505	0.7952	0.542	0.4592	0.6884	0.4881	0.6282	0.6586	0.3349	0.4462	0.8558	0.2509	0.5493	0.6821	0.7589	0.416	0.4962	0.6058
	P133	69	2	0		0.557143	0.0555556	0		P133	0.6472	0.2109	0.7352	0.7163	0.6908	0.2085	0.6875	0.3362	0.2033	0.5336	0.0879	0.4089	0.2805	0.3809	0.2943	0.3497	0.5281	0.2223	0.6362	0.6576	0.3119	0.3912	0.6555	0.2539	0.2676	0.3774	0.0933	0.4964	0.3858	0.2798	0.1708	0.702	0.6328	0.7644	0.5694	0.6835	0.5336	0.719	0.145
	P134	55	1	0		0.357143	0.0277778	0		P134	0.7711	0.4605	0.7303	0.7745	0.8058	0.2062	0.7501	0.583	0.4995	0.5031	0.3726	0.6286	0.548	0.6111	0.5567	0.1019	0.7035	0.3837	0.7714	0.7767	0.5677	0.6175	0.7526	0.2635	0.5398	0.6089	0.3071	0.6836	0.6142	0.4341	0.4791	0.8061	0.5408	0.7426	0.7295	0.7948	0.5031	0.6878	0.4135
	P135	78	1	0		0.685714	0.0277778	0		P135	0.6873	0	0.7707	0.7495	0.64	0.3204	0.7259	0.227	0.0722	0.6152	0.1402	0.3116	0.2218	0.373	0.1782	0.5	0.4505	0.3773	0.6231	0.6665	0.426	0.291	0.6969	0.3593	0.2928	0.275	0.288	0.4136	0.2848	0.4166	0.2387	0.6277	0.7238	0.8123	0.4986	0.7174	0.6152	0.7705	0.0801
	P136	80	3	0		0.714286	0.0833333	0		P136	0.6621	0.1055	0.7625	0.7248	0.5975	0.392	0.6993	0.1359	0.0358	0.5748	0.2308	0.2305	0.1852	0.338	0.0814	0.5005	0.3857	0.333	0.6194	0.6821	0.3886	0.2074	0.6909	0.4269	0.2551	0.2392	0.3035	0.3444	0.2005	0.3738	0.1991	0.6236	0.6679	0.7719	0.4395	0.6942	0.5748	0.7319	0.1771
	P137	77	30	1		0.671429	0.833333	1		P137	0.3286	0.7224	0.4303	0.3184	0.3235	0.8064	0.385	0.662	0.7004	0.6907	0.7551	0.6625	0.66	0.6049	0.6979	0.8409	0.5237	0.7506	0.3276	0.3726	0.6445	0.6295	0.379	0.8175	0.666	0.7368	0.7782	0.5868	0.7253	0.7285	0.705	0.3687	0.8647	0.7094	0.4669	0.251	0.6907	0.6755	0.738
	P138	68	18	0		0.542857	0.5	0		P138	0.6663	0.5187	0.791	0.6538	0.709	0.535	0.7354	0.3999	0.4719	0.2572	0.4744	0.4179	0.3628	0.199	0.4798	0.618	0.1968	0.4011	0.7189	0.7379	0.1712	0.332	0.728	0.5616	0.3134	0.5811	0.4673	0.2619	0.5572	0.3478	0.3802	0.7654	0.675	0.3462	0.2672	0.5711	0.2572	0.3107	0.4944
	P139	50	7	0		0.285714	0.194444	0		P139	0.7556	0.6438	0.7821	0.7187	0.7916	0.5189	0.7765	0.4798	0.5807	0.3801	0.5982	0.5368	0.4362	0.5148	0.583	0.3648	0.6302	0.3757	0.8128	0.8382	0.4608	0.5229	0.7986	0.5615	0.426	0.6961	0.5086	0.6053	0.6671	0.294	0.4655	0.8578	0.2942	0.5151	0.6626	0.7441	0.3801	0.4632	0.6191
	P140	52	3	0		0.314286	0.0833333	0		P140	0.7636	0.5552	0.7458	0.7671	0.7994	0.3671	0.7419	0.5692	0.483	0.4867	0.4887	0.6164	0.5331	0.5982	0.542	0.1322	0.6938	0.3634	0.784	0.8101	0.5535	0.6049	0.7664	0.4185	0.5247	0.6345	0.366	0.6732	0.6014	0.4154	0.4619	0.8344	0.3748	0.6635	0.7206	0.7881	0.4867	0.6086	0.5195
	P141	56	8	0		0.371429	0.222222	0		P141	0.7109	0.5603	0.7321	0.6523	0.7529	0.4124	0.7292	0.4048	0.4991	0.2336	0.5059	0.4273	0.3565	0.4002	0.5073	0.3289	0.5428	0.2791	0.7693	0.7929	0.3333	0.4101	0.7521	0.4533	0.2903	0.629	0.4088	0.5121	0.5999	0.2007	0.3793	0.8176	0.4291	0.5305	0.5828	0.6836	0.2336	0.4829	0.5308
	P142	71	2	1		0.585714	0.0555556	1		P142	0.0732	0.6477	0.1306	0.176	0.1718	0.7045	0.0937	0.6665	0.6375	0.7765	0.6262	0.6851	0.6537	0.6777	0.6568	0.7573	0.721	0.6861	0.0254	0.0426	0.6807	0.6804	0.0522	0.7215	0.6508	0.6768	0.6615	0.7107	0.679	0.6959	0.6312	0.152	0.8518	0.8791	0.7353	0.1671	0.7765	0.854	0.6357
	P143	59	2	1		0.414286	0.0555556	1		P143	0.126	0.7461	0.0292	0.139	0.2583	0.7078	0.0459	0.7557	0.7344	0.7553	0.7307	0.7693	0.7462	0.7639	0.7485	0.7289	0.7956	0.7108	0.1272	0.1307	0.7515	0.7658	0.0551	0.7261	0.7442	0.7632	0.698	0.788	0.7648	0.7204	0.7298	0.2436	0.8355	0.8684	0.8061	0.2166	0.7553	0.8413	0.7375
	P144	52	3	1		0.314286	0.0833333	1		P144	0.1689	0.8066	0.0584	0.1813	0.2948	0.7779	0.0927	0.7932	0.7752	0.7759	0.7951	0.8048	0.7853	0.8002	0.7872	0.7407	0.827	0.7553	0.1998	0.2058	0.7897	0.8018	0.1348	0.796	0.7835	0.8162	0.7664	0.8206	0.801	0.7633	0.7713	0.3074	0.805	0.8462	0.8359	0.2551	0.7759	0.8179	0.8002
	P145	57	9	1		0.385714	0.25	1		P145	0.1496	0.7864	0.1276	0.0418	0.2715	0.7578	0.1395	0.7068	0.7577	0.6418	0.7748	0.7055	0.6958	0.6805	0.7525	0.7564	0.7234	0.6978	0.2328	0.2392	0.6637	0.6831	0.1764	0.7741	0.6739	0.7974	0.7478	0.7132	0.7833	0.6658	0.7164	0.3287	0.7928	0.7648	0.7376	0.1282	0.6418	0.7388	0.7799
	P146	77	2	0		0.671429	0.0555556	0		P146	0.6694	0.0567	0.7528	0.7332	0.6332	0.333	0.7078	0.2124	0.0547	0.5838	0.1561	0.2986	0.1769	0.3374	0.1627	0.452	0.4401	0.332	0.6039	0.6691	0.3902	0.2776	0.6783	0.3712	0.2504	0.2613	0.2358	0.4025	0.2713	0.3749	0.191	0.6409	0.6846	0.7869	0.4891	0.7015	0.5838	0.7451	0.0972
	P147	61	1	0		0.442857	0.0277778	0		P147	0.7202	0.3404	0.7336	0.7243	0.7625	0.0295	0.6945	0.4901	0.388	0.5029	0.2329	0.5459	0.4473	0.5245	0.458	0.2564	0.6375	0.2465	0.7205	0.7231	0.4715	0.5323	0.6974	0.0867	0.4374	0.5218	0.1529	0.6132	0.5282	0.3081	0.3631	0.7596	0.6085	0.7653	0.6693	0.7492	0.5029	0.7146	0.283
	P148	72	17	0		0.6	0.472222	0		P148	0.671	0.4578	0.7939	0.6588	0.6808	0.5477	0.7392	0.3384	0.4099	0.2776	0.4278	0.3609	0.2966	0.1269	0.4216	0.6284	0.1742	0.4175	0.6879	0.7242	0.1695	0.269	0.7319	0.5736	0.2432	0.532	0.4819	0.2009	0.5072	0.3657	0.3109	0.7376	0.6839	0.4039	0.2465	0.5772	0.2776	0.3688	0.4297
	P149	90	12	0		0.857143	0.333333	0		P149	0.6888	0.4007	0.8051	0.6772	0.5518	0.5927	0.7533	0.2247	0.354	0.4229	0.4847	0.1293	0.2847	0.2104	0.2707	0.6653	0.2382	0.4753	0.6877	0.7391	0.252	0.1547	0.7464	0.616	0.2973	0.2767	0.5333	0.1103	0.2462	0.4287	0.3793	0.6283	0.7153	0.6149	0.3156	0.6	0.4229	0.582	0.4487
	P150	58	27	0		0.4	0.75	0		P150	0.765	0.702	0.8014	0.7055	0.7922	0.6456	0.781	0.598	0.6633	0.3264	0.6797	0.6022	0.5776	0.4479	0.6609	0.6536	0.3599	0.5639	0.8085	0.8277	0.439	0.5416	0.7975	0.6686	0.5439	0.7286	0.6356	0.4731	0.7096	0.5189	0.6008	0.844	0.7053	0.3671	0.2598	0.6802	0.3264	0.2933	0.6897
	P151	55	5	0		0.357143	0.138889	0		P151	0.705	0.5332	0.7267	0.7094	0.7497	0.3542	0.724	0.4626	0.4658	0.3596	0.4688	0.5214	0.4175	0.4988	0.4774	0.1968	0.618	0.2058	0.7665	0.7912	0.443	0.5071	0.7482	0.4008	0.407	0.6134	0.354	0.5923	0.5818	0.2707	0.3287	0.8171	0.3168	0.617	0.6514	0.7356	0.3596	0.5661	0.4984
	P152	64	0	0		0.485714	0	0		P152	0.7112	0.3192	0.759	0.7366	0.7549	0.1097	0.7086	0.4738	0.3684	0.559	0.2083	0.5314	0.4296	0.5092	0.4406	0.3666	0.6259	0.2224	0.7116	0.6909	0.4545	0.5174	0.6878	0.0588	0.4194	0.5065	0.1257	0.6008	0.5131	0.2859	0.3426	0.7323	0.6798	0.8027	0.6587	0.7411	0.559	0.753	0.26
	P153	55	2	0		0.357143	0.0555556	0		P153	0.7546	0.4807	0.7108	0.7583	0.7918	0.2492	0.7321	0.5529	0.4634	0.4672	0.3998	0.6018	0.5154	0.583	0.5247	0.0346	0.6822	0.3393	0.7549	0.7805	0.5365	0.5899	0.7347	0.3034	0.5066	0.5806	0.2571	0.6608	0.5863	0.3932	0.4415	0.809	0.4848	0.7112	0.71	0.78	0.4672	0.6574	0.4374
	P154	78	14	1		0.685714	0.388889	1		P154	0.1894	0.6561	0.3122	0.1771	0.1824	0.7663	0.2575	0.5843	0.6293	0.6266	0.7043	0.5879	0.5895	0.523	0.6287	0.808	0.5325	0.6989	0.1882	0.2425	0.5708	0.545	0.2502	0.7796	0.5968	0.6801	0.7322	0.5152	0.6661	0.6721	0.6438	0.2349	0.8366	0.734	0.5565	0.0956	0.6266	0.7118	0.6836
	P155	71	4	1		0.585714	0.111111	1		P155	0.041	0.6586	0.159	0.1457	0.1438	0.7142	0.0921	0.6376	0.6277	0.7484	0.6384	0.6578	0.6237	0.6498	0.627	0.7652	0.6968	0.6539	0.0566	0.0739	0.6518	0.6527	0.0833	0.7306	0.6206	0.6856	0.6726	0.6856	0.6697	0.6647	0.5993	0.1764	0.8196	0.8528	0.7124	0.1381	0.7484	0.828	0.6474
	P156	86	29	1		0.8	0.805556	1		P156	0.3546	0.7262	0.4523	0.3448	0.2679	0.8139	0.4088	0.6458	0.7048	0.7027	0.7645	0.6098	0.6732	0.6202	0.6668	0.8471	0.5017	0.7603	0.3536	0.3969	0.6582	0.6138	0.403	0.8246	0.679	0.6871	0.7868	0.533	0.6752	0.739	0.7164	0.3129	0.8699	0.7207	0.4539	0.2799	0.7027	0.6881	0.7481
	P157	78	11	0		0.685714	0.305556	0		P157	0.6576	0.2802	0.7856	0.6449	0.6162	0.5108	0.7286	0.1489	0.2242	0.3567	0.3811	0.1892	0.1409	0.1077	0.2502	0.5981	0.2366	0.3699	0.6564	0.713	0.1534	0.0683	0.721	0.5388	0.1561	0.3994	0.4396	0.1853	0.3696	0.3139	0.2546	0.6765	0.6581	0.5834	0.3034	0.5798	0.3567	0.5467	0.3379
	P158	73	4	0		0.614286	0.111111	0		P158	0.627	0.1942	0.7525	0.6952	0.634	0.3315	0.6868	0.2141	0.1245	0.5047	0.1543	0.3002	0.1482	0.267	0.1645	0.4508	0.4413	0.2076	0.615	0.6688	0.2948	0.2792	0.678	0.3698	0.1328	0.3557	0.2341	0.4038	0.3197	0.262	0.0558	0.681	0.5869	0.7276	0.4902	0.6642	0.5047	0.6852	0.132
	P159	82	17	1		0.742857	0.472222	1		P159	0.2408	0.6779	0.3558	0.2293	0.1872	0.7811	0.3046	0.5833	0.6528	0.6503	0.723	0.5779	0.6155	0.5532	0.6169	0.8201	0.4713	0.718	0.2397	0.2906	0.598	0.5457	0.2977	0.7936	0.6224	0.6674	0.7492	0.4897	0.6538	0.6929	0.6664	0.2378	0.847	0.7039	0.5073	0.153	0.6503	0.6827	0.7037
	P160	71	14	0		0.585714	0.388889	0		P160	0.6547	0.4291	0.7838	0.6419	0.6753	0.5024	0.7263	0.3018	0.3774	0.2052	0.3705	0.3285	0.2542	0.0694	0.392	0.5912	0.2494	0.3591	0.6821	0.7106	0.0863	0.2273	0.7186	0.5309	0.1946	0.5133	0.43	0.199	0.4866	0.3021	0.2673	0.7341	0.6523	0.4711	0.3151	0.5563	0.2052	0.4339	0.397
	P161	77	8	0		0.671429	0.222222	0		P161	0.64	0.2299	0.7745	0.6464	0.6076	0.4574	0.7146	0.0893	0.1687	0.4266	0.3135	0.1378	0.0471	0.176	0.201	0.5542	0.3117	0.3011	0.6387	0.6982	0.2243	0.112	0.7066	0.4885	0.0639	0.3683	0.3783	0.2655	0.3359	0.2389	0.1732	0.6703	0.6208	0.6479	0.372	0.6184	0.4266	0.6093	0.2655
	P162	60	5	0		0.428571	0.138889	0		P162	0.6626	0.4466	0.7276	0.6676	0.7137	0.2344	0.6793	0.3852	0.3792	0.3583	0.3702	0.4525	0.3336	0.4266	0.3977	0.2979	0.563	0.0915	0.7261	0.7494	0.3627	0.4361	0.7046	0.281	0.3216	0.5465	0.2422	0.5336	0.5139	0.1657	0.232	0.7806	0.4028	0.6456	0.6012	0.6975	0.3583	0.5976	0.4054
	P163	83	18	1		0.757143	0.5	1		P163	0.2549	0.6839	0.3678	0.2437	0.1907	0.7852	0.3175	0.5911	0.6593	0.6568	0.7282	0.5768	0.6227	0.5615	0.6153	0.8235	0.4626	0.7233	0.2539	0.3038	0.6055	0.5541	0.3108	0.7975	0.6294	0.6654	0.7539	0.4896	0.6519	0.6987	0.6726	0.2407	0.8499	0.6936	0.4989	0.1688	0.6568	0.6726	0.7092
	P164	69	3	1		0.557143	0.0833333	1		P164	0.0412	0.6694	0.1301	0.1476	0.1722	0.7044	0.061	0.6669	0.638	0.759	0.6495	0.6855	0.6541	0.6781	0.6572	0.7571	0.7213	0.6645	0.058	0.059	0.6612	0.6808	0.0518	0.7213	0.6513	0.6955	0.6613	0.7111	0.6794	0.6751	0.6317	0.1794	0.8329	0.8641	0.7357	0.1398	0.759	0.8388	0.6583
	P165	60	3	0		0.428571	0.0833333	0		P165	0.6956	0.4066	0.7176	0.7001	0.7417	0.1557	0.6677	0.4454	0.3344	0.4262	0.3179	0.5061	0.3989	0.4828	0.4104	0.2217	0.6057	0.1804	0.7172	0.741	0.4251	0.4913	0.6942	0.207	0.388	0.5216	0.1701	0.5793	0.4869	0.2474	0.3072	0.7742	0.5007	0.7037	0.6403	0.7272	0.4262	0.654	0.359
	P166	61	3	0		0.442857	0.0833333	0		P166	0.6871	0.388	0.7202	0.6918	0.7345	0.1292	0.6584	0.4299	0.3158	0.4361	0.2966	0.4923	0.3821	0.4683	0.394	0.2428	0.5947	0.1576	0.7089	0.7324	0.4091	0.4771	0.6852	0.1806	0.371	0.5075	0.1456	0.5675	0.4726	0.2264	0.2879	0.7666	0.513	0.7081	0.6302	0.7195	0.4361	0.659	0.3389
	P167	67	3	0		0.528571	0.0833333	0		P167	0.6361	0.2766	0.7351	0.6961	0.6912	0.2075	0.6647	0.3371	0.2043	0.4888	0.1684	0.4096	0.2815	0.3817	0.2952	0.3489	0.5287	0.1474	0.6588	0.6806	0.3128	0.392	0.6553	0.2529	0.2685	0.4227	0.0921	0.4971	0.3866	0.213	0.1719	0.7215	0.5755	0.7318	0.57	0.6739	0.4888	0.6859	0.2185
	P168	74	7	0		0.628571	0.194444	0		P168	0.626	0.2543	0.7658	0.6531	0.6233	0.4108	0.7035	0.1083	0.1912	0.4298	0.2546	0.206	0.0336	0.1684	0.2227	0.5159	0.3661	0.2411	0.6247	0.6865	0.2186	0.1822	0.6953	0.4446	0.0494	0.3908	0.325	0.3235	0.3579	0.1736	0.1022	0.6871	0.5882	0.6589	0.4216	0.6242	0.4298	0.6186	0.2025
	P169	73	12	1		0.614286	0.333333	1		P169	0.1365	0.682	0.2673	0.1235	0.1944	0.751	0.209	0.6078	0.6545	0.641	0.685	0.6105	0.5937	0.5237	0.653	0.7954	0.5877	0.6793	0.1489	0.1932	0.5428	0.5674	0.2013	0.7653	0.5705	0.7039	0.7148	0.5725	0.6896	0.6508	0.6206	0.2483	0.826	0.751	0.6089	0.0367	0.641	0.7279	0.6727
	P170	49	14	1		0.271429	0.388889	1		P170	0.2699	0.8558	0.2462	0.1758	0.3681	0.8379	0.2661	0.78	0.829	0.6279	0.8485	0.7759	0.7723	0.6865	0.8217	0.8112	0.7127	0.7811	0.3423	0.3514	0.6892	0.7406	0.2975	0.853	0.7536	0.8589	0.8269	0.7021	0.846	0.7515	0.7937	0.4229	0.7959	0.6727	0.7275	0.1693	0.6279	0.6464	0.8517
	P171	54	2	0		0.342857	0.0555556	0		P171	0.7631	0.5	0.7208	0.7666	0.799	0.2771	0.7414	0.5684	0.4819	0.4857	0.422	0.6156	0.5322	0.5974	0.5411	0	0.6932	0.3621	0.7634	0.7893	0.5526	0.6041	0.7439	0.3313	0.5237	0.5952	0.2829	0.6725	0.6006	0.4142	0.4608	0.8166	0.4695	0.7065	0.72	0.7876	0.4857	0.6519	0.4582
	P172	59	0	0		0.414286	0	0		P172	0.7537	0.4194	0.7473	0.7573	0.7909	0.1457	0.7311	0.5512	0.4613	0.5198	0.3247	0.6003	0.5135	0.5814	0.5229	0.2703	0.6809	0.3367	0.754	0.7364	0.5348	0.5883	0.7337	0.0937	0.5047	0.579	0.2543	0.6595	0.5847	0.3909	0.4393	0.7717	0.6385	0.7877	0.7089	0.7792	0.5198	0.7349	0.3688
	P173	84	6	1		0.771429	0.166667	1		P173	0.1323	0.6319	0.2637	0.1967	0.0494	0.7498	0.2052	0.5446	0.6032	0.7443	0.6835	0.5394	0.5809	0.6271	0.552	0.7944	0.6091	0.6777	0.131	0.1892	0.6561	0.5631	0.1974	0.7641	0.6083	0.6053	0.7133	0.5768	0.5892	0.6681	0.6188	0.1058	0.8251	0.8405	0.6369	0.1878	0.7443	0.8179	0.6613
	P174	51	27	0		0.3	0.75	0		P174	0.8086	0.7717	0.8324	0.7508	0.8307	0.7285	0.8263	0.6656	0.733	0.3934	0.7546	0.6662	0.6486	0.5204	0.7272	0.6747	0.4269	0.6448	0.8505	0.8708	0.5155	0.6092	0.842	0.7515	0.6172	0.7882	0.7156	0.5376	0.7697	0.5999	0.6749	0.883	0.6772	0.3069	0.3274	0.7238	0.3934	0.226	0.7622
	P175	72	5	0		0.6	0.138889	0		P175	0.6079	0.2387	0.7545	0.6778	0.6272	0.3437	0.6892	0.1995	0.1713	0.4695	0.1697	0.2871	0.1323	0.2534	0.2064	0.4608	0.4309	0.1547	0.6291	0.6714	0.2543	0.2658	0.6805	0.3813	0.1167	0.3859	0.2481	0.3927	0.3512	0.2138	0	0.6928	0.5414	0.6995	0.4808	0.6474	0.4695	0.6573	0.182
	P176	59	3	1		0.414286	0.0833333	1		P176	0.1095	0.7501	0.0472	0.1227	0.2443	0.713	0.0278	0.7412	0.7187	0.7399	0.7351	0.7557	0.7312	0.7499	0.7336	0.734	0.7835	0.6937	0.1414	0.1453	0.7368	0.752	0.0717	0.7311	0.729	0.7665	0.7033	0.7755	0.7509	0.7038	0.7138	0.2547	0.8176	0.8541	0.7946	0.2018	0.7399	0.8272	0.7418
	P177	73	4	0		0.614286	0.111111	0		P177	0.627	0.1942	0.7525	0.6952	0.634	0.3315	0.6868	0.2141	0.1245	0.5047	0.1543	0.3002	0.1482	0.267	0.1645	0.4508	0.4413	0.2076	0.615	0.6688	0.2948	0.2792	0.678	0.3698	0.1328	0.3557	0.2341	0.4038	0.3197	0.262	0.0558	0.681	0.5869	0.7276	0.4902	0.6642	0.5047	0.6852	0.132
	P178	59	9	1		0.414286	0.25	1		P178	0.1337	0.7716	0.1426	0.0251	0.2579	0.7411	0.1227	0.6923	0.7429	0.6474	0.7592	0.6917	0.6808	0.6661	0.7382	0.7606	0.711	0.6813	0.2176	0.2235	0.6486	0.6689	0.1601	0.7573	0.6586	0.7843	0.7315	0.7003	0.7701	0.6493	0.701	0.3149	0.7964	0.7683	0.7258	0.1129	0.6474	0.7425	0.7647
	P179	87	20	1		0.814286	0.555556	1		P179	0.2904	0.6989	0.3979	0.2796	0.1856	0.7954	0.35	0.6105	0.6755	0.6731	0.7411	0.5626	0.6407	0.5824	0.6336	0.8319	0.4521	0.7364	0.2894	0.3369	0.6242	0.5754	0.3436	0.8071	0.647	0.6498	0.7656	0.4866	0.6366	0.713	0.6882	0.2344	0.857	0.6929	0.4881	0.2083	0.6731	0.6571	0.723
	P180	53	4	0		0.328571	0.111111	0		P180	0.7386	0.5528	0.7409	0.7424	0.7781	0.3729	0.7373	0.5236	0.4831	0.4324	0.4886	0.5758	0.4837	0.5557	0.4936	0.1538	0.6614	0.2961	0.7792	0.8047	0.5062	0.5631	0.7616	0.4218	0.4744	0.6305	0.3714	0.6386	0.5983	0.3536	0.4049	0.8293	0.3345	0.6367	0.691	0.7657	0.4324	0.5835	0.5182
	P181	61	4	1		0.442857	0.111111	1		P181	0.076	0.7381	0.0817	0.0897	0.2159	0.6999	0.0268	0.7119	0.7072	0.7288	0.7226	0.728	0.7008	0.7216	0.7035	0.7436	0.759	0.659	0.1387	0.1425	0.707	0.7239	0.07	0.7176	0.6984	0.7556	0.6906	0.7501	0.7402	0.6703	0.6814	0.2506	0.8033	0.8421	0.7714	0.1717	0.7288	0.8157	0.7295
	P182	78	22	0		0.685714	0.611111	0		P182	0.7032	0.4498	0.8141	0.6921	0.664	0.6261	0.7647	0.343	0.407	0.4027	0.5269	0.363	0.3433	0.2368	0.4176	0.6928	0.0832	0.5184	0.7021	0.7512	0.3133	0.2808	0.7581	0.6475	0.355	0.5186	0.5716	0.2188	0.4958	0.4755	0.4302	0.7173	0.7387	0.4388	0.0887	0.6185	0.4027	0.3733	0.4939
	P183	86	18	0		0.8	0.5	0		P183	0.7036	0.4512	0.8144	0.6925	0.5993	0.627	0.765	0.29	0.4084	0.4042	0.5281	0.2222	0.3449	0.2387	0.3321	0.6935	0.0831	0.5195	0.7026	0.7516	0.315	0.2259	0.7585	0.6484	0.3565	0.4011	0.5726	0.0641	0.3754	0.4768	0.4316	0.6543	0.7393	0.4728	0.1779	0.619	0.4042	0.4415	0.4951
	P184	51	16	1		0.3	0.444444	1		P184	0.276	0.8461	0.2535	0.1849	0.3709	0.8276	0.2725	0.7725	0.82	0.6236	0.8385	0.7688	0.7647	0.6811	0.8133	0.8011	0.6761	0.7726	0.3461	0.3551	0.6836	0.7341	0.3029	0.8422	0.7463	0.8502	0.8171	0.6807	0.8375	0.7438	0.7853	0.4245	0.8057	0.6474	0.6928	0.1781	0.6236	0.6219	0.8419
	P185	84	10	1		0.771429	0.277778	1		P185	0.1793	0.6518	0.3036	0.1669	0.0992	0.7634	0.2483	0.5496	0.6247	0.6929	0.7006	0.525	0.5844	0.575	0.5763	0.8056	0.5614	0.6952	0.1782	0.2332	0.6033	0.5089	0.2409	0.7769	0.5918	0.6252	0.7289	0.5267	0.6101	0.6681	0.6394	0.1533	0.8346	0.7922	0.5919	0.135	0.6929	0.7701	0.6797
	P186	75	5	1		0.642857	0.138889	1		P186	0.0561	0.6324	0.1991	0.1568	0.1009	0.7278	0.1354	0.5935	0.602	0.7418	0.6557	0.6161	0.5778	0.617	0.6023	0.7764	0.6599	0.6494	0.0548	0.118	0.6478	0.6104	0.1269	0.7434	0.5962	0.6622	0.6882	0.6473	0.6463	0.66	0.5853	0.1589	0.8098	0.8439	0.6774	0.149	0.7418	0.8199	0.6316
	P187	84	13	1		0.771429	0.361111	1		P187	0.2114	0.6654	0.3309	0.1995	0.1332	0.7726	0.2776	0.5672	0.6394	0.6543	0.7123	0.5432	0.6007	0.5359	0.5929	0.8132	0.5256	0.7071	0.2103	0.2631	0.5824	0.5281	0.2706	0.7856	0.6077	0.6388	0.7395	0.4891	0.6243	0.6811	0.6535	0.1857	0.8411	0.756	0.5581	0.1202	0.6543	0.7343	0.6922
	P188	52	0	0		0.314286	0	0		P188	0.8131	0.5595	0.7798	0.8159	0.8414	0.3519	0.796	0.6595	0.5913	0.5943	0.4877	0.6968	0.6309	0.6824	0.638	0.2112	0.7579	0.4968	0.8134	0.8	0.6471	0.6877	0.798	0.3125	0.6243	0.6806	0.4343	0.7417	0.685	0.5379	0.5747	0.8268	0.5587	0.7625	0.7791	0.8325	0.5943	0.7044	0.5212
	P189	76	2	0		0.657143	0.0555556	0		P189	0.6668	0.076	0.7507	0.7312	0.6404	0.3196	0.7054	0.2279	0.0733	0.5781	0.1392	0.3124	0.1631	0.3281	0.1792	0.441	0.4511	0.32	0.6006	0.6664	0.3814	0.2918	0.6756	0.3586	0.2383	0.2758	0.2205	0.4142	0.2856	0.3644	0.1765	0.6486	0.679	0.7843	0.4992	0.6994	0.5781	0.7421	0.0791
	P190	59	4	0		0.414286	0.111111	0		P190	0.6876	0.4452	0.7201	0.6922	0.7349	0.2221	0.6827	0.4308	0.3755	0.3814	0.3656	0.4931	0.383	0.4691	0.3949	0.2417	0.5954	0.1588	0.7299	0.7538	0.41	0.4779	0.7084	0.2709	0.3719	0.5481	0.2312	0.5682	0.5147	0.2275	0.2889	0.7848	0.4376	0.6698	0.6308	0.72	0.3814	0.6203	0.4024
	P191	38	21	0		0.114286	0.583333	0		P191	0.8809	0.8881	0.9131	0.8215	0.8956	0.8635	0.9032	0.7647	0.8443	0.4808	0.8785	0.7592	0.7511	0.6077	0.8319	0.8166	0.4949	0.7632	0.9232	0.947	0.6075	0.7011	0.9185	0.8902	0.719	0.8877	0.8432	0.6162	0.868	0.7112	0.786	0.9523	0.6768	0.1803	0.5098	0.7895	0.4808	0.203	0.8828
	P192	70	4	0		0.571429	0.111111	0		P192	0.6176	0.248	0.7462	0.688	0.6556	0.2895	0.6788	0.2605	0.1783	0.4826	0.1401	0.3415	0.1985	0.3103	0.2139	0.4163	0.4743	0.1598	0.6396	0.6604	0.2614	0.3218	0.6698	0.3302	0.1841	0.3969	0.186	0.439	0.3615	0.2207	0.0763	0.7032	0.562	0.717	0.5204	0.6567	0.4826	0.6732	0.1899
	P193	64	28	1		0.485714	0.777778	1		P193	0.2999	0.7916	0.3696	0.2458	0.3801	0.7858	0.3194	0.7286	0.769	0.6578	0.7827	0.7269	0.7207	0.6481	0.7646	0.824	0.5869	0.7241	0.3595	0.3676	0.6492	0.6954	0.3233	0.798	0.704	0.8	0.7624	0.6499	0.7886	0.6995	0.7373	0.4268	0.8503	0.6785	0.5291	0.2161	0.6578	0.641	0.7866
	P194	66	6	1		0.514286	0.166667	1		P194	0.033	0.7074	0.1511	0.0796	0.1773	0.7115	0.0836	0.6459	0.6774	0.7098	0.6907	0.6656	0.6322	0.6578	0.6749	0.763	0.7037	0.6284	0.1256	0.1288	0.6398	0.6606	0.0746	0.728	0.6292	0.728	0.6695	0.6928	0.7128	0.6182	0.6303	0.2356	0.7984	0.8204	0.719	0.1041	0.7098	0.7952	0.6981
	P195	77	4	0		0.671429	0.111111	0		P195	0.6388	0.1225	0.7605	0.7043	0.6051	0.3803	0.6968	0.1522	0.0528	0.5314	0.216	0.245	0.1127	0.2836	0.0987	0.4909	0.3973	0.2635	0.6162	0.6794	0.3349	0.2224	0.6883	0.4158	0.1883	0.3008	0.2901	0.3568	0.2639	0.3107	0.1224	0.6513	0.6161	0.7406	0.4501	0.6738	0.5314	0.6999	0.1613
	P196	69	2	1		0.557143	0.0555556	1		P196	0.0576	0.6641	0.1152	0.1629	0.1862	0.6993	0.0779	0.6814	0.6537	0.7732	0.6436	0.6991	0.6691	0.6921	0.672	0.753	0.7334	0.6809	0.0424	0.0429	0.6759	0.6946	0.0354	0.7165	0.6664	0.6912	0.6555	0.7236	0.6933	0.691	0.6476	0.1672	0.8493	0.8774	0.7471	0.1545	0.7732	0.852	0.6527
	P197	81	0	1		0.728571	0	1		P197	0.1738	0.6096	0.2313	0.2635	0.1278	0.7397	0.1958	0.6211	0.6216	0.8178	0.6665	0.6422	0.6583	0.6992	0.61	0.8078	0.683	0.7399	0.0872	0.0909	0.7298	0.6369	0.1593	0.7355	0.6851	0.6328	0.7198	0.6713	0.6353	0.7474	0.6787	0.0472	0.8929	0.9114	0.6993	0.2517	0.8178	0.8874	0.6421
	P198	59	4	0		0.414286	0.111111	0		P198	0.6876	0.4452	0.7201	0.6922	0.7349	0.2221	0.6827	0.4308	0.3755	0.3814	0.3656	0.4931	0.383	0.4691	0.3949	0.2417	0.5954	0.1588	0.7299	0.7538	0.41	0.4779	0.7084	0.2709	0.3719	0.5481	0.2312	0.5682	0.5147	0.2275	0.2889	0.7848	0.4376	0.6698	0.6308	0.72	0.3814	0.6203	0.4024
	P199	51	6	0		0.3	0.166667	0		P199	0.7433	0.6155	0.7688	0.7266	0.7816	0.4746	0.7639	0.4944	0.5503	0.3975	0.5643	0.5498	0.452	0.5285	0.555	0.3022	0.6406	0.3273	0.8019	0.8274	0.4759	0.5363	0.7867	0.5191	0.4421	0.6754	0.4667	0.6164	0.6454	0.3139	0.4275	0.8486	0.2738	0.557	0.6721	0.7513	0.3975	0.5046	0.5878
	P200	56	5	0		0.371429	0.138889	0		P200	0.6966	0.5159	0.7173	0.7011	0.7425	0.3302	0.7151	0.4471	0.4485	0.3412	0.4491	0.5077	0.4007	0.4844	0.4615	0.2193	0.607	0.183	0.7584	0.7828	0.4269	0.4929	0.7395	0.3768	0.3899	0.6	0.3317	0.5806	0.5682	0.2497	0.3093	0.8098	0.3359	0.6231	0.6414	0.728	0.3412	0.5728	0.4798
	P201	76	4	0		0.657143	0.111111	0		P201	0.6359	0.1404	0.7585	0.702	0.6123	0.3688	0.6943	0.1677	0.0707	0.525	0.2014	0.2588	0.0979	0.2736	0.1152	0.4814	0.4083	0.2502	0.6131	0.6768	0.3253	0.2366	0.6858	0.405	0.1751	0.3145	0.2769	0.3686	0.2779	0.2992	0.1067	0.6587	0.6092	0.7374	0.4601	0.6715	0.525	0.6963	0.1457
	P202	76	11	1		0.657143	0.305556	1		P202	0.1431	0.656	0.2729	0.1302	0.164	0.7529	0.2151	0.5813	0.6281	0.6621	0.6874	0.5852	0.5661	0.5372	0.6275	0.797	0.5811	0.6818	0.1419	0.1994	0.5666	0.5404	0.2074	0.7671	0.5738	0.681	0.7169	0.5657	0.6664	0.6535	0.6235	0.2183	0.8273	0.7686	0.6027	0.0714	0.6621	0.7457	0.6656
	P203	61	20	0		0.442857	0.555556	0		P203	0.7228	0.6208	0.7863	0.6558	0.7574	0.5353	0.7386	0.5037	0.5761	0.2242	0.5876	0.5145	0.4745	0.321	0.578	0.601	0.2311	0.4413	0.7718	0.7918	0.3024	0.4388	0.7575	0.5627	0.4315	0.6642	0.5278	0.3659	0.642	0.388	0.4966	0.8131	0.6606	0.2711	0.2984	0.6301	0.2242	0.186	0.6025
	P204	55	3	1		0.357143	0.0833333	1		P204	0.1435	0.7824	0.0289	0.1562	0.2731	0.7501	0.0649	0.7709	0.751	0.7518	0.7694	0.7837	0.7621	0.7786	0.7642	0.7234	0.8084	0.7289	0.1748	0.1799	0.767	0.7805	0.1078	0.7682	0.7602	0.7949	0.7393	0.8013	0.7795	0.7378	0.7467	0.2848	0.8106	0.8497	0.8182	0.2322	0.7518	0.822	0.7752
	P205	51	2	1		0.3	0.0555556	1		P205	0.194	0.8118	0.0501	0.206	0.316	0.7833	0.12	0.8151	0.799	0.7996	0.8003	0.8254	0.808	0.8213	0.8097	0.7457	0.8453	0.7811	0.1951	0.201	0.8119	0.8228	0.1286	0.8017	0.8064	0.8208	0.7714	0.8396	0.822	0.7884	0.7955	0.3048	0.8224	0.8602	0.8533	0.2775	0.7996	0.8315	0.8054
	P206	67	26	0		0.528571	0.722222	0		P206	0.7053	0.6048	0.8103	0.6858	0.7398	0.6123	0.7599	0.5016	0.5654	0.3807	0.5746	0.5114	0.4758	0.3414	0.5676	0.6815	0.26	0.5006	0.7515	0.7696	0.3263	0.4442	0.7532	0.6345	0.4382	0.6462	0.5558	0.379	0.6261	0.4562	0.4952	0.7916	0.7291	0.4181	0.157	0.6195	0.3807	0.3503	0.5881
	P207	67	2	0		0.528571	0.0555556	0		P207	0.6527	0.2495	0.7305	0.7117	0.7052	0.1698	0.6819	0.3672	0.2405	0.519	0.1324	0.4364	0.3141	0.4098	0.3272	0.3179	0.5501	0.1891	0.6532	0.6751	0.344	0.4196	0.6493	0.2174	0.3017	0.4065	0.0489	0.5199	0.4145	0.2514	0.2095	0.7173	0.6171	0.7581	0.5895	0.6887	0.519	0.7116	0.1868
	P208	83	14	1		0.757143	0.388889	1		P208	0.2163	0.6675	0.3351	0.2045	0.1504	0.774	0.2822	0.5699	0.6416	0.6391	0.7141	0.5555	0.6032	0.5388	0.5954	0.8143	0.5106	0.7089	0.2152	0.2678	0.5851	0.5311	0.2751	0.787	0.6102	0.6493	0.7411	0.483	0.6351	0.6831	0.6557	0.2024	0.8421	0.7423	0.5442	0.1257	0.6391	0.7207	0.6942
	P209	73	14	0		0.614286	0.388889	0		P209	0.6597	0.4025	0.7868	0.647	0.6625	0.5166	0.7302	0.2763	0.3508	0.2278	0.3884	0.3047	0.2269	0.0413	0.367	0.6028	0.2274	0.3774	0.668	0.7147	0.1123	0.2017	0.7227	0.5443	0.1661	0.4916	0.4462	0.1755	0.4647	0.322	0.2634	0.7212	0.6622	0.4844	0.295	0.5626	0.2278	0.4478	0.369
	P210	58	4	0		0.4	0.111111	0		P210	0.6961	0.4631	0.7174	0.7006	0.7421	0.2472	0.6918	0.4463	0.3934	0.3702	0.3861	0.5069	0.3998	0.4836	0.4113	0.2205	0.6064	0.1817	0.7381	0.7623	0.426	0.4921	0.7172	0.2961	0.389	0.5618	0.2545	0.5799	0.5286	0.2485	0.3083	0.7923	0.4227	0.6647	0.6408	0.7276	0.3702	0.6146	0.4217
	P211	59	6	0		0.414286	0.166667	0		P211	0.6764	0.4814	0.7299	0.6597	0.7247	0.2913	0.6935	0.3706	0.4162	0.3123	0.4124	0.4395	0.3178	0.413	0.4313	0.3142	0.5526	0.1521	0.7383	0.7616	0.3476	0.4227	0.7181	0.3359	0.3055	0.571	0.2952	0.5225	0.5396	0.1459	0.2785	0.7909	0.4167	0.6108	0.5917	0.6904	0.3123	0.563	0.4441
	P212	71	3	1		0.585714	0.0833333	1		P212	0.0571	0.6532	0.145	0.1608	0.1578	0.7095	0.077	0.6521	0.6218	0.7625	0.6324	0.6715	0.6387	0.6637	0.6419	0.7613	0.7089	0.67	0.0413	0.0585	0.6663	0.6665	0.068	0.7261	0.6357	0.6813	0.6671	0.6982	0.6651	0.6803	0.6152	0.1644	0.8357	0.8659	0.7239	0.1526	0.7625	0.841	0.6416
	P213	30	10	0		0	0.277778	0		P213	0.9237	0.9712	0.9663	0.8559	0.9345	0.9622	0.952	0.8068	0.9135	0.6414	0.9678	0.7965	0.792	0.7193	0.8926	0.9105	0.7861	0.8181	0.9709	1	0.6881	0.724	0.9688	1	0.7509	0.9539	0.9286	0.7717	0.9301	0.7453	0.8418	1	0.7093	0.6183	0.8048	0.8519	0.6414	0.6582	0.9694
	P214	87	4	0		0.814286	0.111111	0		P214	0.6652	0.229	0.7782	0.7247	0.533	0.476	0.7193	0.1676	0.169	0.5871	0.337	0.1072	0.2384	0.3707	0.0617	0.5695	0.3766	0.3739	0.6447	0.7032	0.4177	0.2311	0.7115	0.506	0.3002	0.1634	0.3997	0.2598	0.1246	0.4083	0.254	0.5771	0.6736	0.7682	0.4435	0.6955	0.5871	0.7312	0.2907
	P215	60	5	0		0.428571	0.138889	0		P215	0.6626	0.4466	0.7276	0.6676	0.7137	0.2344	0.6793	0.3852	0.3792	0.3583	0.3702	0.4525	0.3336	0.4266	0.3977	0.2979	0.563	0.0915	0.7261	0.7494	0.3627	0.4361	0.7046	0.281	0.3216	0.5465	0.2422	0.5336	0.5139	0.1657	0.232	0.7806	0.4028	0.6456	0.6012	0.6975	0.3583	0.5976	0.4054
	P216	82	6	0		0.742857	0.166667	0		P216	0.643	0.2155	0.7764	0.687	0.5612	0.4668	0.717	0.0449	0.1545	0.5119	0.3255	0.1225	0.1211	0.2797	0.0756	0.562	0.2995	0.3133	0.6417	0.7007	0.3274	0.1229	0.7091	0.4974	0.1908	0.271	0.3892	0.2524	0.2357	0.304	0.1876	0.625	0.6274	0.7114	0.3771	0.6583	0.5119	0.6736	0.2784
	P217	62	6	1		0.457143	0.166667	1		P217	0.0664	0.7382	0.1212	0.0488	0.2058	0.7014	0.0513	0.6756	0.7082	0.7008	0.7233	0.6937	0.6631	0.6865	0.7046	0.7546	0.7286	0.6393	0.1574	0.1616	0.67	0.6891	0.0924	0.7185	0.6603	0.7553	0.6924	0.7186	0.7403	0.6287	0.6626	0.2644	0.7913	0.8153	0.7425	0.1345	0.7008	0.7894	0.7299
	P218	57	4	0		0.385714	0.111111	0		P218	0.7046	0.4811	0.7147	0.709	0.7493	0.2723	0.7009	0.4617	0.4114	0.3586	0.4066	0.5207	0.4166	0.498	0.4278	0.1981	0.6174	0.2046	0.7464	0.7708	0.4421	0.5063	0.7261	0.3212	0.4061	0.5756	0.2779	0.5917	0.5426	0.2695	0.3276	0.7997	0.407	0.6594	0.6509	0.7352	0.3586	0.6088	0.441
	P219	57	2	0		0.385714	0.0555556	0		P219	0.7376	0.4422	0.7037	0.7415	0.7773	0.1935	0.7135	0.5219	0.4262	0.4303	0.3552	0.5743	0.4818	0.5541	0.4918	0.0971	0.6601	0.2935	0.738	0.7629	0.5045	0.5615	0.7163	0.2477	0.4725	0.5516	0.2057	0.6373	0.5577	0.3512	0.4028	0.7937	0.5129	0.7202	0.6899	0.7648	0.4303	0.6678	0.3956
	P220	70	2	1		0.571429	0.0555556	1		P220	0.0654	0.6559	0.1229	0.1695	0.179	0.702	0.0859	0.674	0.6456	0.7749	0.6349	0.6921	0.6614	0.6849	0.6644	0.7551	0.7272	0.6835	0.0339	0.0341	0.6783	0.6875	0.0439	0.719	0.6586	0.684	0.6585	0.7172	0.6861	0.6935	0.6394	0.1596	0.8506	0.8783	0.7412	0.1608	0.7749	0.853	0.6442
	P221	81	4	0		0.728571	0.111111	0		P221	0.6498	0.1503	0.7679	0.7128	0.5763	0.4225	0.7062	0.0903	0.0841	0.5554	0.2694	0.1899	0.1677	0.3212	0.0329	0.5255	0.3533	0.312	0.6281	0.6894	0.3707	0.1656	0.698	0.4556	0.2371	0.2458	0.3384	0.3098	0.2082	0.3534	0.1802	0.6216	0.6414	0.7524	0.4099	0.6828	0.5554	0.7132	0.2183
	P222	68	6	0		0.542857	0.166667	0		P222	0.6012	0.3305	0.7502	0.6521	0.6607	0.3166	0.6838	0.2313	0.2654	0.4072	0.2416	0.3155	0.1668	0.2831	0.2921	0.4385	0.4535	0.1197	0.6667	0.6877	0.2032	0.295	0.675	0.3557	0.1518	0.4536	0.217	0.4168	0.4207	0.1152	0.1108	0.726	0.5224	0.6575	0.5014	0.6218	0.4072	0.6142	0.2824
	P223	80	9	1		0.714286	0.25	1		P223	0.1438	0.6368	0.2735	0.1309	0.1145	0.7531	0.2158	0.5407	0.6085	0.6977	0.6877	0.5463	0.5665	0.5767	0.5888	0.7972	0.5805	0.682	0.1426	0.2	0.6058	0.5194	0.2081	0.7673	0.5741	0.6466	0.7172	0.565	0.6315	0.6537	0.6238	0.1696	0.8275	0.7993	0.602	0.1244	0.6977	0.7766	0.6659
	P224	55	7	0		0.357143	0.194444	0		P224	0.7145	0.5627	0.7364	0.6769	0.7565	0.4093	0.7333	0.4024	0.4995	0.2879	0.5066	0.4678	0.3523	0.4427	0.5079	0.2777	0.5752	0.2707	0.7736	0.7978	0.3806	0.4519	0.7564	0.4519	0.3406	0.6325	0.4057	0.5466	0.6027	0.189	0.3756	0.8222	0.3856	0.5543	0.6124	0.706	0.2879	0.5052	0.5323
	P225	81	12	0		0.728571	0.333333	0		P225	0.6694	0.3281	0.7929	0.657	0.6014	0.5433	0.7379	0.1308	0.2758	0.3565	0.4223	0.1715	0.1981	0.1173	0.23	0.6248	0.1822	0.4118	0.6682	0.7229	0.1614	0.0523	0.7306	0.5695	0.2123	0.3786	0.4768	0.1272	0.3492	0.3595	0.3042	0.6608	0.6809	0.5755	0.2538	0.5751	0.3565	0.5402	0.3819
	P226	57	4	1		0.385714	0.111111	1		P226	0.11	0.7699	0.0467	0.1232	0.2447	0.7363	0.0633	0.7416	0.739	0.72	0.7563	0.756	0.7317	0.7503	0.7341	0.7338	0.7838	0.6942	0.1715	0.1764	0.7372	0.7524	0.1054	0.754	0.7295	0.7837	0.7261	0.7759	0.7684	0.7043	0.7143	0.2803	0.7959	0.8374	0.795	0.2022	0.72	0.8103	0.7623
	P227	61	3	1		0.442857	0.0833333	1		P227	0.0925	0.734	0.065	0.106	0.2299	0.6945	0.0093	0.7264	0.7026	0.7439	0.718	0.7416	0.7158	0.7355	0.7184	0.7389	0.7711	0.6761	0.1247	0.1281	0.7217	0.7377	0.0536	0.7125	0.7135	0.7523	0.6852	0.7626	0.7366	0.6868	0.6974	0.2396	0.8209	0.8562	0.7828	0.1865	0.7439	0.8296	0.7251
	P228	71	3	0		0.585714	0.0833333	0		P228	0.6369	0.2023	0.7442	0.7056	0.6624	0.2752	0.6762	0.2752	0.13	0.5187	0.083	0.3545	0.2144	0.324	0.2294	0.4045	0.4847	0.2147	0.6254	0.6576	0.3031	0.3352	0.6671	0.3167	0.2002	0.3663	0.1696	0.4501	0.3294	0.2706	0.0945	0.6913	0.609	0.7455	0.5298	0.6737	0.5187	0.7017	0.1382
	P229	55	9	1		0.357143	0.25	1		P229	0.1656	0.8011	0.1287	0.0586	0.2852	0.7745	0.1562	0.7212	0.7724	0.6579	0.7903	0.7193	0.7108	0.6949	0.7667	0.7521	0.7358	0.7142	0.248	0.2549	0.6788	0.6974	0.1927	0.7908	0.6892	0.8106	0.7642	0.7261	0.7965	0.6822	0.7319	0.3426	0.7891	0.7613	0.7494	0.1434	0.6579	0.7349	0.7951
	P230	55	6	1		0.357143	0.166667	1		P230	0.1249	0.7922	0.0815	0.1074	0.2555	0.763	0.1129	0.7276	0.7622	0.7048	0.7803	0.7428	0.7171	0.7367	0.7566	0.7385	0.7721	0.6998	0.2131	0.2192	0.7229	0.7389	0.1524	0.7801	0.7148	0.803	0.7524	0.7637	0.7883	0.6882	0.7192	0.3149	0.7776	0.8055	0.7838	0.1878	0.7048	0.7784	0.7856
	P231	75	1	0		0.642857	0.0277778	0		P231	0.6797	0.0601	0.765	0.7438	0.6616	0.2769	0.7191	0.2734	0.128	0.5992	0.0852	0.353	0.2125	0.3462	0.2276	0.4693	0.4835	0.3431	0.6136	0.658	0.4008	0.3336	0.6893	0.3183	0.2578	0.3185	0.2443	0.4488	0.3278	0.3867	0.197	0.651	0.7086	0.8054	0.5287	0.7112	0.5992	0.7623	0.0213
	P232	50	6	1		0.285714	0.166667	1		P232	0.1667	0.8308	0.128	0.1492	0.2911	0.8069	0.1569	0.7648	0.8008	0.7451	0.8211	0.7779	0.7557	0.7726	0.7937	0.7739	0.8032	0.743	0.2529	0.2603	0.7607	0.7745	0.1952	0.824	0.7537	0.8371	0.7952	0.7959	0.8227	0.7308	0.7597	0.351	0.7667	0.7978	0.8133	0.2259	0.7451	0.7698	0.8254
	P233	57	5	0		0.385714	0.138889	0		P233	0.6881	0.4986	0.7199	0.6927	0.7353	0.3063	0.7061	0.4316	0.4312	0.3227	0.4294	0.4939	0.384	0.4699	0.4455	0.2405	0.596	0.1601	0.7503	0.7745	0.4109	0.4787	0.7308	0.3529	0.3729	0.5866	0.3093	0.5688	0.5546	0.2287	0.29	0.8025	0.354	0.629	0.6313	0.7204	0.3227	0.5793	0.4612
	P234	53	11	0		0.328571	0.305556	0		P234	0.7471	0.6405	0.7709	0.6718	0.7824	0.5328	0.7663	0.4942	0.5845	0.1814	0.6002	0.5082	0.4567	0.3593	0.5863	0.4076	0.5116	0.4092	0.8014	0.8249	0.2879	0.4137	0.7873	0.5692	0.4012	0.6887	0.5232	0.4788	0.6623	0.339	0.4838	0.845	0.4656	0.4096	0.5544	0.662	0.1814	0.3636	0.6185
	P235	54	14	0		0.342857	0.388889	0		P235	0.7506	0.6551	0.7737	0.6788	0.7841	0.5619	0.7691	0.5192	0.6034	0.0553	0.6197	0.5303	0.4863	0.3081	0.6039	0.4555	0.4364	0.4492	0.8025	0.8251	0.2852	0.4446	0.7891	0.5947	0.4367	0.6976	0.5518	0.3986	0.673	0.3857	0.5128	0.8444	0.5369	0.3236	0.4858	0.65	0.0553	0.2809	0.6357
	P236	78	3	0		0.685714	0.0833333	0		P236	0.6568	0.0722	0.7586	0.7208	0.6119	0.3695	0.6945	0.1668	0	0.5635	0.2023	0.258	0.1587	0.3199	0.1143	0.4819	0.4077	0.3099	0.6133	0.677	0.3715	0.2358	0.686	0.4056	0.2316	0.2675	0.2776	0.3679	0.2291	0.3535	0.1713	0.6386	0.6564	0.7665	0.4596	0.6899	0.5635	0.7257	0.1465
	P237	80	7	0		0.714286	0.194444	0		P237	0.6428	0.2148	0.7763	0.6683	0.5812	0.4664	0.7168	0.0155	0.1537	0.4741	0.3249	0.1233	0.0629	0.2347	0.1326	0.5616	0.3001	0.3127	0.6416	0.7006	0.2826	0.097	0.7089	0.4969	0.1364	0.3145	0.3886	0.2531	0.2806	0.2515	0.1869	0.6444	0.6271	0.6824	0.3614	0.6399	0.4741	0.6444	0.2777
	P238	58	1	0		0.4	0.0277778	0		P238	0.7456	0.4004	0.7257	0.7494	0.7841	0.1178	0.7223	0.5365	0.4438	0.4759	0.3027	0.5873	0.4977	0.5678	0.5073	0.1864	0.6705	0.3151	0.746	0.7499	0.5196	0.5749	0.725	0.1751	0.4886	0.5653	0.23	0.6484	0.5712	0.3711	0.4211	0.7829	0.5773	0.7545	0.6994	0.772	0.4759	0.7018	0.3482
	P239	74	3	1		0.628571	0.0833333	1		P239	0.0799	0.629	0.1664	0.18	0.1362	0.7167	0.1001	0.6298	0.5976	0.7675	0.6416	0.6504	0.6155	0.6422	0.6189	0.7673	0.6903	0.678	0.0162	0.0821	0.6735	0.6452	0.0913	0.733	0.6231	0.66	0.6755	0.6788	0.6436	0.6879	0.6134	0.1418	0.8397	0.8686	0.7062	0.1711	0.7675	0.8441	0.6166
	P240	59	9	0		0.414286	0.25	0		P240	0.6915	0.5276	0.7434	0.6109	0.7357	0.3749	0.7085	0.3779	0.4682	0.2085	0.471	0.4019	0.329	0.3288	0.4783	0.4002	0.4884	0.2481	0.7499	0.7725	0.254	0.3399	0.7315	0.4141	0.2635	0.6013	0.3735	0.454	0.5726	0.1726	0.3492	0.7993	0.4898	0.5223	0.5332	0.6459	0.2085	0.4771	0.4968
	P241	52	9	0		0.314286	0.25	0		P241	0.7472	0.6344	0.7719	0.6695	0.7835	0.5163	0.7671	0.4801	0.5751	0.2715	0.5907	0.4959	0.4392	0.4298	0.5776	0.3762	0.5654	0.384	0.8031	0.8275	0.3663	0.4393	0.7887	0.5556	0.3792	0.6862	0.5069	0.5362	0.6585	0.3085	0.4669	0.8478	0.3994	0.4656	0.6035	0.6992	0.2715	0.417	0.6107
	P242	75	0	0		0.642857	0	0		P242	0.6953	0.099	0.7813	0.7585	0.6756	0.3183	0.7352	0.3035	0.1641	0.6262	0.1266	0.3798	0.2451	0.3739	0.2596	0.5091	0.5049	0.3787	0.6299	0.6522	0.4293	0.3612	0.7056	0.2889	0.2899	0.3468	0.2841	0.4716	0.3556	0.4199	0.2325	0.6457	0.7442	0.8292	0.5482	0.7253	0.6262	0.7854	0.0627
	P243	75	12	0		0.642857	0.333333	0		P243	0.655	0.3419	0.7839	0.6422	0.6408	0.5033	0.7265	0.2115	0.2874	0.3031	0.3715	0.2462	0.1546	0.0419	0.3086	0.5919	0.2482	0.3602	0.6538	0.7108	0.0878	0.133	0.7189	0.5317	0.1431	0.4465	0.4309	0.1977	0.4179	0.3033	0.2431	0.7007	0.6528	0.5444	0.314	0.5566	0.3031	0.5073	0.3276
	P244	67	4	0		0.528571	0.111111	0		P244	0.6196	0.3018	0.7396	0.6805	0.6772	0.2419	0.6704	0.307	0.2321	0.4585	0.2016	0.3828	0.2488	0.3536	0.2633	0.3772	0.5073	0.1058	0.6642	0.6858	0.2816	0.3644	0.6612	0.2854	0.2353	0.4382	0.1315	0.4742	0.4033	0.1745	0.1343	0.7255	0.5339	0.7055	0.5505	0.6591	0.4585	0.6603	0.2479
	P245	57	9	1		0.385714	0.25	1		P245	0.1496	0.7864	0.1276	0.0418	0.2715	0.7578	0.1395	0.7068	0.7577	0.6418	0.7748	0.7055	0.6958	0.6805	0.7525	0.7564	0.7234	0.6978	0.2328	0.2392	0.6637	0.6831	0.1764	0.7741	0.6739	0.7974	0.7478	0.7132	0.7833	0.6658	0.7164	0.3287	0.7928	0.7648	0.7376	0.1282	0.6418	0.7388	0.7799
	P246	77	8	0		0.671429	0.222222	0		P246	0.64	0.2299	0.7745	0.6464	0.6076	0.4574	0.7146	0.0893	0.1687	0.4266	0.3135	0.1378	0.0471	0.176	0.201	0.5542	0.3117	0.3011	0.6387	0.6982	0.2243	0.112	0.7066	0.4885	0.0639	0.3683	0.3783	0.2655	0.3359	0.2389	0.1732	0.6703	0.6208	0.6479	0.372	0.6184	0.4266	0.6093	0.2655
	P247	59	4	1		0.414286	0.111111	1		P247	0.093	0.754	0.0645	0.1065	0.2303	0.7181	0.045	0.7268	0.7231	0.7245	0.7395	0.742	0.7162	0.7359	0.7188	0.7388	0.7714	0.6766	0.1551	0.1594	0.7221	0.7381	0.0877	0.7358	0.7139	0.7696	0.7084	0.763	0.7543	0.6873	0.6979	0.2655	0.7997	0.8398	0.7832	0.187	0.7245	0.8131	0.7459
	P248	66	5	1		0.514286	0.138889	1		P248	0.017	0.7029	0.1368	0.0954	0.1658	0.7067	0.0682	0.6603	0.6725	0.7244	0.6857	0.6793	0.6472	0.6717	0.6702	0.759	0.7158	0.6222	0.1118	0.1146	0.6545	0.6744	0.059	0.7235	0.6443	0.7244	0.6639	0.7053	0.7089	0.6345	0.6244	0.2247	0.795	0.834	0.7304	0.1189	0.7244	0.8087	0.6933
	P249	82	16	0		0.742857	0.444444	0		P249	0.6883	0.3991	0.8048	0.6767	0.6145	0.5916	0.7529	0.2226	0.3523	0.3476	0.4833	0.2333	0.2828	0.1664	0.2893	0.6644	0.0856	0.4739	0.6872	0.7388	0.25	0.1524	0.746	0.615	0.2955	0.4185	0.5321	0.0682	0.3919	0.4271	0.3777	0.6711	0.7146	0.4928	0.1839	0.5994	0.3476	0.4597	0.4472
	P250	74	16	0		0.628571	0.444444	0		P250	0.6711	0.4192	0.794	0.6589	0.6645	0.5481	0.7393	0.2984	0.3701	0.2781	0.4283	0.3241	0.2529	0.0777	0.3844	0.6287	0.1736	0.4179	0.67	0.7243	0.1701	0.2273	0.732	0.574	0.2204	0.5017	0.4822	0.1601	0.4761	0.3661	0.3114	0.7217	0.6842	0.4427	0.246	0.5773	0.2781	0.4075	0.3883
	P251	55	9	1		0.357143	0.25	1		P251	0.1656	0.8011	0.1287	0.0586	0.2852	0.7745	0.1562	0.7212	0.7724	0.6579	0.7903	0.7193	0.7108	0.6949	0.7667	0.7521	0.7358	0.7142	0.248	0.2549	0.6788	0.6974	0.1927	0.7908	0.6892	0.8106	0.7642	0.7261	0.7965	0.6822	0.7319	0.3426	0.7891	0.7613	0.7494	0.1434	0.6579	0.7349	0.7951
	P252	91	9	0		0.871429	0.25	0		P252	0.6786	0.3638	0.7987	0.6667	0.5372	0.5676	0.7452	0.1769	0.3142	0.4956	0.4529	0.0757	0.2406	0.2872	0.2258	0.6447	0.3042	0.443	0.6775	0.7306	0.33	0.1485	0.7381	0.5924	0.2541	0.2135	0.5046	0.1848	0.18	0.3935	0.3411	0.6162	0.6978	0.6784	0.3751	0.6404	0.4956	0.6446	0.4147
	P253	91	16	1		0.871429	0.444444	1		P253	0.2738	0.6919	0.3838	0.2629	0.1443	0.7906	0.3348	0.6014	0.6679	0.6655	0.7351	0.5524	0.6323	0.5727	0.6251	0.828	0.5108	0.7303	0.2728	0.3215	0.6155	0.5655	0.3283	0.8026	0.6388	0.6094	0.7601	0.4746	0.5952	0.7063	0.6809	0.2166	0.8537	0.7314	0.5428	0.1899	0.6655	0.7109	0.7166
	P254	78	5	1		0.685714	0.138889	1		P254	0.0783	0.609	0.2179	0.1755	0.0793	0.7342	0.1557	0.5712	0.5785	0.7471	0.6638	0.5951	0.5766	0.625	0.5797	0.7816	0.6412	0.6577	0.077	0.1388	0.6553	0.589	0.1475	0.7495	0.6052	0.6415	0.6955	0.628	0.6254	0.6678	0.595	0.1369	0.8143	0.8469	0.6597	0.1671	0.7471	0.8233	0.6403
	P255	52	2	0		0.314286	0.0555556	0		P255	0.7801	0.5385	0.7408	0.7834	0.8134	0.3328	0.7599	0.5993	0.5191	0.5225	0.4666	0.6432	0.5657	0.6263	0.574	0.0717	0.7152	0.4079	0.7804	0.8068	0.5847	0.6325	0.7622	0.387	0.5579	0.6242	0.3343	0.696	0.6293	0.4562	0.4995	0.8319	0.4361	0.6965	0.7401	0.8029	0.5225	0.6405	0.5
	P256	64	26	0		0.485714	0.722222	0		P256	0.7242	0.6353	0.8066	0.6797	0.7565	0.5986	0.7552	0.5312	0.5958	0.3587	0.6074	0.5393	0.5069	0.3731	0.5966	0.6702	0.2893	0.4829	0.7698	0.7882	0.3598	0.4737	0.7564	0.6216	0.4703	0.6721	0.5571	0.4072	0.6523	0.4369	0.5276	0.8085	0.7194	0.3975	0.1865	0.6384	0.3587	0.3272	0.6199
	P257	70	5	0		0.571429	0.138889	0		P257	0.6014	0.2733	0.7503	0.6728	0.6416	0.3173	0.684	0.2304	0.206	0.4537	0.1731	0.3147	0.1659	0.2823	0.2383	0.4391	0.4529	0.1207	0.6453	0.6659	0.2307	0.2942	0.6752	0.3564	0.1509	0.4126	0.2179	0.4162	0.3783	0.1845	0.0387	0.7074	0.5229	0.6917	0.5008	0.6421	0.4537	0.6486	0.2192
	P258	72	9	1		0.6	0.25	1		P258	0.0909	0.6757	0.2287	0.0772	0.1691	0.7379	0.1673	0.5985	0.647	0.6804	0.6684	0.6017	0.5834	0.5728	0.6457	0.7846	0.6302	0.6624	0.1187	0.1506	0.5825	0.5763	0.1592	0.7529	0.559	0.6991	0.6997	0.6165	0.6843	0.6323	0.6006	0.2249	0.8168	0.7885	0.6492	0.0727	0.6804	0.7647	0.6658
	P259	60	4	1		0.428571	0.111111	1		P259	0.0845	0.746	0.0732	0.0981	0.2231	0.709	0.0359	0.7194	0.7151	0.7266	0.7311	0.735	0.7085	0.7288	0.7111	0.7412	0.7652	0.6678	0.1469	0.1509	0.7145	0.731	0.0788	0.7267	0.7061	0.7626	0.6995	0.7565	0.7473	0.6788	0.6896	0.258	0.8015	0.841	0.7773	0.1794	0.7266	0.8144	0.7377
	P260	84	3	1		0.771429	0.0833333	1		P260	0.1487	0.6153	0.2306	0.2379	0.0641	0.7386	0.1694	0.587	0.5854	0.7829	0.6692	0.5803	0.6233	0.6662	0.5535	0.7852	0.645	0.7021	0.092	0.1528	0.6957	0.6038	0.1613	0.7535	0.6501	0.589	0.7005	0.6144	0.5721	0.7105	0.6423	0.0665	0.8517	0.8768	0.6707	0.2274	0.7829	0.8537	0.6461
	P261	61	1	0		0.442857	0.0277778	0		P261	0.7202	0.3404	0.7336	0.7243	0.7625	0.0295	0.6945	0.4901	0.388	0.5029	0.2329	0.5459	0.4473	0.5245	0.458	0.2564	0.6375	0.2465	0.7205	0.7231	0.4715	0.5323	0.6974	0.0867	0.4374	0.5218	0.1529	0.6132	0.5282	0.3081	0.3631	0.7596	0.6085	0.7653	0.6693	0.7492	0.5029	0.7146	0.283
	P262	58	12	1		0.4	0.333333	1		P262	0.1798	0.7881	0.1767	0.0785	0.2929	0.7611	0.1715	0.7117	0.7606	0.598	0.7771	0.7103	0.7014	0.6314	0.7555	0.7701	0.6809	0.7038	0.2581	0.265	0.6121	0.6713	0.2061	0.7766	0.6805	0.7986	0.7515	0.6692	0.785	0.6732	0.7213	0.3481	0.8045	0.7233	0.6973	0.0761	0.598	0.6981	0.782
	P263	86	26	0		0.8	0.722222	0		P263	0.7297	0.5313	0.8307	0.7196	0.634	0.6814	0.7857	0.3936	0.4948	0.4911	0.597	0.3347	0.4406	0.3498	0.4296	0.7383	0.147	0.5897	0.7288	0.7734	0.415	0.3389	0.7797	0.6997	0.4505	0.4817	0.635	0.2007	0.4602	0.5532	0.5146	0.6846	0.7774	0.5219	0.0652	0.6526	0.4911	0.4661	0.5688
	P264	50	2	0		0.285714	0.0555556	0		P264	0.7971	0.5771	0.7608	0.8001	0.8278	0.3885	0.7785	0.6303	0.5562	0.5594	0.5111	0.6708	0.5993	0.6552	0.6069	0.1434	0.7372	0.4536	0.7974	0.8244	0.6168	0.6609	0.7806	0.4427	0.592	0.6532	0.3857	0.7195	0.6579	0.4982	0.5381	0.8472	0.3981	0.6859	0.7602	0.8181	0.5594	0.6283	0.5418
	P265	58	1	0		0.4	0.0277778	0		P265	0.7456	0.4004	0.7257	0.7494	0.7841	0.1178	0.7223	0.5365	0.4438	0.4759	0.3027	0.5873	0.4977	0.5678	0.5073	0.1864	0.6705	0.3151	0.746	0.7499	0.5196	0.5749	0.725	0.1751	0.4886	0.5653	0.23	0.6484	0.5712	0.3711	0.4211	0.7829	0.5773	0.7545	0.6994	0.772	0.4759	0.7018	0.3482
	P266	70	5	0		0.571429	0.138889	0		P266	0.6014	0.2733	0.7503	0.6728	0.6416	0.3173	0.684	0.2304	0.206	0.4537	0.1731	0.3147	0.1659	0.2823	0.2383	0.4391	0.4529	0.1207	0.6453	0.6659	0.2307	0.2942	0.6752	0.3564	0.1509	0.4126	0.2179	0.4162	0.3783	0.1845	0.0387	0.7074	0.5229	0.6917	0.5008	0.6421	0.4537	0.6486	0.2192
	P267	69	12	0		0.557143	0.333333	0		P267	0.6394	0.426	0.7741	0.6259	0.6802	0.4554	0.7141	0.2922	0.3715	0.2399	0.3636	0.3209	0.2412	0.1002	0.3872	0.5526	0.3142	0.2986	0.6877	0.7075	0	0.2138	0.7061	0.4866	0.1776	0.5145	0.3761	0.2681	0.4866	0.2362	0.2543	0.7406	0.6194	0.5084	0.3742	0.5365	0.2399	0.4693	0.3919
	P268	92	17	0		0.885714	0.472222	0		P268	0.7109	0.4746	0.8189	0.7001	0.5836	0.6429	0.7708	0.3203	0.4337	0.4296	0.5482	0.2367	0.3729	0.2712	0.3606	0.7066	0.1569	0.54	0.7099	0.7577	0.3442	0.2589	0.7644	0.6634	0.384	0.328	0.5909	0.104	0.3011	0.4991	0.4559	0.6547	0.7504	0.5244	0.2401	0.6284	0.4296	0.4939	0.5167
	P269	77	11	0		0.671429	0.305556	0		P269	0.6552	0.2946	0.784	0.6423	0.6228	0.5037	0.7266	0.1627	0.2386	0.3481	0.3721	0.202	0.1284	0.0953	0.2636	0.5922	0.2476	0.3607	0.654	0.711	0.1414	0.0821	0.719	0.5321	0.1438	0.4109	0.4314	0.197	0.3813	0.3038	0.2437	0.6833	0.6531	0.5784	0.3134	0.5768	0.3481	0.5414	0.3282
	P270	68	1	1		0.542857	0.0277778	1		P270	0.0661	0.667	0.1246	0.1718	0.2074	0.6913	0.0869	0.7033	0.6774	0.7859	0.6463	0.7198	0.6918	0.7132	0.6946	0.7681	0.7517	0.6947	0.0674	0.0352	0.6982	0.7156	0.0442	0.7089	0.6893	0.7124	0.6698	0.7426	0.7143	0.7044	0.6718	0.1624	0.8646	0.89	0.7645	0.1629	0.7859	0.8642	0.6555
	P271	78	14	1		0.685714	0.388889	1		P271	0.1894	0.6561	0.3122	0.1771	0.1824	0.7663	0.2575	0.5843	0.6293	0.6266	0.7043	0.5879	0.5895	0.523	0.6287	0.808	0.5325	0.6989	0.1882	0.2425	0.5708	0.545	0.2502	0.7796	0.5968	0.6801	0.7322	0.5152	0.6661	0.6721	0.6438	0.2349	0.8366	0.734	0.5565	0.0956	0.6266	0.7118	0.6836
	P272	58	1	1		0.4	0.0277778	1		P272	0.151	0.7503	0.0387	0.1636	0.2795	0.7119	0.0732	0.7775	0.7582	0.7689	0.7349	0.7899	0.769	0.785	0.771	0.7454	0.8139	0.7367	0.1522	0.1246	0.7737	0.7868	0.0821	0.7306	0.7671	0.7844	0.725	0.807	0.7859	0.7454	0.754	0.24	0.852	0.8818	0.8235	0.239	0.7689	0.8543	0.7417
	P273	65	1	1		0.5	0.0277778	1		P273	0.0916	0.692	0.1005	0.1515	0.2291	0.6826	0.0622	0.7255	0.7017	0.7811	0.6729	0.7408	0.715	0.7347	0.7175	0.7617	0.7704	0.6867	0.0928	0.062	0.7208	0.7369	0.0179	0.7008	0.7126	0.734	0.6607	0.7619	0.7358	0.697	0.6965	0.1857	0.861	0.8877	0.7822	0.1857	0.7811	0.8614	0.6814
	P274	82	10	0		0.742857	0.277778	0		P274	0.6626	0.3009	0.7887	0.65	0.5842	0.5249	0.7325	0.0956	0.2465	0.4137	0.3989	0.1163	0.1656	0.179	0.1748	0.6096	0.2139	0.388	0.6614	0.7172	0.2242	0.014	0.7251	0.5521	0.1804	0.3382	0.4557	0.1611	0.3069	0.3336	0.276	0.6449	0.668	0.624	0.2998	0.6047	0.4137	0.588	0.3569
	P275	59	9	0		0.414286	0.25	0		P275	0.6915	0.5276	0.7434	0.6109	0.7357	0.3749	0.7085	0.3779	0.4682	0.2085	0.471	0.4019	0.329	0.3288	0.4783	0.4002	0.4884	0.2481	0.7499	0.7725	0.254	0.3399	0.7315	0.4141	0.2635	0.6013	0.3735	0.454	0.5726	0.1726	0.3492	0.7993	0.4898	0.5223	0.5332	0.6459	0.2085	0.4771	0.4968
	P276	86	7	0		0.8	0.194444	0		P276	0.6582	0.2825	0.7859	0.6822	0.5392	0.5124	0.729	0.0718	0.2267	0.512	0.3831	0.0406	0.1437	0.2912	0.1269	0.5994	0.3085	0.3719	0.657	0.7135	0.3368	0.1436	0.7214	0.5403	0.2089	0.2382	0.4413	0.1826	0.2033	0.316	0.257	0.6017	0.6592	0.7029	0.3824	0.6544	0.512	0.6669	0.34
	P277	87	7	1		0.814286	0.194444	1		P277	0.1628	0.6448	0.2896	0.1999	0.0413	0.7586	0.2331	0.5405	0.6171	0.7367	0.6946	0.5047	0.5761	0.6217	0.5678	0.8017	0.6045	0.6891	0.1616	0.2177	0.65	0.5588	0.2256	0.7724	0.6029	0.5903	0.7234	0.5543	0.5743	0.6614	0.6322	0.0968	0.8313	0.8316	0.6321	0.1911	0.7367	0.8094	0.6733
	P278	61	13	0		0.442857	0.361111	0		P278	0.6945	0.5504	0.7633	0.6189	0.736	0.4248	0.7106	0.4151	0.4973	0.1021	0.5029	0.4342	0.3741	0.1877	0.5046	0.5044	0.3808	0.313	0.7495	0.7708	0.1547	0.3387	0.7322	0.4588	0.3181	0.6135	0.4212	0.3392	0.5874	0.2474	0.3947	0.7964	0.5785	0.4219	0.435	0.5923	0.1021	0.3808	0.5245
	P279	68	11	0		0.542857	0.305556	0		P279	0.6312	0.4243	0.769	0.6174	0.6827	0.4284	0.7076	0.287	0.3683	0.2581	0.3598	0.3168	0.2341	0.1427	0.3846	0.5304	0.3466	0.2638	0.6906	0.7108	0.0472	0.2064	0.6994	0.4612	0.1682	0.5151	0.3452	0.3027	0.4867	0.1983	0.2472	0.7439	0.6006	0.5278	0.4038	0.5478	0.2581	0.4877	0.3891
	P280	60	3	0		0.428571	0.0833333	0		P280	0.6956	0.4066	0.7176	0.7001	0.7417	0.1557	0.6677	0.4454	0.3344	0.4262	0.3179	0.5061	0.3989	0.4828	0.4104	0.2217	0.6057	0.1804	0.7172	0.741	0.4251	0.4913	0.6942	0.207	0.388	0.5216	0.1701	0.5793	0.4869	0.2474	0.3072	0.7742	0.5007	0.7037	0.6403	0.7272	0.4262	0.654	0.359
	P281	76	5	0		0.657143	0.138889	0		P281	0.6204	0.1694	0.7623	0.6875	0.5983	0.3908	0.6991	0.1376	0.102	0.4985	0.2293	0.232	0.0652	0.2463	0.1426	0.4995	0.3869	0.2154	0.6191	0.6818	0.2973	0.209	0.6907	0.4257	0.1435	0.3323	0.3021	0.3457	0.2969	0.2665	0.0718	0.6636	0.5743	0.714	0.4406	0.6575	0.4985	0.6734	0.1755
	P282	60	3	0		0.428571	0.0833333	0		P282	0.6956	0.4066	0.7176	0.7001	0.7417	0.1557	0.6677	0.4454	0.3344	0.4262	0.3179	0.5061	0.3989	0.4828	0.4104	0.2217	0.6057	0.1804	0.7172	0.741	0.4251	0.4913	0.6942	0.207	0.388	0.5216	0.1701	0.5793	0.4869	0.2474	0.3072	0.7742	0.5007	0.7037	0.6403	0.7272	0.4262	0.654	0.359
	P283	53	0	0		0.328571	0	0		P283	0.8046	0.5395	0.7697	0.8075	0.8342	0.3224	0.7867	0.644	0.5728	0.5758	0.4644	0.683	0.6142	0.668	0.6216	0.1753	0.7469	0.474	0.8049	0.7909	0.631	0.6735	0.7888	0.2813	0.6072	0.6661	0.4086	0.7299	0.6706	0.5169	0.5553	0.8189	0.5722	0.7665	0.7691	0.8249	0.5758	0.7092	0.4994
	P284	63	3	0		0.471429	0.0833333	0		P284	0.6701	0.3509	0.7254	0.686	0.7201	0.1259	0.6524	0.399	0.2786	0.4548	0.2539	0.4648	0.3486	0.4395	0.3611	0.2818	0.5727	0.1118	0.6922	0.7151	0.377	0.4487	0.6672	0.176	0.3368	0.4792	0.0966	0.544	0.4439	0.1844	0.2492	0.7516	0.5358	0.7164	0.6102	0.7043	0.4548	0.6685	0.2988
	P285	62	3	1		0.457143	0.0833333	1		P285	0.084	0.7259	0.0737	0.0976	0.2227	0.6852	0	0.7189	0.6945	0.7459	0.7095	0.7346	0.7081	0.7284	0.7107	0.7414	0.7648	0.6673	0.1164	0.1194	0.7141	0.7306	0.0446	0.7032	0.7057	0.7452	0.6762	0.7562	0.7294	0.6783	0.6892	0.2321	0.8225	0.8573	0.7769	0.1789	0.7459	0.8308	0.7167
	P286	75	3	1		0.642857	0.0833333	1		P286	0.0873	0.6209	0.1733	0.1862	0.129	0.7191	0.1076	0.6224	0.5895	0.7691	0.6446	0.6434	0.6078	0.6448	0.6113	0.7692	0.684	0.6806	0.0244	0.0897	0.6759	0.6381	0.0989	0.7352	0.626	0.6529	0.6782	0.6724	0.6365	0.6903	0.6165	0.1343	0.841	0.8695	0.7003	0.1771	0.7691	0.8451	0.6198
	P287	57	6	0		0.385714	0.166667	0		P287	0.6931	0.5149	0.7249	0.6764	0.7389	0.3372	0.7111	0.4015	0.4497	0.2869	0.4504	0.4671	0.3514	0.4419	0.4622	0.2787	0.5746	0.1959	0.7542	0.7781	0.3797	0.4511	0.7352	0.3817	0.3397	0.5971	0.3381	0.546	0.5661	0.1879	0.3157	0.8053	0.3865	0.5986	0.6118	0.7056	0.2869	0.5497	0.48
	P288	51	4	0		0.3	0.111111	0		P288	0.7555	0.5886	0.7602	0.7592	0.7926	0.4232	0.7556	0.5546	0.5189	0.4693	0.5296	0.6034	0.5172	0.5846	0.5265	0.2168	0.6834	0.3418	0.7956	0.8217	0.5383	0.5915	0.7793	0.4721	0.5085	0.658	0.4182	0.6621	0.6262	0.3956	0.4436	0.8442	0.2911	0.6242	0.7111	0.7809	0.4693	0.5696	0.5569
	P289	69	9	1		0.557143	0.25	1		P289	0.0694	0.6978	0.2104	0.0553	0.1896	0.7317	0.1476	0.6201	0.6691	0.6733	0.6814	0.6225	0.6059	0.5943	0.6671	0.7795	0.6488	0.6544	0.1415	0.1451	0.573	0.5977	0.1392	0.747	0.5819	0.7188	0.6926	0.6359	0.7041	0.6236	0.6238	0.2457	0.8125	0.7842	0.6669	0.0516	0.6733	0.76	0.6886
	P290	74	1	0		0.628571	0.0277778	0		P290	0.6771	0.0801	0.763	0.7419	0.6688	0.2612	0.7167	0.2889	0.1465	0.5936	0.0653	0.3668	0.2293	0.3368	0.2441	0.4582	0.4945	0.3309	0.6103	0.655	0.3919	0.3478	0.6866	0.3035	0.2453	0.3331	0.2285	0.4605	0.3421	0.3761	0.182	0.6588	0.7032	0.803	0.5388	0.7091	0.5936	0.7594	0
	P291	74	2	1		0.628571	0.0555556	1		P291	0.0956	0.6231	0.1527	0.1948	0.1502	0.7121	0.1164	0.6442	0.6133	0.7813	0.6357	0.6641	0.6305	0.6562	0.6338	0.7634	0.7023	0.6938	0	0.0669	0.6877	0.659	0.0763	0.7286	0.6381	0.6552	0.6701	0.6914	0.6575	0.7031	0.6291	0.129	0.8554	0.8815	0.7177	0.1853	0.7813	0.8568	0.6103
	P292	61	10	0		0.442857	0.277778	0		P292	0.6805	0.5115	0.7518	0.6006	0.7257	0.3596	0.6967	0.3667	0.4539	0.2023	0.455	0.391	0.3183	0.2719	0.4647	0.4471	0.445	0.238	0.7386	0.7605	0.1907	0.2839	0.7196	0.3974	0.2544	0.5868	0.3592	0.4077	0.5586	0.1653	0.3373	0.7883	0.5297	0.5078	0.4936	0.6159	0.2023	0.4642	0.4807
	P293	70	3	0		0.571429	0.0833333	0		P293	0.6339	0.2208	0.742	0.7033	0.6696	0.2594	0.6734	0.2906	0.1486	0.5116	0.1044	0.3683	0.2311	0.3384	0.2459	0.3915	0.4957	0.1989	0.6338	0.6547	0.2921	0.3494	0.6643	0.3018	0.2173	0.3804	0.1515	0.4618	0.3437	0.257	0.1139	0.6989	0.6011	0.7422	0.5399	0.6713	0.5116	0.6979	0.1583
	P294	66	8	0		0.514286	0.222222	0		P294	0.6299	0.403	0.7541	0.6149	0.6837	0.3416	0.6888	0.2546	0.3418	0.3269	0.3291	0.2894	0.194	0.2558	0.3614	0.4591	0.4328	0.1519	0.6921	0.7133	0.1729	0.2681	0.6801	0.3793	0.1195	0.5048	0.2457	0.3947	0.4742	0.0765	0.2056	0.7475	0.5399	0.5948	0.4824	0.6074	0.3269	0.5519	0.3629
	P295	64	2	1		0.485714	0.0555556	1		P295	0.0835	0.7051	0.0742	0.1285	0.2223	0.6854	0.0359	0.7185	0.694	0.7646	0.6871	0.7342	0.7077	0.728	0.7103	0.7415	0.7645	0.6668	0.0848	0.0868	0.7137	0.7302	0.0092	0.7034	0.7053	0.7272	0.652	0.7558	0.729	0.6778	0.6887	0.2054	0.8427	0.8731	0.7766	0.1785	0.7646	0.8468	0.6951
	P296	74	1	0		0.628571	0.0277778	0		P296	0.6771	0.0801	0.763	0.7419	0.6688	0.2612	0.7167	0.2889	0.1465	0.5936	0.0653	0.3668	0.2293	0.3368	0.2441	0.4582	0.4945	0.3309	0.6103	0.655	0.3919	0.3478	0.6866	0.3035	0.2453	0.3331	0.2285	0.4605	0.3421	0.3761	0.182	0.6588	0.7032	0.803	0.5388	0.7091	0.5936	0.7594	0
	P297	82	9	0		0.742857	0.25	0		P297	0.6579	0.2814	0.7857	0.6452	0.5787	0.5116	0.7288	0.0703	0.2254	0.4383	0.3821	0.0932	0.1423	0.2042	0.1521	0.5987	0.2353	0.3709	0.6567	0.7133	0.25	0.0412	0.7212	0.5396	0.1575	0.3226	0.4404	0.184	0.2904	0.3149	0.2558	0.6401	0.6587	0.6458	0.3192	0.6181	0.4383	0.6094	0.3389
	P298	79	1	0		0.7	0.0277778	0		P298	0.6897	0.0196	0.7726	0.7513	0.6328	0.3337	0.7281	0.2115	0.0892	0.6203	0.157	0.2979	0.2343	0.3815	0.1618	0.5095	0.4395	0.3879	0.6261	0.6693	0.4339	0.2768	0.6994	0.3719	0.3038	0.2605	0.3015	0.4018	0.2705	0.4259	0.2517	0.62	0.7285	0.8145	0.4886	0.7194	0.6203	0.7731	0.0981
	P299	72	9	1		0.6	0.25	1		P299	0.0909	0.6757	0.2287	0.0772	0.1691	0.7379	0.1673	0.5985	0.647	0.6804	0.6684	0.6017	0.5834	0.5728	0.6457	0.7846	0.6302	0.6624	0.1187	0.1506	0.5825	0.5763	0.1592	0.7529	0.559	0.6991	0.6997	0.6165	0.6843	0.6323	0.6006	0.2249	0.8168	0.7885	0.6492	0.0727	0.6804	0.7647	0.6658
	P300	66	1	0		0.514286	0.0277778	0		P300	0.6777	0.2403	0.7457	0.7251	0.7265	0.1054	0.6965	0.4127	0.2951	0.5422	0.1164	0.477	0.3635	0.4523	0.3757	0.3496	0.5825	0.2139	0.6781	0.6784	0.3913	0.4614	0.6638	0.1567	0.352	0.4492	0.0738	0.5545	0.4566	0.2755	0.2664	0.7208	0.6513	0.7814	0.6191	0.7111	0.5422	0.7337	0.1741
	P301	58	1	0		0.4	0.0277778	0		P301	0.7456	0.4004	0.7257	0.7494	0.7841	0.1178	0.7223	0.5365	0.4438	0.4759	0.3027	0.5873	0.4977	0.5678	0.5073	0.1864	0.6705	0.3151	0.746	0.7499	0.5196	0.5749	0.725	0.1751	0.4886	0.5653	0.23	0.6484	0.5712	0.3711	0.4211	0.7829	0.5773	0.7545	0.6994	0.772	0.4759	0.7018	0.3482
	P302	59	4	0		0.414286	0.111111	0		P302	0.6876	0.4452	0.7201	0.6922	0.7349	0.2221	0.6827	0.4308	0.3755	0.3814	0.3656	0.4931	0.383	0.4691	0.3949	0.2417	0.5954	0.1588	0.7299	0.7538	0.41	0.4779	0.7084	0.2709	0.3719	0.5481	0.2312	0.5682	0.5147	0.2275	0.2889	0.7848	0.4376	0.6698	0.6308	0.72	0.3814	0.6203	0.4024
	P303	59	3	0		0.414286	0.0833333	0		P303	0.7041	0.4252	0.7149	0.7085	0.7489	0.1821	0.677	0.4609	0.3529	0.416	0.3393	0.5199	0.4157	0.4972	0.4269	0.1994	0.6167	0.2033	0.7255	0.7496	0.4412	0.5055	0.7033	0.2335	0.4051	0.5357	0.1946	0.591	0.5012	0.2684	0.3265	0.7817	0.4878	0.6992	0.6503	0.7348	0.416	0.6489	0.379
	P304	54	8	0		0.342857	0.222222	0		P304	0.7271	0.5918	0.75	0.669	0.7667	0.4544	0.7462	0.4349	0.5306	0.2705	0.5413	0.4548	0.389	0.429	0.5365	0.2949	0.5648	0.3195	0.7847	0.8088	0.3654	0.4385	0.7687	0.4953	0.3245	0.6538	0.4484	0.5356	0.625	0.241	0.4141	0.8316	0.4003	0.515	0.6029	0.6988	0.2705	0.4664	0.5644
	P305	77	6	0		0.671429	0.166667	0		P305	0.6291	0.1797	0.7677	0.6753	0.5968	0.4214	0.706	0.092	0.1145	0.479	0.268	0.1914	0.0486	0.2298	0.1529	0.5246	0.3545	0.2547	0.6278	0.6891	0.2796	0.1672	0.6978	0.4545	0.1261	0.3362	0.3371	0.3112	0.3018	0.2466	0.1184	0.6611	0.5956	0.6942	0.411	0.6461	0.479	0.6546	0.2169
	P306	51	4	1		0.3	0.111111	1		P306	0.1609	0.8176	0.0857	0.1734	0.2879	0.791	0.1179	0.7862	0.7867	0.7683	0.8068	0.7981	0.778	0.7934	0.7799	0.7555	0.8211	0.7469	0.2208	0.2274	0.7825	0.7951	0.1586	0.8087	0.7761	0.8257	0.7793	0.8145	0.8107	0.7553	0.7636	0.3248	0.7838	0.8298	0.8303	0.2479	0.7683	0.8015	0.8116
	P307	75	20	1		0.642857	0.555556	1		P307	0.235	0.7008	0.3509	0.2235	0.2571	0.7794	0.2993	0.6334	0.676	0.6477	0.7209	0.635	0.6216	0.5498	0.674	0.8188	0.4786	0.7159	0.2339	0.2852	0.5949	0.5969	0.2924	0.7921	0.6195	0.7188	0.7473	0.5502	0.706	0.6906	0.6639	0.3068	0.8458	0.669	0.5054	0.1466	0.6477	0.6303	0.7014
	P308	61	4	0		0.442857	0.111111	0		P308	0.6706	0.4094	0.7252	0.6755	0.7205	0.1718	0.6645	0.3998	0.3396	0.4027	0.3246	0.4655	0.3495	0.4403	0.362	0.2808	0.5733	0.1131	0.7135	0.7368	0.3779	0.4495	0.6906	0.2207	0.3378	0.5206	0.1844	0.5447	0.4868	0.1855	0.2503	0.77	0.4652	0.6795	0.6107	0.7047	0.4027	0.6312	0.3637
	P309	73	8	0		0.614286	0.222222	0		P309	0.6288	0.2928	0.7675	0.6356	0.6353	0.4203	0.7057	0.1494	0.2316	0.394	0.2666	0.193	0.0803	0.1548	0.2593	0.5237	0.3557	0.2533	0.6381	0.6889	0.1776	0.1688	0.6975	0.4535	0	0.4179	0.3359	0.3125	0.3862	0.1869	0.1167	0.6984	0.5949	0.6303	0.4122	0.6072	0.394	0.5902	0.2453
	P310	50	3	0		0.285714	0.0833333	0		P310	0.7806	0.5924	0.7654	0.7838	0.8138	0.42	0.7604	0.6002	0.5201	0.5236	0.5314	0.644	0.5666	0.6271	0.575	0.1993	0.7158	0.4091	0.8006	0.8273	0.5856	0.6333	0.7845	0.4714	0.5588	0.6627	0.415	0.6967	0.6301	0.4574	0.5005	0.8494	0.3327	0.6517	0.7407	0.8033	0.5236	0.5953	0.5596
	P311	59	4	0		0.414286	0.111111	0		P311	0.6876	0.4452	0.7201	0.6922	0.7349	0.2221	0.6827	0.4308	0.3755	0.3814	0.3656	0.4931	0.383	0.4691	0.3949	0.2417	0.5954	0.1588	0.7299	0.7538	0.41	0.4779	0.7084	0.2709	0.3719	0.5481	0.2312	0.5682	0.5147	0.2275	0.2889	0.7848	0.4376	0.6698	0.6308	0.72	0.3814	0.6203	0.4024
	P312	77	18	1		0.671429	0.5	1		P312	0.2255	0.6801	0.3428	0.2138	0.2273	0.7767	0.2906	0.6115	0.6547	0.6433	0.7175	0.6139	0.6078	0.5442	0.6533	0.8165	0.4903	0.7124	0.2244	0.2763	0.5899	0.5741	0.2836	0.7895	0.6148	0.7007	0.7442	0.5269	0.6874	0.6868	0.6597	0.2778	0.8439	0.6817	0.5165	0.136	0.6433	0.66	0.6977
	P313	67	6	1		0.528571	0.166667	1		P313	0.0246	0.6997	0.1582	0.087	0.1702	0.714	0.0913	0.6385	0.6697	0.7119	0.6825	0.6586	0.6245	0.6506	0.6675	0.765	0.6975	0.6316	0.1176	0.1205	0.6322	0.6535	0.0824	0.7303	0.6214	0.7212	0.6723	0.6864	0.7059	0.6214	0.6222	0.2284	0.8001	0.8217	0.7131	0.0964	0.7119	0.7966	0.6901
	P314	77	4	1		0.671429	0.111111	1		P314	0.0864	0.6109	0.1995	0.1838	0.1005	0.728	0.1358	0.5931	0.5799	0.7589	0.6558	0.6157	0.5883	0.6361	0.5811	0.7765	0.6595	0.6703	0.0552	0.1184	0.6667	0.61	0.1273	0.7435	0.6169	0.6436	0.6883	0.647	0.6274	0.6801	0.6072	0.1319	0.8281	0.8585	0.677	0.175	0.7589	0.8346	0.6318
	P315	63	3	1		0.471429	0.0833333	1		P315	0.0755	0.7178	0.0822	0.1051	0.2155	0.6881	0.0092	0.7115	0.6864	0.7479	0.7009	0.7276	0.7004	0.7212	0.7031	0.7437	0.7586	0.6585	0.108	0.1108	0.7065	0.7235	0.0356	0.706	0.6979	0.7381	0.6672	0.7497	0.7223	0.6698	0.681	0.2246	0.8241	0.8583	0.771	0.1713	0.7479	0.832	0.7084
	P316	84	4	0		0.771429	0.111111	0		P316	0.6577	0.1915	0.7732	0.7189	0.5547	0.4505	0.7129	0.1306	0.1286	0.5718	0.3049	0.1485	0.2046	0.3469	0.0162	0.5486	0.3565	0.3444	0.6366	0.6965	0.3951	0.1997	0.7049	0.482	0.27	0.2046	0.3705	0.2746	0.1664	0.3821	0.2188	0.5993	0.6582	0.7605	0.4272	0.6893	0.5718	0.7225	0.2563
	P317	38	1	0		0.114286	0.0277778	0		P317	0.9155	0.8009	0.9004	0.9168	0.9283	0.707	0.9078	0.8461	0.8153	0.8166	0.7684	0.8629	0.8332	0.8565	0.8364	0.6434	0.8906	0.7726	0.9156	0.9285	0.8405	0.8588	0.9087	0.7643	0.8302	0.8556	0.7443	0.8832	0.8576	0.7911	0.8077	0.938	0.5808	0.8048	0.9002	0.9243	0.8166	0.8252	0.7836
	P318	40	14	0		0.142857	0.388889	0		P318	0.8541	0.8412	0.8873	0.7872	0.8738	0.7983	0.8775	0.6982	0.7895	0.3135	0.8249	0.6966	0.6775	0.5047	0.7784	0.7289	0.5905	0.6779	0.9017	0.9271	0.4966	0.6236	0.895	0.8311	0.6361	0.8494	0.7768	0.5629	0.8264	0.6143	0.7151	0.9352	0.5216	0.2694	0.6263	0.7535	0.3135	0.3457	0.8323
	P319	72	11	0		0.6	0.305556	0		P319	0.6422	0.3667	0.7759	0.6289	0.6561	0.4645	0.7164	0.2318	0.3106	0.301	0.3225	0.2658	0.1748	0.085	0.3308	0.56	0.3026	0.3103	0.6611	0.7001	0.0757	0.1512	0.7085	0.4952	0.1061	0.4688	0.3865	0.2557	0.4398	0.2489	0.184	0.717	0.6258	0.5517	0.3636	0.5612	0.301	0.513	0.328
	P320	63	1	0		0.471429	0.0277778	0		P320	0.7032	0.3003	0.7386	0.7183	0.7481	0.0286	0.6881	0.4592	0.3509	0.5194	0.1863	0.5184	0.4138	0.4956	0.425	0.2967	0.6155	0.2008	0.7036	0.7052	0.4394	0.5039	0.6791	0.0843	0.4032	0.4927	0.1014	0.5897	0.4996	0.266	0.3244	0.7441	0.6268	0.772	0.6492	0.7339	0.5194	0.7226	0.2394
	P321	59	6	1		0.414286	0.166667	1		P321	0.0915	0.7614	0.0974	0.0739	0.2271	0.7278	0.0777	0.6979	0.7314	0.6937	0.7477	0.7147	0.6862	0.708	0.7269	0.748	0.7472	0.6652	0.1813	0.1863	0.6927	0.7104	0.1181	0.7449	0.6837	0.7758	0.7181	0.7379	0.7609	0.6542	0.6869	0.2861	0.7856	0.8112	0.7602	0.1574	0.6937	0.7849	0.7538
	P322	80	5	0		0.714286	0.138889	0		P322	0.6321	0.1637	0.7696	0.6966	0.5695	0.4316	0.7084	0.0757	0.0986	0.5245	0.2809	0.1769	0.124	0.2863	0.0788	0.533	0.3429	0.2679	0.6308	0.6916	0.3356	0.1522	0.7002	0.4642	0.1958	0.2788	0.3488	0.2988	0.2427	0.3127	0.134	0.6343	0.6028	0.7272	0.4004	0.6671	0.5245	0.6881	0.2307
	P323	77	13	0		0.671429	0.361111	0		P323	0.6646	0.3321	0.7899	0.6521	0.6323	0.5304	0.7341	0.2054	0.279	0.2957	0.4058	0.2397	0.1752	0.0415	0.3002	0.6141	0.2048	0.3951	0.6634	0.7189	0.1376	0.1289	0.7267	0.5573	0.1899	0.4363	0.462	0.1513	0.4082	0.3413	0.2844	0.6914	0.6718	0.5321	0.2744	0.5689	0.2957	0.4961	0.3643
	P324	69	4	0		0.557143	0.111111	0		P324	0.6144	0.2659	0.7441	0.6856	0.6628	0.2743	0.676	0.276	0.1962	0.4748	0.1606	0.3553	0.2153	0.3248	0.2303	0.4038	0.4853	0.1425	0.6478	0.6689	0.2496	0.336	0.667	0.3159	0.2011	0.4107	0.1686	0.4508	0.3754	0.2059	0.0956	0.7106	0.553	0.7132	0.5304	0.6541	0.4748	0.669	0.2092
	P325	69	3	1		0.557143	0.0833333	1		P325	0.0412	0.6694	0.1301	0.1476	0.1722	0.7044	0.061	0.6669	0.638	0.759	0.6495	0.6855	0.6541	0.6781	0.6572	0.7571	0.7213	0.6645	0.058	0.059	0.6612	0.6808	0.0518	0.7213	0.6513	0.6955	0.6613	0.7111	0.6794	0.6751	0.6317	0.1794	0.8329	0.8641	0.7357	0.1398	0.759	0.8388	0.6583
	P326	59	6	0		0.414286	0.166667	0		P326	0.6764	0.4814	0.7299	0.6597	0.7247	0.2913	0.6935	0.3706	0.4162	0.3123	0.4124	0.4395	0.3178	0.413	0.4313	0.3142	0.5526	0.1521	0.7383	0.7616	0.3476	0.4227	0.7181	0.3359	0.3055	0.571	0.2952	0.5225	0.5396	0.1459	0.2785	0.7909	0.4167	0.6108	0.5917	0.6904	0.3123	0.563	0.4441
	P327	67	2	0		0.528571	0.0555556	0		P327	0.6527	0.2495	0.7305	0.7117	0.7052	0.1698	0.6819	0.3672	0.2405	0.519	0.1324	0.4364	0.3141	0.4098	0.3272	0.3179	0.5501	0.1891	0.6532	0.6751	0.344	0.4196	0.6493	0.2174	0.3017	0.4065	0.0489	0.5199	0.4145	0.2514	0.2095	0.7173	0.6171	0.7581	0.5895	0.6887	0.519	0.7116	0.1868
	P328	50	0	0		0.285714	0	0		P328	0.8301	0.5996	0.7998	0.8326	0.8558	0.4108	0.8145	0.6905	0.6285	0.6311	0.5343	0.7243	0.6645	0.7113	0.6709	0.2829	0.78	0.5426	0.8303	0.8182	0.6791	0.7161	0.8163	0.375	0.6584	0.7097	0.4857	0.7652	0.7136	0.5799	0.6133	0.8425	0.529	0.7541	0.7992	0.8477	0.6311	0.6943	0.5647
	P329	81	0	1		0.728571	0	1		P329	0.1738	0.6096	0.2313	0.2635	0.1278	0.7397	0.1958	0.6211	0.6216	0.8178	0.6665	0.6422	0.6583	0.6992	0.61	0.8078	0.683	0.7399	0.0872	0.0909	0.7298	0.6369	0.1593	0.7355	0.6851	0.6328	0.7198	0.6713	0.6353	0.7474	0.6787	0.0472	0.8929	0.9114	0.6993	0.2517	0.8178	0.8874	0.6421
	P330	77	4	1		0.671429	0.111111	1		P330	0.0864	0.6109	0.1995	0.1838	0.1005	0.728	0.1358	0.5931	0.5799	0.7589	0.6558	0.6157	0.5883	0.6361	0.5811	0.7765	0.6595	0.6703	0.0552	0.1184	0.6667	0.61	0.1273	0.7435	0.6169	0.6436	0.6883	0.647	0.6274	0.6801	0.6072	0.1319	0.8281	0.8585	0.677	0.175	0.7589	0.8346	0.6318
	P331	46	7	0		0.228571	0.194444	0		P331	0.7885	0.7087	0.8186	0.7522	0.8196	0.6066	0.8111	0.5417	0.6456	0.4539	0.6714	0.5919	0.5033	0.5726	0.643	0.4712	0.6742	0.4597	0.8441	0.8706	0.525	0.5797	0.8323	0.6492	0.4943	0.747	0.5909	0.6523	0.7187	0.3781	0.5375	0.8862	0.1989	0.4785	0.7027	0.7745	0.4539	0.4795	0.6885
	P332	63	3	1		0.471429	0.0833333	1		P332	0.0755	0.7178	0.0822	0.1051	0.2155	0.6881	0.0092	0.7115	0.6864	0.7479	0.7009	0.7276	0.7004	0.7212	0.7031	0.7437	0.7586	0.6585	0.108	0.1108	0.7065	0.7235	0.0356	0.706	0.6979	0.7381	0.6672	0.7497	0.7223	0.6698	0.681	0.2246	0.8241	0.8583	0.771	0.1713	0.7479	0.832	0.7084
	P333	52	13	1		0.314286	0.361111	1		P333	0.2368	0.8329	0.2093	0.1397	0.3407	0.8119	0.2313	0.7566	0.8057	0.6194	0.8243	0.7534	0.7479	0.6606	0.7992	0.783	0.7061	0.7546	0.3115	0.3199	0.6624	0.7167	0.264	0.8271	0.7284	0.8385	0.8013	0.6953	0.8253	0.7245	0.7689	0.3958	0.7977	0.6954	0.7213	0.1346	0.6194	0.6694	0.8281
	P334	75	0	0		0.642857	0	0		P334	0.6953	0.099	0.7813	0.7585	0.6756	0.3183	0.7352	0.3035	0.1641	0.6262	0.1266	0.3798	0.2451	0.3739	0.2596	0.5091	0.5049	0.3787	0.6299	0.6522	0.4293	0.3612	0.7056	0.2889	0.2899	0.3468	0.2841	0.4716	0.3556	0.4199	0.2325	0.6457	0.7442	0.8292	0.5482	0.7253	0.6262	0.7854	0.0627
	P335	52	2	1		0.314286	0.0555556	1		P335	0.1855	0.8036	0.04	0.1976	0.3088	0.7739	0.1108	0.8077	0.7909	0.7916	0.7916	0.8184	0.8003	0.8141	0.802	0.7355	0.8391	0.7723	0.1866	0.1922	0.8044	0.8157	0.1194	0.7922	0.7986	0.8136	0.7622	0.8332	0.8149	0.7799	0.7873	0.2971	0.8241	0.8613	0.8474	0.2699	0.7916	0.8328	0.7969
	P336	75	14	1		0.642857	0.388889	1		P336	0.1723	0.6767	0.2977	0.1598	0.2016	0.7613	0.2418	0.6046	0.65	0.6188	0.698	0.6073	0.5908	0.5129	0.6487	0.8039	0.5511	0.6926	0.1711	0.2266	0.5617	0.5652	0.2344	0.775	0.5883	0.6986	0.7266	0.5346	0.6847	0.6652	0.6363	0.2543	0.8332	0.7287	0.5742	0.0766	0.6188	0.7061	0.677
	P337	74	8	1		0.628571	0.222222	1		P337	0.0913	0.656	0.229	0.106	0.1441	0.738	0.1677	0.5781	0.6269	0.6987	0.6685	0.5822	0.5621	0.5724	0.6263	0.7847	0.6298	0.6625	0.0901	0.1509	0.6028	0.5759	0.1595	0.753	0.548	0.6819	0.6998	0.6162	0.6668	0.6325	0.6008	0.2003	0.8169	0.8042	0.6489	0.1003	0.6987	0.7805	0.6454
	P338	49	3	0		0.271429	0.0833333	0		P338	0.7891	0.6109	0.7752	0.7922	0.821	0.4464	0.7697	0.6156	0.5387	0.542	0.5528	0.6577	0.5834	0.6415	0.5914	0.2328	0.7268	0.432	0.809	0.836	0.6016	0.6475	0.7935	0.4978	0.5759	0.6769	0.4395	0.7084	0.6444	0.4784	0.5199	0.857	0.3095	0.6455	0.7507	0.8109	0.542	0.5883	0.5797
	P339	67	16	0		0.528571	0.444444	0		P339	0.6641	0.5077	0.7836	0.6416	0.7082	0.5016	0.7261	0.3836	0.4586	0.2039	0.4599	0.4035	0.3437	0.1709	0.4676	0.5905	0.2506	0.3581	0.7182	0.7378	0.1395	0.3126	0.7184	0.5302	0.2909	0.5746	0.429	0.2404	0.5496	0.301	0.3609	0.766	0.6517	0.3899	0.3162	0.5663	0.2039	0.3529	0.4815
	P340	88	19	0		0.828571	0.527778	0		P340	0.7107	0.474	0.8188	0.6999	0.5919	0.6425	0.7706	0.3195	0.433	0.4289	0.5477	0.2358	0.3721	0.2703	0.3599	0.7063	0.082	0.5395	0.7097	0.7575	0.3435	0.258	0.7642	0.663	0.3833	0.3929	0.5904	0.103	0.3676	0.4985	0.4552	0.6544	0.7501	0.4634	0.1751	0.6282	0.4289	0.4329	0.5161
	P341	80	4	0		0.714286	0.111111	0		P341	0.6471	0.1356	0.7661	0.7107	0.5835	0.4125	0.7039	0.1058	0.0683	0.5496	0.2567	0.2037	0.1546	0.3122	0.0494	0.5173	0.3643	0.3005	0.6252	0.687	0.3621	0.1798	0.6957	0.4462	0.2254	0.2595	0.3269	0.3216	0.2221	0.3432	0.1665	0.629	0.6353	0.7495	0.42	0.6806	0.5496	0.71	0.2048
	P342	65	5	1		0.5	0.138889	1		P342	0.0255	0.7107	0.1293	0.088	0.173	0.7041	0.06	0.6678	0.6803	0.7223	0.694	0.6863	0.655	0.6789	0.6777	0.7569	0.722	0.6189	0.1199	0.123	0.662	0.6816	0.0508	0.7211	0.6521	0.7313	0.661	0.7118	0.7159	0.6314	0.6326	0.232	0.7932	0.8329	0.7363	0.1265	0.7223	0.8073	0.7014
	P343	61	0	0		0.442857	0	0		P343	0.7367	0.3793	0.7521	0.7406	0.7765	0.0867	0.7125	0.5202	0.4241	0.5363	0.2781	0.5727	0.48	0.5525	0.4899	0.3121	0.6589	0.291	0.737	0.7182	0.5027	0.5599	0.7153	0.0313	0.4706	0.55	0.2029	0.636	0.5561	0.3489	0.4006	0.7559	0.6562	0.7939	0.6888	0.764	0.5363	0.7424	0.3253
	P344	70	15	0		0.571429	0.416667	0		P344	0.6571	0.4564	0.7852	0.6443	0.6856	0.5092	0.7281	0.3313	0.406	0.2161	0.4022	0.3553	0.2868	0.1078	0.4185	0.5968	0.239	0.3679	0.6934	0.7126	0.0988	0.2585	0.7206	0.5373	0.2302	0.5339	0.4378	0.1879	0.5081	0.3116	0.3013	0.7439	0.657	0.439	0.3056	0.5593	0.2161	0.4021	0.4267
	P345	79	9	1		0.7	0.25	1		P345	0.1376	0.6341	0.2682	0.1245	0.1214	0.7513	0.21	0.5479	0.6056	0.6957	0.6854	0.5532	0.5633	0.5737	0.5959	0.7957	0.5867	0.6797	0.1363	0.1941	0.603	0.5265	0.2023	0.7656	0.571	0.6532	0.7151	0.5714	0.6381	0.6512	0.6211	0.1765	0.8262	0.798	0.6079	0.1183	0.6957	0.7752	0.6634
	P346	71	3	0		0.585714	0.0833333	0		P346	0.6369	0.2023	0.7442	0.7056	0.6624	0.2752	0.6762	0.2752	0.13	0.5187	0.083	0.3545	0.2144	0.324	0.2294	0.4045	0.4847	0.2147	0.6254	0.6576	0.3031	0.3352	0.6671	0.3167	0.2002	0.3663	0.1696	0.4501	0.3294	0.2706	0.0945	0.6913	0.609	0.7455	0.5298	0.6737	0.5187	0.7017	0.1382
	P347	68	2	0		0.542857	0.0555556	0		P347	0.6442	0.2302	0.7329	0.714	0.698	0.1897	0.6847	0.3517	0.2219	0.5264	0.1101	0.4227	0.2973	0.3953	0.3108	0.3342	0.5391	0.2061	0.6447	0.6663	0.328	0.4054	0.6524	0.2361	0.2846	0.3919	0.0716	0.5082	0.4002	0.2659	0.1901	0.7097	0.6251	0.7613	0.5795	0.681	0.5264	0.7153	0.1659
	P348	83	12	0		0.757143	0.333333	0		P348	0.6739	0.3457	0.7957	0.6617	0.5883	0.5553	0.7415	0.1536	0.2948	0.3726	0.4374	0.1466	0.2191	0.1398	0.2038	0.6346	0.1802	0.4272	0.6727	0.7267	0.1834	0.0771	0.7342	0.5808	0.2329	0.356	0.4905	0.1037	0.3263	0.3763	0.3224	0.6475	0.6892	0.5849	0.2685	0.5809	0.3726	0.5502	0.3981
	P349	80	1	1		0.714286	0.0277778	1		P349	0.1525	0.5904	0.2094	0.244	0.1209	0.7216	0.174	0.6141	0.6031	0.8034	0.6478	0.6356	0.6412	0.6837	0.6028	0.7906	0.6771	0.7229	0.0641	0.0979	0.7143	0.6301	0.1368	0.7376	0.6684	0.626	0.7018	0.6652	0.6285	0.731	0.6612	0.0694	0.8771	0.8984	0.6937	0.2329	0.8034	0.8745	0.6232
	P350	60	4	0		0.428571	0.111111	0		P350	0.6791	0.4273	0.7227	0.6839	0.7277	0.1969	0.6736	0.4153	0.3576	0.3922	0.3451	0.4793	0.3663	0.4547	0.3784	0.2618	0.5844	0.136	0.7217	0.7453	0.3939	0.4637	0.6995	0.2458	0.3548	0.5344	0.2078	0.5564	0.5008	0.2065	0.2696	0.7774	0.4517	0.6747	0.6207	0.7124	0.3922	0.6258	0.383
	P351	58	16	0		0.4	0.444444	0		P351	0.7288	0.6215	0.7685	0.6582	0.7644	0.5255	0.7458	0.4932	0.5723	0.0827	0.5847	0.5057	0.4604	0.2907	0.5746	0.5282	0.3496	0.4206	0.7802	0.8016	0.2678	0.4222	0.7657	0.5563	0.4123	0.6682	0.5176	0.3438	0.6443	0.3609	0.484	0.8229	0.5987	0.3054	0.4066	0.631	0.0827	0.2658	0.6013
	P352	50	5	0		0.285714	0.138889	0		P352	0.7475	0.6198	0.774	0.7513	0.7857	0.474	0.7688	0.54	0.5525	0.4518	0.5674	0.5904	0.5014	0.571	0.5571	0.2916	0.673	0.3202	0.8069	0.8329	0.5232	0.5781	0.7918	0.5206	0.4924	0.6803	0.4658	0.651	0.6496	0.3757	0.4253	0.8537	0.2019	0.5834	0.7016	0.7737	0.4518	0.5292	0.5915
	P353	54	7	0		0.342857	0.194444	0		P353	0.7227	0.5789	0.7456	0.6853	0.7635	0.4312	0.742	0.4179	0.5158	0.3064	0.5249	0.4816	0.3691	0.4571	0.5229	0.2585	0.5862	0.2917	0.7815	0.8058	0.3966	0.4661	0.7649	0.4738	0.3577	0.6452	0.4263	0.5584	0.6156	0.21	0.3936	0.8293	0.3693	0.5469	0.6224	0.7136	0.3064	0.4973	0.5497
	P354	66	4	0		0.514286	0.111111	0		P354	0.6281	0.3197	0.7373	0.6779	0.6844	0.2246	0.6675	0.3224	0.25	0.4499	0.2221	0.3966	0.2656	0.3681	0.2797	0.3629	0.5183	0.0863	0.6724	0.6943	0.2977	0.3785	0.6582	0.269	0.2524	0.4519	0.1117	0.486	0.4172	0.1579	0.1536	0.7329	0.5237	0.7014	0.5605	0.6667	0.4499	0.6558	0.2672
	P355	56	8	0		0.371429	0.222222	0		P355	0.7109	0.5603	0.7321	0.6523	0.7529	0.4124	0.7292	0.4048	0.4991	0.2336	0.5059	0.4273	0.3565	0.4002	0.5073	0.3289	0.5428	0.2791	0.7693	0.7929	0.3333	0.4101	0.7521	0.4533	0.2903	0.629	0.4088	0.5121	0.5999	0.2007	0.3793	0.8176	0.4291	0.5305	0.5828	0.6836	0.2336	0.4829	0.5308
	P356	70	1	0		0.571429	0.0277778	0		P356	0.6664	0.1602	0.7546	0.7338	0.6976	0.1907	0.707	0.3508	0.2208	0.5694	0.0233	0.4219	0.2964	0.3945	0.3099	0.4089	0.5385	0.2771	0.6442	0.6427	0.3535	0.4046	0.6756	0.2371	0.2837	0.3911	0.1582	0.5075	0.3994	0.3295	0.189	0.6898	0.6793	0.7928	0.5789	0.7004	0.5694	0.7472	0.0871
	P357	63	6	0		0.471429	0.166667	0		P357	0.643	0.4143	0.7393	0.6376	0.6963	0.24	0.6701	0.3087	0.3492	0.3579	0.3365	0.3844	0.2507	0.3553	0.3694	0.3756	0.5086	0.0645	0.7065	0.7288	0.2834	0.3659	0.6838	0.2836	0.2372	0.5188	0.2095	0.4755	0.4868	0.0618	0.2039	0.762	0.4689	0.633	0.5516	0.6599	0.3579	0.5873	0.3723
	P358	60	12	0		0.428571	0.333333	0		P358	0.6975	0.5522	0.7577	0.621	0.7392	0.4227	0.7141	0.4133	0.4977	0.1204	0.5035	0.4329	0.371	0.2302	0.5051	0.4771	0.4132	0.3072	0.7532	0.775	0.1444	0.3348	0.7359	0.4578	0.3132	0.6164	0.419	0.3738	0.5897	0.2393	0.392	0.8004	0.5552	0.4423	0.4646	0.5939	0.1204	0.4	0.5256
	P359	71	3	0		0.585714	0.0833333	0		P359	0.6369	0.2023	0.7442	0.7056	0.6624	0.2752	0.6762	0.2752	0.13	0.5187	0.083	0.3545	0.2144	0.324	0.2294	0.4045	0.4847	0.2147	0.6254	0.6576	0.3031	0.3352	0.6671	0.3167	0.2002	0.3663	0.1696	0.4501	0.3294	0.2706	0.0945	0.6913	0.609	0.7455	0.5298	0.6737	0.5187	0.7017	0.1382
	P360	92	19	0		0.885714	0.527778	0		P360	0.7175	0.4952	0.8231	0.707	0.5932	0.6569	0.7761	0.347	0.4559	0.452	0.566	0.2667	0.3975	0.2998	0.3857	0.7181	0.1184	0.5581	0.7165	0.7632	0.37	0.288	0.7698	0.6766	0.4082	0.3537	0.607	0.1392	0.328	0.5188	0.4773	0.6626	0.7602	0.4851	0.2049	0.637	0.452	0.4554	0.5357
	P361	64	1	0		0.485714	0.0277778	0		P361	0.6947	0.2803	0.741	0.7206	0.7409	0.0556	0.6909	0.4437	0.3323	0.5272	0.163	0.5046	0.397	0.4812	0.4086	0.3152	0.6045	0.1779	0.6951	0.6963	0.4234	0.4897	0.6699	0.1097	0.3861	0.4782	0.0757	0.578	0.4853	0.245	0.305	0.7363	0.6353	0.7753	0.6392	0.7263	0.5272	0.7264	0.2177
	P362	81	11	0		0.728571	0.305556	0		P362	0.6648	0.3101	0.7901	0.6524	0.5962	0.5311	0.7343	0.1074	0.2563	0.3814	0.4068	0.151	0.1765	0.1428	0.2099	0.6147	0.2035	0.396	0.6637	0.7191	0.1876	0.0269	0.7269	0.5579	0.1911	0.3646	0.4628	0.15	0.3344	0.3423	0.2855	0.6563	0.6723	0.5976	0.2733	0.5885	0.3814	0.5618	0.3653
	P363	72	0	0		0.6	0	0		P363	0.6878	0.1591	0.7756	0.7529	0.6972	0.2718	0.7284	0.35	0.2198	0.61	0.067	0.4211	0.2954	0.3937	0.309	0.477	0.5379	0.3426	0.6437	0.6429	0.4031	0.4038	0.698	0.2381	0.2827	0.3903	0.2373	0.5068	0.3986	0.3886	0.188	0.6693	0.7293	0.8227	0.5784	0.7192	0.61	0.7775	0.0859
	P364	76	2	0		0.657143	0.0555556	0		P364	0.6668	0.076	0.7507	0.7312	0.6404	0.3196	0.7054	0.2279	0.0733	0.5781	0.1392	0.3124	0.1631	0.3281	0.1792	0.441	0.4511	0.32	0.6006	0.6664	0.3814	0.2918	0.6756	0.3586	0.2383	0.2758	0.2205	0.4142	0.2856	0.3644	0.1765	0.6486	0.679	0.7843	0.4992	0.6994	0.5781	0.7421	0.0791
	P365	44	8	0		0.2	0.222222	0		P365	0.808	0.7491	0.8396	0.7527	0.8359	0.6647	0.8313	0.5851	0.6879	0.4549	0.7181	0.5926	0.5514	0.5734	0.6823	0.5478	0.6748	0.5213	0.8619	0.8885	0.5258	0.5804	0.8516	0.7056	0.4953	0.7779	0.6462	0.653	0.7507	0.4428	0.5878	0.9018	0.1974	0.4198	0.7033	0.775	0.4549	0.4805	0.7323
	P366	56	2	1		0.371429	0.0555556	1		P366	0.1515	0.7707	0	0.1641	0.2799	0.7361	0.0737	0.778	0.7586	0.7594	0.7568	0.7903	0.7694	0.7854	0.7715	0.7208	0.8142	0.7372	0.1527	0.1571	0.7741	0.7872	0.0827	0.7545	0.7675	0.7848	0.7255	0.8074	0.7863	0.7459	0.7545	0.2666	0.8308	0.8654	0.8238	0.2394	0.7594	0.8377	0.763
	P367	45	15	1		0.214286	0.416667	1		P367	0.3094	0.8849	0.2898	0.2186	0.4011	0.8708	0.3075	0.8095	0.8584	0.6653	0.8791	0.8043	0.8029	0.7187	0.8503	0.8466	0.7255	0.8144	0.3791	0.3892	0.7226	0.7706	0.3375	0.8856	0.7851	0.8849	0.8592	0.7154	0.8723	0.7851	0.8249	0.4557	0.7922	0.646	0.7396	0.2102	0.6653	0.6519	0.8816
	P368	73	22	1		0.614286	0.611111	1		P368	0.2443	0.7205	0.3588	0.2329	0.2856	0.7821	0.3078	0.6543	0.6963	0.6519	0.7243	0.6551	0.6435	0.5645	0.6937	0.821	0.503	0.7193	0.2544	0.2939	0.5999	0.6187	0.301	0.7946	0.6241	0.7363	0.7504	0.5724	0.7238	0.6944	0.668	0.3344	0.8477	0.673	0.4943	0.1569	0.6519	0.6348	0.7133
	P369	86	10	0		0.8	0.277778	0		P369	0.6719	0.338	0.7945	0.6597	0.5573	0.5501	0.7399	0.1436	0.2865	0.4419	0.4308	0.064	0.2099	0.2194	0.1944	0.6303	0.2471	0.4205	0.6707	0.725	0.2633	0.0663	0.7326	0.5758	0.2239	0.2908	0.4845	0.1142	0.259	0.3689	0.3144	0.6176	0.6856	0.6402	0.3266	0.6153	0.4419	0.6054	0.391
	P370	77	8	0		0.671429	0.222222	0		P370	0.64	0.2299	0.7745	0.6464	0.6076	0.4574	0.7146	0.0893	0.1687	0.4266	0.3135	0.1378	0.0471	0.176	0.201	0.5542	0.3117	0.3011	0.6387	0.6982	0.2243	0.112	0.7066	0.4885	0.0639	0.3683	0.3783	0.2655	0.3359	0.2389	0.1732	0.6703	0.6208	0.6479	0.372	0.6184	0.4266	0.6093	0.2655
	P371	75	6	1		0.642857	0.166667	1		P371	0.0706	0.638	0.2114	0.1421	0.1133	0.732	0.1487	0.579	0.608	0.7281	0.661	0.6025	0.5628	0.6032	0.6081	0.7798	0.6478	0.6548	0.0693	0.1316	0.6337	0.5965	0.1404	0.7474	0.5813	0.6667	0.693	0.6348	0.651	0.6449	0.5917	0.1707	0.8127	0.8311	0.6659	0.1349	0.7281	0.8072	0.6373
	P372	69	5	1		0.557143	0.138889	1		P372	0.0084	0.6794	0.1586	0.1168	0.1442	0.7141	0.0917	0.6381	0.649	0.7304	0.6608	0.6582	0.6241	0.6502	0.6476	0.7651	0.6972	0.6317	0.0876	0.0896	0.6318	0.6531	0.0828	0.7305	0.621	0.7036	0.6724	0.686	0.6881	0.6434	0.5997	0.2028	0.8002	0.8375	0.7127	0.1104	0.7304	0.8125	0.6691
	P373	68	5	0		0.542857	0.138889	0		P373	0.5946	0.308	0.7461	0.6676	0.656	0.2887	0.6786	0.2614	0.2406	0.437	0.2125	0.3423	0.1994	0.3111	0.2702	0.4156	0.4749	0.0838	0.6614	0.6826	0.2344	0.3226	0.6697	0.3295	0.185	0.4394	0.1851	0.4397	0.4054	0.1529	0.0773	0.7221	0.5029	0.6835	0.5209	0.6366	0.437	0.6395	0.2565
	P374	87	1	0		0.814286	0.0277778	0		P374	0.7078	0.1527	0.7865	0.7651	0.5751	0.4241	0.7445	0.2502	0.2051	0.6563	0.2714	0.1876	0.321	0.4416	0.1518	0.5739	0.4374	0.4613	0.649	0.6898	0.4903	0.3074	0.7177	0.4571	0.3806	0.1444	0.3932	0.3275	0.1559	0.491	0.3414	0.5579	0.761	0.8303	0.4987	0.7343	0.6563	0.792	0.2205
	P375	49	1	0		0.271429	0.0277778	0		P375	0.8221	0.5806	0.7903	0.8247	0.849	0.383	0.8058	0.6758	0.6109	0.6137	0.5123	0.7113	0.6486	0.6977	0.6554	0.249	0.7696	0.521	0.8223	0.8303	0.664	0.7027	0.8077	0.4403	0.6423	0.696	0.4614	0.7541	0.7001	0.5601	0.5951	0.8526	0.4449	0.715	0.7897	0.8405	0.6137	0.6555	0.5441
	P376	50	29	0		0.285714	0.805556	0		P376	0.8192	0.7898	0.8432	0.7632	0.8397	0.7517	0.8369	0.687	0.7525	0.4337	0.7747	0.6864	0.6717	0.549	0.7461	0.7028	0.4567	0.6712	0.8598	0.8798	0.5457	0.6327	0.852	0.7737	0.6423	0.8032	0.7386	0.5625	0.7854	0.6281	0.6979	0.8909	0.6895	0.3331	0.3611	0.7364	0.4337	0.2553	0.7814
	P377	79	31	0		0.7	0.861111	0		P377	0.7338	0.543	0.8333	0.7239	0.6898	0.6894	0.789	0.4373	0.5074	0.5038	0.607	0.4495	0.4545	0.366	0.4988	0.7448	0.2172	0.5999	0.7329	0.7769	0.4296	0.3849	0.7831	0.7072	0.4642	0.5778	0.6441	0.3278	0.5588	0.5643	0.5267	0.7384	0.7829	0.5338	0.1228	0.6579	0.5038	0.4794	0.5796
	P378	82	2	0		0.742857	0.0555556	0		P378	0.682	0.1064	0.7626	0.7427	0.5971	0.3926	0.7193	0.1634	0.1028	0.6101	0.2316	0.2297	0.2396	0.3803	0.0804	0.501	0.3851	0.3861	0.6196	0.6823	0.4307	0.2317	0.6911	0.4274	0.3059	0.1887	0.3042	0.3438	0.1997	0.4225	0.2565	0.6027	0.7102	0.7989	0.4544	0.7118	0.6101	0.7592	0.1779
	P379	56	14	1		0.371429	0.388889	1		P379	0.2182	0.8076	0.1894	0.1217	0.3233	0.7837	0.212	0.7328	0.7808	0.5716	0.7978	0.7305	0.7234	0.6369	0.7751	0.7737	0.6692	0.7278	0.2927	0.3004	0.6378	0.6934	0.2445	0.7988	0.7036	0.8158	0.7739	0.657	0.8025	0.6981	0.7434	0.3775	0.8075	0.6899	0.6862	0.1175	0.5716	0.6647	0.8021
	P380	61	3	0		0.442857	0.0833333	0		P380	0.6871	0.388	0.7202	0.6918	0.7345	0.1292	0.6584	0.4299	0.3158	0.4361	0.2966	0.4923	0.3821	0.4683	0.394	0.2428	0.5947	0.1576	0.7089	0.7324	0.4091	0.4771	0.6852	0.1806	0.371	0.5075	0.1456	0.5675	0.4726	0.2264	0.2879	0.7666	0.513	0.7081	0.6302	0.7195	0.4361	0.659	0.3389
	P381	86	3	0		0.8	0.0833333	0		P381	0.677	0.1923	0.7733	0.7364	0.5543	0.451	0.713	0.1836	0.1294	0.6055	0.3055	0.1478	0.2554	0.3869	0.0775	0.549	0.3905	0.3939	0.6367	0.6966	0.4349	0.2467	0.705	0.4825	0.3175	0.1545	0.3711	0.274	0.1146	0.4278	0.2722	0.5784	0.6982	0.7866	0.4567	0.7065	0.6055	0.7488	0.257
	P382	54	3	0		0.342857	0.0833333	0		P382	0.7466	0.5181	0.7261	0.7503	0.7849	0.3142	0.7233	0.5383	0.4458	0.4498	0.446	0.5888	0.4995	0.5694	0.5091	0.0652	0.6718	0.3177	0.7673	0.7928	0.5214	0.5765	0.7484	0.3656	0.4905	0.6063	0.317	0.6497	0.5728	0.3734	0.4232	0.8193	0.4119	0.6746	0.7005	0.7728	0.4498	0.621	0.4794
	P383	68	1	1		0.542857	0.0277778	1		P383	0.0661	0.667	0.1246	0.1718	0.2074	0.6913	0.0869	0.7033	0.6774	0.7859	0.6463	0.7198	0.6918	0.7132	0.6946	0.7681	0.7517	0.6947	0.0674	0.0352	0.6982	0.7156	0.0442	0.7089	0.6893	0.7124	0.6698	0.7426	0.7143	0.7044	0.6718	0.1624	0.8646	0.89	0.7645	0.1629	0.7859	0.8642	0.6555
	P384	53	5	1		0.328571	0.138889	1		P384	0.1274	0.8047	0.0836	0.1404	0.2595	0.7767	0.1154	0.7569	0.7742	0.7366	0.7934	0.7705	0.7475	0.7651	0.7681	0.7408	0.7966	0.7123	0.2169	0.2232	0.7527	0.767	0.1554	0.7941	0.7455	0.8142	0.7656	0.7891	0.7994	0.7218	0.7312	0.3198	0.7691	0.8174	0.8071	0.2179	0.7366	0.7898	0.7984
	P385	74	4	1		0.628571	0.111111	1		P385	0.0642	0.6347	0.1797	0.1652	0.1221	0.7213	0.1145	0.6154	0.6038	0.7537	0.6474	0.6368	0.6005	0.6282	0.6041	0.771	0.6782	0.6623	0.0319	0.0967	0.6594	0.6313	0.1058	0.7372	0.6081	0.6646	0.6807	0.6663	0.6485	0.6726	0.5977	0.1542	0.824	0.8557	0.6947	0.157	0.7537	0.8314	0.6227
	P386	70	1	1		0.571429	0.0277778	1		P386	0.0817	0.6503	0.14	0.1847	0.193	0.6968	0.1026	0.6884	0.6613	0.7891	0.6286	0.7058	0.6764	0.6988	0.6793	0.7722	0.7393	0.6998	0.0504	0.0174	0.6929	0.7013	0.061	0.7141	0.6737	0.698	0.6756	0.7297	0.7	0.7092	0.6554	0.1469	0.8668	0.8915	0.7527	0.1754	0.7891	0.866	0.6382
	P387	61	13	0		0.442857	0.361111	0		P387	0.6945	0.5504	0.7633	0.6189	0.736	0.4248	0.7106	0.4151	0.4973	0.1021	0.5029	0.4342	0.3741	0.1877	0.5046	0.5044	0.3808	0.313	0.7495	0.7708	0.1547	0.3387	0.7322	0.4588	0.3181	0.6135	0.4212	0.3392	0.5874	0.2474	0.3947	0.7964	0.5785	0.4219	0.435	0.5923	0.1021	0.3808	0.5245
	P388	86	11	0		0.8	0.305556	0		P388	0.6762	0.3546	0.7972	0.6642	0.563	0.5614	0.7433	0.1651	0.3044	0.4186	0.4451	0.0872	0.2297	0.1955	0.2146	0.6396	0.2266	0.435	0.6751	0.7286	0.2388	0.0897	0.7361	0.5865	0.2434	0.3068	0.4975	0.0913	0.2759	0.3848	0.3317	0.6226	0.6935	0.6192	0.308	0.6023	0.4186	0.5849	0.4063
	P389	70	13	1		0.571429	0.361111	1		P389	0.1298	0.7073	0.2616	0.1166	0.224	0.7491	0.2029	0.6335	0.6801	0.619	0.6922	0.6352	0.6205	0.5313	0.6778	0.7938	0.5943	0.6768	0.1823	0.1869	0.5392	0.5936	0.1951	0.7634	0.5982	0.7262	0.7125	0.5793	0.7122	0.648	0.6378	0.2776	0.8246	0.7327	0.6151	0.0292	0.619	0.7093	0.6988
	P390	52	2	0		0.314286	0.0555556	0		P390	0.7801	0.5385	0.7408	0.7834	0.8134	0.3328	0.7599	0.5993	0.5191	0.5225	0.4666	0.6432	0.5657	0.6263	0.574	0.0717	0.7152	0.4079	0.7804	0.8068	0.5847	0.6325	0.7622	0.387	0.5579	0.6242	0.3343	0.696	0.6293	0.4562	0.4995	0.8319	0.4361	0.6965	0.7401	0.8029	0.5225	0.6405	0.5
	P391	83	8	1		0.757143	0.222222	1		P391	0.1504	0.6395	0.2791	0.1633	0.0819	0.755	0.2217	0.5337	0.6115	0.7167	0.6901	0.5191	0.5698	0.5984	0.5613	0.7987	0.5827	0.6844	0.1492	0.2061	0.6272	0.5328	0.2141	0.769	0.5774	0.6221	0.7193	0.5582	0.6066	0.6564	0.6267	0.1372	0.8288	0.8152	0.6122	0.1557	0.7167	0.7927	0.6684
	P392	56	2	0		0.371429	0.0555556	0		P392	0.7461	0.4615	0.7008	0.7499	0.7845	0.2214	0.7228	0.5374	0.4448	0.4488	0.3775	0.5881	0.4986	0.5686	0.5082	0.0669	0.6711	0.3164	0.7465	0.7717	0.5205	0.5757	0.7255	0.2755	0.4896	0.5661	0.2314	0.6491	0.572	0.3722	0.4221	0.8014	0.4992	0.7158	0.6999	0.7724	0.4488	0.6627	0.4165
	P393	90	3	1		0.857143	0.0833333	1		P393	0.1853	0.6323	0.2646	0.2689	0.035	0.7501	0.2061	0.6043	0.6037	0.7912	0.6838	0.5683	0.6391	0.6791	0.573	0.7947	0.6576	0.7149	0.1321	0.1902	0.7076	0.6197	0.1984	0.7644	0.6645	0.5464	0.7137	0.6115	0.5292	0.7226	0.6577	0.065	0.8581	0.8812	0.6818	0.2576	0.7912	0.8589	0.6618
	P394	76	11	0		0.657143	0.305556	0		P394	0.6526	0.309	0.7825	0.6397	0.6295	0.4963	0.7246	0.1765	0.253	0.3392	0.3627	0.2147	0.1154	0.0826	0.2771	0.5862	0.2586	0.3512	0.6514	0.7089	0.129	0.0959	0.7169	0.5251	0.1311	0.4225	0.4229	0.2087	0.393	0.2935	0.2325	0.69	0.648	0.5733	0.3235	0.5738	0.3392	0.536	0.3182
	P395	71	13	1		0.585714	0.361111	1		P395	0.1362	0.7003	0.267	0.1231	0.2175	0.7509	0.2087	0.6267	0.6731	0.6218	0.6849	0.6286	0.6134	0.5241	0.671	0.7954	0.5881	0.6792	0.1751	0.1928	0.5426	0.5868	0.201	0.7652	0.591	0.7199	0.7146	0.5729	0.706	0.6506	0.6305	0.2711	0.8259	0.7345	0.6092	0.0363	0.6218	0.7113	0.6917
	P396	66	5	0		0.514286	0.138889	0		P396	0.6116	0.3426	0.7417	0.6622	0.6704	0.2576	0.6731	0.2923	0.2753	0.4192	0.2519	0.3698	0.233	0.34	0.302	0.39	0.4969	0.0437	0.6776	0.6993	0.2665	0.3509	0.6639	0.3001	0.2192	0.4662	0.1495	0.4631	0.4326	0.1187	0.116	0.7367	0.4812	0.6748	0.541	0.6519	0.4192	0.6298	0.2937
	P397	83	4	0		0.757143	0.111111	0		P397	0.6551	0.1782	0.7715	0.7169	0.5619	0.4415	0.7107	0.1176	0.1143	0.5665	0.2934	0.1623	0.1927	0.3385	0	0.5411	0.3495	0.3339	0.6338	0.6941	0.3872	0.1887	0.7026	0.4735	0.2593	0.2183	0.3601	0.2864	0.1803	0.3728	0.2064	0.6068	0.6528	0.7579	0.4215	0.6872	0.5665	0.7195	0.2441
	P398	77	7	1		0.671429	0.194444	1		P398	0.0987	0.6281	0.2352	0.1404	0.1114	0.7401	0.1744	0.5497	0.5986	0.7184	0.6712	0.5748	0.5436	0.5951	0.599	0.7865	0.6233	0.6652	0.0974	0.1578	0.6251	0.5684	0.1663	0.755	0.5729	0.6576	0.7023	0.6094	0.6421	0.6355	0.604	0.1679	0.8184	0.8206	0.6426	0.1334	0.7184	0.7972	0.6482
	P399	62	8	0		0.457143	0.222222	0		P399	0.6623	0.4659	0.7457	0.602	0.7114	0.2862	0.6782	0.3147	0.4047	0.2814	0.3998	0.3446	0.259	0.3136	0.4198	0.4136	0.4768	0.1581	0.723	0.7451	0.2371	0.3249	0.7023	0.3271	0.1879	0.5545	0.2901	0.4416	0.5244	0.0796	0.2751	0.7755	0.5012	0.5713	0.5226	0.6379	0.2814	0.5266	0.43
	P400	72	4	0		0.6	0.111111	0		P400	0.6239	0.2122	0.7505	0.6928	0.6412	0.3181	0.6841	0.2296	0.1424	0.4976	0.1373	0.3139	0.165	0.2815	0.181	0.4397	0.4523	0.1923	0.6232	0.666	0.284	0.2934	0.6753	0.3571	0.1499	0.3695	0.2188	0.4155	0.3336	0.2488	0.0376	0.6884	0.5789	0.7241	0.5003	0.6617	0.4976	0.6813	0.1513
	P401	79	14	1		0.7	0.388889	1		P401	0.1949	0.6584	0.3169	0.1828	0.176	0.7679	0.2625	0.5776	0.6318	0.6292	0.7063	0.5814	0.5923	0.5262	0.622	0.8093	0.5262	0.701	0.1938	0.2477	0.5737	0.5382	0.2553	0.7812	0.5995	0.674	0.734	0.5088	0.6599	0.6744	0.6463	0.2284	0.8378	0.7357	0.5506	0.1018	0.6292	0.7136	0.6858
	P402	88	4	0		0.828571	0.111111	0		P402	0.6676	0.2407	0.7799	0.7266	0.5258	0.484	0.7214	0.1792	0.1816	0.5919	0.3471	0.1193	0.249	0.3783	0.076	0.576	0.383	0.3831	0.6473	0.7054	0.4249	0.241	0.7136	0.5135	0.3097	0.1496	0.4088	0.2683	0.1107	0.4166	0.265	0.5802	0.6784	0.7706	0.4487	0.6975	0.5919	0.7339	0.3015
	P403	39	17	0		0.128571	0.472222	0		P403	0.8673	0.865	0.9001	0.8038	0.8845	0.8318	0.8902	0.731	0.817	0.3969	0.8522	0.7273	0.714	0.5552	0.805	0.7741	0.5373	0.7208	0.9124	0.9371	0.5513	0.6616	0.9066	0.8617	0.6771	0.8686	0.8106	0.5714	0.8472	0.6628	0.7506	0.9438	0.6021	0.1745	0.5778	0.7708	0.3969	0.2607	0.858
	P404	64	2	0		0.485714	0.0555556	0		P404	0.6782	0.3073	0.723	0.7046	0.7269	0.1041	0.6732	0.4136	0.2962	0.4955	0.1993	0.4778	0.3644	0.4531	0.3766	0.2639	0.5831	0.1334	0.6786	0.7015	0.3922	0.4621	0.652	0.1554	0.3529	0.45	0.0257	0.5551	0.4574	0.2042	0.2675	0.7402	0.5909	0.7478	0.6196	0.7115	0.4955	0.6997	0.2494
	P405	77	16	0		0.671429	0.444444	0		P405	0.6778	0.3813	0.7982	0.6658	0.6457	0.5654	0.7446	0.2618	0.3322	0.3058	0.4502	0.29	0.2368	0.1131	0.3487	0.643	0.1406	0.4403	0.6767	0.7299	0.202	0.1908	0.7374	0.5903	0.2504	0.4705	0.5021	0.1256	0.4445	0.3905	0.3378	0.7027	0.6963	0.4626	0.2158	0.5859	0.3058	0.4282	0.4118
	P406	62	3	0		0.457143	0.0833333	0		P406	0.6786	0.3695	0.7228	0.6834	0.7273	0.1028	0.6491	0.4144	0.2972	0.4456	0.2752	0.4786	0.3653	0.4539	0.3775	0.2628	0.5837	0.1347	0.7005	0.7237	0.393	0.4629	0.6762	0.1542	0.3539	0.4933	0.1211	0.5558	0.4582	0.2054	0.2685	0.7591	0.5246	0.7123	0.6202	0.7119	0.4456	0.6638	0.3188
	P407	76	5	0		0.657143	0.138889	0		P407	0.6204	0.1694	0.7623	0.6875	0.5983	0.3908	0.6991	0.1376	0.102	0.4985	0.2293	0.232	0.0652	0.2463	0.1426	0.4995	0.3869	0.2154	0.6191	0.6818	0.2973	0.209	0.6907	0.4257	0.1435	0.3323	0.3021	0.3457	0.2969	0.2665	0.0718	0.6636	0.5743	0.714	0.4406	0.6575	0.4985	0.6734	0.1755
	P408	85	20	0		0.785714	0.555556	0		P408	0.7088	0.468	0.8176	0.698	0.6145	0.6385	0.7692	0.3118	0.4266	0.4225	0.5426	0.2642	0.3651	0.2621	0.3527	0.703	0.032	0.5343	0.7078	0.7559	0.3361	0.2497	0.7627	0.6592	0.3763	0.4332	0.5858	0.113	0.4087	0.4929	0.4491	0.6685	0.7473	0.4574	0.1324	0.6258	0.4225	0.3941	0.5107
	P409	87	13	0		0.814286	0.361111	0		P409	0.6866	0.393	0.8037	0.6749	0.5675	0.5874	0.7516	0.2147	0.3457	0.3793	0.4781	0.1182	0.2755	0.158	0.2613	0.661	0.1941	0.4686	0.6855	0.7373	0.2424	0.1438	0.7446	0.6111	0.2883	0.3255	0.5273	0.0567	0.2962	0.4213	0.3714	0.6257	0.7117	0.5819	0.2777	0.5972	0.3793	0.5487	0.4416
	P410	87	8	0		0.814286	0.222222	0		P410	0.6652	0.3116	0.7903	0.6709	0.5384	0.5322	0.7346	0.1095	0.258	0.4947	0.4081	0	0.1784	0.2762	0.1623	0.6156	0.2955	0.3974	0.6641	0.7194	0.3209	0.1294	0.7272	0.559	0.193	0.2441	0.464	0.1696	0.2102	0.3438	0.2871	0.6002	0.673	0.6854	0.3698	0.6438	0.4947	0.6501	0.3668
	P411	69	6	1		0.557143	0.166667	1		P411	0.0244	0.6842	0.1722	0.1014	0.156	0.7187	0.1064	0.6236	0.6542	0.7162	0.6662	0.6446	0.6091	0.6362	0.6526	0.7689	0.6851	0.6377	0.1017	0.1041	0.6171	0.6392	0.0976	0.7348	0.6059	0.7076	0.6777	0.6735	0.6922	0.6275	0.606	0.2139	0.8034	0.8241	0.7013	0.0957	0.7162	0.7994	0.6742
	P412	70	5	0		0.571429	0.138889	0		P412	0.6014	0.2733	0.7503	0.6728	0.6416	0.3173	0.684	0.2304	0.206	0.4537	0.1731	0.3147	0.1659	0.2823	0.2383	0.4391	0.4529	0.1207	0.6453	0.6659	0.2307	0.2942	0.6752	0.3564	0.1509	0.4126	0.2179	0.4162	0.3783	0.1845	0.0387	0.7074	0.5229	0.6917	0.5008	0.6421	0.4537	0.6486	0.2192
	P413	53	7	0		0.328571	0.194444	0		P413	0.7309	0.5951	0.7547	0.6936	0.7705	0.4531	0.7506	0.4334	0.532	0.3248	0.5432	0.4954	0.3858	0.4715	0.5379	0.2851	0.5972	0.3127	0.7893	0.8139	0.4127	0.4803	0.7733	0.4957	0.3748	0.658	0.4469	0.5701	0.6285	0.231	0.4116	0.8364	0.352	0.5394	0.6325	0.7212	0.3248	0.4892	0.567
	P414	62	6	1		0.457143	0.166667	1		P414	0.0664	0.7382	0.1212	0.0488	0.2058	0.7014	0.0513	0.6756	0.7082	0.7008	0.7233	0.6937	0.6631	0.6865	0.7046	0.7546	0.7286	0.6393	0.1574	0.1616	0.67	0.6891	0.0924	0.7185	0.6603	0.7553	0.6924	0.7186	0.7403	0.6287	0.6626	0.2644	0.7913	0.8153	0.7425	0.1345	0.7008	0.7894	0.7299
	P415	85	13	1		0.785714	0.361111	1		P415	0.2166	0.6677	0.3353	0.2048	0.1268	0.7741	0.2824	0.5701	0.6418	0.6566	0.7142	0.5367	0.6033	0.539	0.5956	0.8144	0.5285	0.7091	0.2155	0.268	0.5852	0.5312	0.2754	0.7871	0.6104	0.6326	0.7412	0.4826	0.6181	0.6832	0.6558	0.1791	0.8421	0.7575	0.5606	0.1261	0.6566	0.7359	0.6943
	P416	53	2	0		0.328571	0.0555556	0		P416	0.7716	0.5193	0.7308	0.775	0.8062	0.305	0.7506	0.5838	0.5005	0.5041	0.4443	0.6294	0.5489	0.6119	0.5576	0.0359	0.7042	0.385	0.7719	0.798	0.5686	0.6183	0.7531	0.3591	0.5408	0.6097	0.3086	0.6843	0.615	0.4352	0.4801	0.8243	0.4533	0.7016	0.7301	0.7953	0.5041	0.6463	0.4791
	P417	78	4	0		0.685714	0.111111	0		P417	0.6416	0.1046	0.7624	0.7064	0.5979	0.3914	0.6992	0.1367	0.0349	0.5377	0.2301	0.2312	0.1271	0.2934	0.0823	0.5	0.3863	0.2762	0.6193	0.682	0.3442	0.2082	0.6908	0.4263	0.201	0.287	0.3028	0.3451	0.25	0.3219	0.1376	0.6439	0.6227	0.7436	0.44	0.6761	0.5377	0.7033	0.1763
	P418	87	11	1		0.814286	0.305556	1		P418	0.2067	0.6634	0.3268	0.1947	0.0909	0.7712	0.2733	0.5646	0.6372	0.6862	0.7106	0.511	0.5983	0.5706	0.5904	0.8121	0.5576	0.7054	0.2055	0.2587	0.5983	0.5253	0.2662	0.7844	0.6054	0.6107	0.7379	0.5044	0.5956	0.6791	0.6514	0.1441	0.8401	0.7841	0.5878	0.1393	0.6862	0.7626	0.6904
	P419	53	7	0		0.328571	0.194444	0		P419	0.7309	0.5951	0.7547	0.6936	0.7705	0.4531	0.7506	0.4334	0.532	0.3248	0.5432	0.4954	0.3858	0.4715	0.5379	0.2851	0.5972	0.3127	0.7893	0.8139	0.4127	0.4803	0.7733	0.4957	0.3748	0.658	0.4469	0.5701	0.6285	0.231	0.4116	0.8364	0.352	0.5394	0.6325	0.7212	0.3248	0.4892	0.567
	P420	84	10	0		0.771429	0.277778	0		P420	0.6673	0.32	0.7916	0.6549	0.5707	0.5378	0.7363	0.1203	0.267	0.4282	0.4153	0.0901	0.1884	0.1997	0.1725	0.6203	0.2309	0.4047	0.6662	0.7211	0.2443	0.0408	0.7289	0.5643	0.2027	0.3145	0.4705	0.1376	0.283	0.3517	0.2958	0.6313	0.677	0.6323	0.3135	0.6101	0.4282	0.5969	0.3744
	P421	77	16	1		0.671429	0.444444	1		P421	0.2052	0.6718	0.3256	0.1932	0.2085	0.7708	0.2719	0.6015	0.6457	0.6339	0.7101	0.6044	0.5975	0.5323	0.6446	0.8117	0.5145	0.7048	0.2041	0.2573	0.5791	0.5632	0.2648	0.7839	0.6047	0.6936	0.7374	0.5152	0.68	0.6785	0.6508	0.26	0.8398	0.707	0.5395	0.1133	0.6339	0.685	0.6898
	P422	67	16	1		0.528571	0.444444	1		P422	0.1609	0.7388	0.2767	0.1348	0.271	0.7542	0.2192	0.6673	0.7127	0.6074	0.726	0.6676	0.656	0.5708	0.7094	0.7981	0.5767	0.6834	0.2358	0.2417	0.5694	0.6289	0.2116	0.7683	0.6353	0.7538	0.7184	0.5789	0.7406	0.6553	0.6735	0.3233	0.8282	0.6866	0.5984	0.0631	0.6074	0.6634	0.7316
	P423	55	15	0		0.357143	0.416667	0		P423	0.7469	0.6508	0.7692	0.676	0.7805	0.5595	0.7649	0.5184	0.6004	0.0702	0.616	0.5293	0.4863	0.3128	0.6011	0.4851	0.404	0.4503	0.7982	0.8204	0.291	0.4456	0.7847	0.5913	0.438	0.6932	0.5498	0.364	0.6691	0.3887	0.5121	0.8399	0.5621	0.3031	0.4562	0.6476	0.0702	0.2617	0.6317
	P424	49	0	0		0.271429	0	0		P424	0.8386	0.6196	0.8098	0.841	0.863	0.4403	0.8238	0.7059	0.6471	0.6496	0.5576	0.7381	0.6813	0.7257	0.6874	0.3187	0.791	0.5654	0.8388	0.8273	0.6952	0.7303	0.8255	0.4063	0.6755	0.7242	0.5114	0.7769	0.7279	0.6009	0.6327	0.8504	0.5126	0.7498	0.8093	0.8553	0.6496	0.6891	0.5865
	P425	69	10	1		0.557143	0.277778	1		P425	0.0835	0.7021	0.2223	0.0696	0.2002	0.7357	0.1605	0.6254	0.6738	0.6591	0.6861	0.6275	0.6116	0.5804	0.6716	0.7829	0.6367	0.6596	0.154	0.1579	0.5584	0.5839	0.1522	0.7509	0.5881	0.7223	0.6972	0.6233	0.7078	0.6293	0.6293	0.2557	0.8153	0.7708	0.6554	0.0369	0.6591	0.7468	0.6932
	P426	88	18	0		0.828571	0.5	0		P426	0.7072	0.463	0.8166	0.6963	0.5871	0.635	0.7679	0.3053	0.4211	0.417	0.5382	0.2198	0.359	0.2551	0.3465	0.7001	0.1021	0.5299	0.7062	0.7546	0.3297	0.2425	0.7614	0.6559	0.3704	0.3811	0.5818	0.0842	0.3552	0.4881	0.4438	0.6503	0.7449	0.4839	0.1933	0.6237	0.417	0.453	0.506
	P427	59	2	0		0.414286	0.0555556	0		P427	0.7206	0.4036	0.7095	0.7248	0.7629	0.1378	0.695	0.491	0.3891	0.4506	0.3106	0.5467	0.4483	0.5253	0.4589	0.152	0.6381	0.2478	0.721	0.7454	0.4724	0.5331	0.698	0.192	0.4383	0.5226	0.1543	0.6138	0.529	0.3092	0.3641	0.7784	0.538	0.7287	0.6698	0.7496	0.4506	0.6776	0.3538
	P428	51	4	0		0.3	0.111111	0		P428	0.7555	0.5886	0.7602	0.7592	0.7926	0.4232	0.7556	0.5546	0.5189	0.4693	0.5296	0.6034	0.5172	0.5846	0.5265	0.2168	0.6834	0.3418	0.7956	0.8217	0.5383	0.5915	0.7793	0.4721	0.5085	0.658	0.4182	0.6621	0.6262	0.3956	0.4436	0.8442	0.2911	0.6242	0.7111	0.7809	0.4693	0.5696	0.5569
	P429	59	4	0		0.414286	0.111111	0		P429	0.6876	0.4452	0.7201	0.6922	0.7349	0.2221	0.6827	0.4308	0.3755	0.3814	0.3656	0.4931	0.383	0.4691	0.3949	0.2417	0.5954	0.1588	0.7299	0.7538	0.41	0.4779	0.7084	0.2709	0.3719	0.5481	0.2312	0.5682	0.5147	0.2275	0.2889	0.7848	0.4376	0.6698	0.6308	0.72	0.3814	0.6203	0.4024
	P430	54	10	0		0.342857	0.277778	0		P430	0.7354	0.6153	0.7584	0.6583	0.7728	0.4957	0.7543	0.4661	0.5577	0.1988	0.5708	0.4826	0.4253	0.3729	0.5613	0.3581	0.522	0.369	0.791	0.8146	0.303	0.3833	0.7759	0.5335	0.3665	0.6697	0.4878	0.4899	0.6425	0.2963	0.4512	0.8361	0.454	0.4512	0.5639	0.6692	0.1988	0.4046	0.5911
	P431	66	11	1		0.514286	0.305556	1		P431	0.1056	0.7278	0.2159	0.0619	0.2305	0.7335	0.1535	0.6516	0.6999	0.6368	0.7134	0.6526	0.6389	0.588	0.6968	0.7811	0.6433	0.6568	0.1883	0.1932	0.5663	0.6106	0.1452	0.7488	0.6164	0.7449	0.6947	0.6301	0.7308	0.6263	0.6572	0.2857	0.8138	0.7524	0.6616	0.03	0.6368	0.7281	0.7197
	P432	48	11	0		0.257143	0.305556	0		P432	0.7857	0.7126	0.8135	0.7123	0.8157	0.6264	0.8068	0.5633	0.6565	0.2736	0.6803	0.5719	0.5309	0.4314	0.6535	0.5177	0.5666	0.4995	0.8383	0.863	0.3681	0.4827	0.8268	0.6629	0.4789	0.7466	0.6118	0.5375	0.7209	0.4293	0.5627	0.8787	0.3977	0.3559	0.6046	0.7001	0.2736	0.3076	0.695
	P433	56	8	1		0.371429	0.222222	1		P433	0.1443	0.7908	0.1046	0.0665	0.2686	0.7623	0.1337	0.7099	0.7616	0.6655	0.7792	0.7085	0.6989	0.7016	0.7562	0.75	0.7417	0.7012	0.229	0.2354	0.686	0.7041	0.1714	0.7788	0.6768	0.8015	0.7521	0.7322	0.7871	0.6687	0.7199	0.3266	0.7874	0.7777	0.755	0.1506	0.6655	0.7512	0.7843
	P434	78	10	0		0.685714	0.277778	0		P434	0.6528	0.2595	0.7825	0.6399	0.6112	0.4967	0.7247	0.1254	0.2018	0.3826	0.3633	0.1686	0.1161	0.1342	0.2301	0.5865	0.2579	0.3517	0.6516	0.709	0.1807	0.0426	0.7171	0.5255	0.1318	0.3855	0.4234	0.2081	0.3549	0.2941	0.2331	0.6722	0.6483	0.6063	0.3229	0.5936	0.3826	0.5691	0.3188
	P435	75	10	0		0.642857	0.277778	0		P435	0.645	0.304	0.7777	0.6318	0.6314	0.4733	0.7186	0.168	0.2463	0.3569	0.3336	0.2078	0.1044	0.0972	0.2715	0.5672	0.291	0.3216	0.6438	0.7025	0.1447	0.0852	0.7107	0.5034	0.0914	0.4211	0.3966	0.2433	0.3908	0.2612	0.1974	0.6927	0.6319	0.5919	0.353	0.5847	0.3569	0.5536	0.2871
	P436	58	5	0		0.4	0.138889	0		P436	0.6796	0.4812	0.7225	0.6843	0.7281	0.2823	0.6972	0.4162	0.4139	0.335	0.4096	0.4801	0.3672	0.4555	0.4296	0.2607	0.585	0.1372	0.7423	0.7661	0.3948	0.4645	0.722	0.3289	0.3558	0.5732	0.287	0.5571	0.5411	0.2077	0.2707	0.7952	0.3711	0.6347	0.6213	0.7128	0.335	0.5855	0.4426
	P437	70	2	1		0.571429	0.0555556	1		P437	0.0654	0.6559	0.1229	0.1695	0.179	0.702	0.0859	0.674	0.6456	0.7749	0.6349	0.6921	0.6614	0.6849	0.6644	0.7551	0.7272	0.6835	0.0339	0.0341	0.6783	0.6875	0.0439	0.719	0.6586	0.684	0.6585	0.7172	0.6861	0.6935	0.6394	0.1596	0.8506	0.8783	0.7412	0.1608	0.7749	0.853	0.6442
	P438	69	19	0		0.557143	0.527778	0		P438	0.673	0.518	0.7952	0.6608	0.7064	0.553	0.7408	0.4018	0.4722	0.286	0.4747	0.4193	0.3657	0.2059	0.4799	0.6328	0.1644	0.4243	0.7159	0.7346	0.1792	0.3354	0.7335	0.5786	0.3176	0.5793	0.4879	0.2666	0.5559	0.3731	0.3828	0.7621	0.6876	0.3292	0.2376	0.5797	0.286	0.2946	0.4942
	P439	86	2	0		0.8	0.0555556	0		P439	0.6914	0.166	0.7699	0.7499	0.5683	0.4332	0.7278	0.2115	0.1608	0.6288	0.2829	0.1746	0.2833	0.4108	0.108	0.5343	0.411	0.4235	0.6313	0.692	0.4594	0.2725	0.7006	0.4657	0.3447	0.1306	0.3506	0.2968	0.1424	0.4557	0.3018	0.5722	0.7278	0.8075	0.4753	0.7195	0.6288	0.7693	0.2328
	P440	100	16	0		1	0.444444	0		P440	0.7211	0.506	0.8253	0.7107	0.5984	0.6643	0.7789	0.361	0.4676	0.4637	0.5753	0.2824	0.4104	0.3148	0.3989	0.7242	0.2367	0.5676	0.7201	0.7662	0.3835	0.3033	0.7727	0.6835	0.4209	0.3187	0.6154	0.1577	0.3093	0.5291	0.4885	0.6669	0.7654	0.5782	0.3077	0.6416	0.4637	0.549	0.5456
	P441	65	6	1		0.5	0.166667	1		P441	0.0413	0.7151	0.1438	0.0721	0.1844	0.709	0.0757	0.6533	0.6851	0.7076	0.6988	0.6726	0.6399	0.6649	0.6823	0.761	0.7099	0.6252	0.1335	0.137	0.6474	0.6677	0.0667	0.7257	0.637	0.7348	0.6667	0.6992	0.7197	0.615	0.6384	0.2428	0.7967	0.8192	0.7249	0.1117	0.7076	0.7938	0.706
	P442	35	11	0		0.0714286	0.305556	0		P442	0.8862	0.8999	0.9243	0.8176	0.9021	0.8699	0.9122	0.7429	0.8439	0.5133	0.8887	0.7378	0.7238	0.6191	0.8282	0.8042	0.7097	0.7342	0.9343	0.9619	0.5766	0.6623	0.9297	0.9063	0.6808	0.8971	0.8424	0.6902	0.8731	0.664	0.7677	0.9663	0.584	0.482	0.7351	0.7991	0.5133	0.5361	0.8938
	P443	55	6	0		0.357143	0.166667	0		P443	0.7098	0.5484	0.7317	0.6932	0.7532	0.383	0.7287	0.4325	0.4832	0.3238	0.4884	0.4946	0.3849	0.4707	0.4931	0.2394	0.5966	0.2397	0.7701	0.7945	0.4118	0.4795	0.7524	0.4275	0.3738	0.6232	0.381	0.5695	0.5925	0.2299	0.353	0.8197	0.353	0.5857	0.6319	0.7208	0.3238	0.5357	0.516
	P444	64	4	0		0.485714	0.111111	0		P444	0.6451	0.3556	0.7326	0.6726	0.6988	0.1875	0.6615	0.3534	0.2859	0.4319	0.2631	0.4242	0.2992	0.397	0.3126	0.3324	0.5403	0.0445	0.6889	0.7113	0.3298	0.4069	0.664	0.234	0.2865	0.4794	0.1143	0.5095	0.445	0.1225	0.1923	0.7477	0.5019	0.693	0.5806	0.6819	0.4319	0.6463	0.3058
	P445	79	8	0		0.7	0.222222	0		P445	0.6453	0.2263	0.7779	0.6516	0.5938	0.4742	0.7188	0.0593	0.1661	0.4417	0.3348	0.1103	0.0766	0.1982	0.1718	0.568	0.2897	0.3227	0.6441	0.7027	0.2458	0.0836	0.711	0.5043	0.0929	0.3434	0.3976	0.242	0.3108	0.2625	0.1988	0.6563	0.6325	0.6561	0.3519	0.6237	0.4417	0.6182	0.2883
	P446	54	26	0		0.342857	0.722222	0		P446	0.7873	0.7368	0.8097	0.728	0.8122	0.6857	0.8044	0.6296	0.6973	0.3395	0.7166	0.6322	0.6105	0.4788	0.6931	0.6259	0.3868	0.6012	0.8305	0.8505	0.4715	0.5722	0.8207	0.7093	0.5772	0.7587	0.674	0.501	0.7396	0.5552	0.6357	0.8648	0.6818	0.3167	0.285	0.7015	0.3395	0.237	0.7256
	P447	84	8	0		0.771429	0.222222	0		P447	0.658	0.2819	0.7858	0.6639	0.5592	0.512	0.7289	0.0711	0.226	0.4761	0.3826	0.0413	0.143	0.2488	0.1262	0.599	0.2727	0.3714	0.6568	0.7134	0.2945	0.0938	0.7213	0.5399	0.1581	0.2814	0.4409	0.1833	0.2479	0.3155	0.2564	0.6212	0.6589	0.675	0.3514	0.6365	0.4761	0.6388	0.3395
	P448	71	7	0		0.585714	0.194444	0		P448	0.617	0.303	0.7601	0.645	0.6443	0.3784	0.6964	0.1548	0.2399	0.4047	0.2136	0.2473	0.0839	0.2117	0.2677	0.4893	0.3991	0.1994	0.6482	0.679	0.1822	0.2248	0.6879	0.414	0.0674	0.429	0.2879	0.3588	0.3966	0.1282	0.0879	0.7084	0.5656	0.6458	0.4518	0.6158	0.4047	0.6043	0.2546
	P449	77	8	0		0.671429	0.222222	0		P449	0.64	0.2299	0.7745	0.6464	0.6076	0.4574	0.7146	0.0893	0.1687	0.4266	0.3135	0.1378	0.0471	0.176	0.201	0.5542	0.3117	0.3011	0.6387	0.6982	0.2243	0.112	0.7066	0.4885	0.0639	0.3683	0.3783	0.2655	0.3359	0.2389	0.1732	0.6703	0.6208	0.6479	0.372	0.6184	0.4266	0.6093	0.2655
	P450	61	15	0		0.442857	0.416667	0		P450	0.7031	0.5731	0.7704	0.6302	0.7425	0.4614	0.7192	0.4435	0.5227	0.0988	0.5305	0.4597	0.4065	0.2308	0.5281	0.5365	0.338	0.3553	0.7563	0.7772	0.2029	0.3708	0.74	0.4932	0.3549	0.6295	0.4563	0.2935	0.6047	0.2938	0.4278	0.8015	0.6057	0.3647	0.396	0.6039	0.0988	0.3251	0.5497
	P451	53	17	0		0.328571	0.472222	0		P451	0.768	0.6923	0.7916	0.7001	0.7981	0.6166	0.7865	0.5644	0.6443	0.1637	0.6632	0.5719	0.5369	0.3735	0.6423	0.5287	0.3833	0.512	0.8172	0.8392	0.357	0.495	0.8052	0.6465	0.4931	0.7258	0.6049	0.4142	0.7029	0.454	0.564	0.8563	0.5768	0.215	0.4373	0.6715	0.1637	0.175	0.6763
	P452	61	18	0		0.442857	0.5	0		P452	0.7152	0.6031	0.7802	0.646	0.7517	0.5083	0.7311	0.4813	0.5562	0.1785	0.5665	0.494	0.4492	0.2876	0.5593	0.5774	0.2738	0.4098	0.7658	0.7862	0.2658	0.4134	0.7508	0.5373	0.4031	0.6511	0.5016	0.3388	0.6279	0.3535	0.4711	0.8086	0.6406	0.2788	0.3374	0.62	0.1785	0.2417	0.583
	P453	61	3	0		0.442857	0.0833333	0		P453	0.6871	0.388	0.7202	0.6918	0.7345	0.1292	0.6584	0.4299	0.3158	0.4361	0.2966	0.4923	0.3821	0.4683	0.394	0.2428	0.5947	0.1576	0.7089	0.7324	0.4091	0.4771	0.6852	0.1806	0.371	0.5075	0.1456	0.5675	0.4726	0.2264	0.2879	0.7666	0.513	0.7081	0.6302	0.7195	0.4361	0.659	0.3389
	P454	62	3	0		0.457143	0.0833333	0		P454	0.6786	0.3695	0.7228	0.6834	0.7273	0.1028	0.6491	0.4144	0.2972	0.4456	0.2752	0.4786	0.3653	0.4539	0.3775	0.2628	0.5837	0.1347	0.7005	0.7237	0.393	0.4629	0.6762	0.1542	0.3539	0.4933	0.1211	0.5558	0.4582	0.2054	0.2685	0.7591	0.5246	0.7123	0.6202	0.7119	0.4456	0.6638	0.3188
	P455	83	16	1		0.757143	0.444444	1		P455	0.2361	0.6759	0.3518	0.2246	0.1711	0.7797	0.3003	0.5807	0.6507	0.6482	0.7213	0.5664	0.6132	0.5505	0.6056	0.819	0.4866	0.7163	0.235	0.2862	0.5955	0.5429	0.2934	0.7924	0.62	0.6575	0.7477	0.477	0.6437	0.6911	0.6644	0.2221	0.8461	0.718	0.5215	0.1478	0.6482	0.6966	0.7019
	P456	73	3	0		0.614286	0.0833333	0		P456	0.6428	0.1651	0.7485	0.7101	0.648	0.3049	0.6816	0.2442	0.0929	0.5324	0.1206	0.327	0.1808	0.2951	0.1965	0.4289	0.4627	0.2445	0.6087	0.6634	0.3241	0.3068	0.6727	0.3447	0.166	0.338	0.2036	0.4266	0.3007	0.2964	0.0927	0.6763	0.6238	0.7519	0.5098	0.6785	0.5324	0.709	0.0981
	P457	91	2	0		0.871429	0.0555556	0		P457	0.7023	0.2303	0.7784	0.7583	0.5531	0.4769	0.7377	0.2643	0.2236	0.6499	0.3382	0.2046	0.3313	0.4449	0.1729	0.5702	0.4405	0.4643	0.645	0.7035	0.4914	0.3177	0.7117	0.5068	0.3875	0.0581	0.4007	0.3358	0.0708	0.4922	0.3511	0.5774	0.7471	0.8174	0.4992	0.7286	0.6499	0.7809	0.292
	P458	69	3	0		0.557143	0.0833333	0		P458	0.6308	0.2394	0.7397	0.7009	0.6768	0.2429	0.6705	0.3061	0.1672	0.5042	0.1257	0.3821	0.2479	0.3528	0.2623	0.3779	0.5067	0.1824	0.6421	0.6633	0.2807	0.3636	0.6613	0.2862	0.2343	0.3945	0.1326	0.4736	0.358	0.2429	0.1332	0.7064	0.5929	0.7388	0.5499	0.6688	0.5042	0.694	0.1784
	P459	75	2	0		0.642857	0.0555556	0		P459	0.6641	0.0953	0.7486	0.7291	0.6476	0.3057	0.703	0.2433	0.0918	0.5723	0.1216	0.3262	0.1799	0.3186	0.1956	0.4295	0.4621	0.3076	0.5972	0.6636	0.3724	0.306	0.6729	0.3455	0.2257	0.2903	0.2045	0.426	0.2999	0.3536	0.1614	0.6562	0.6731	0.7817	0.5092	0.6972	0.5723	0.7391	0.0602
	P460	82	8	0		0.742857	0.222222	0		P460	0.6531	0.2607	0.7827	0.6591	0.573	0.4975	0.725	0.0436	0.2031	0.4628	0.3643	0.0689	0.1176	0.2293	0.128	0.5872	0.2567	0.3528	0.6519	0.7092	0.2758	0.0684	0.7173	0.5263	0.1332	0.3062	0.4243	0.2068	0.273	0.2952	0.2344	0.6352	0.6488	0.6677	0.3385	0.6315	0.4628	0.6308	0.3199
	P461	60	25	0		0.428571	0.694444	0		P461	0.7464	0.6694	0.7989	0.6846	0.7764	0.6037	0.7621	0.5622	0.6291	0.3102	0.6435	0.5686	0.539	0.4031	0.6282	0.6452	0.3153	0.5192	0.7916	0.8109	0.3912	0.5036	0.7794	0.6278	0.5027	0.7017	0.5947	0.4344	0.6818	0.4721	0.5616	0.8292	0.6982	0.3519	0.2108	0.6595	0.3102	0.2763	0.6551
	P462	57	2	0		0.385714	0.0555556	0		P462	0.7376	0.4422	0.7037	0.7415	0.7773	0.1935	0.7135	0.5219	0.4262	0.4303	0.3552	0.5743	0.4818	0.5541	0.4918	0.0971	0.6601	0.2935	0.738	0.7629	0.5045	0.5615	0.7163	0.2477	0.4725	0.5516	0.2057	0.6373	0.5577	0.3512	0.4028	0.7937	0.5129	0.7202	0.6899	0.7648	0.4303	0.6678	0.3956
	P463	62	6	0		0.457143	0.166667	0		P463	0.6513	0.4311	0.737	0.6346	0.7034	0.2226	0.6672	0.3242	0.3659	0.3471	0.3555	0.3982	0.2675	0.3697	0.3849	0.3613	0.5196	0.0864	0.7144	0.737	0.2995	0.3801	0.6924	0.2672	0.2543	0.5319	0.231	0.4873	0.5	0.0828	0.2226	0.7692	0.4567	0.6277	0.5616	0.6675	0.3471	0.5815	0.3902
	P464	70	7	0		0.571429	0.194444	0		P464	0.6139	0.3192	0.7582	0.6423	0.6513	0.3668	0.6939	0.1702	0.2561	0.3959	0.2319	0.2611	0.1007	0.2261	0.2827	0.4798	0.4101	0.1845	0.6561	0.6764	0.1693	0.239	0.6854	0.4031	0.0844	0.4417	0.2746	0.3705	0.4094	0.1119	0.1059	0.7155	0.5575	0.6412	0.4618	0.6129	0.3959	0.5993	0.2719
	P465	84	14	1		0.771429	0.388889	1		P465	0.2215	0.6697	0.3395	0.2098	0.144	0.7755	0.2869	0.5727	0.644	0.6414	0.716	0.549	0.6058	0.5419	0.5981	0.8156	0.5136	0.7109	0.2204	0.2726	0.5878	0.5342	0.2799	0.7884	0.6128	0.6432	0.7428	0.4765	0.6289	0.6852	0.658	0.196	0.8431	0.7439	0.5468	0.1315	0.6414	0.7224	0.6962
	P466	51	4	1		0.3	0.111111	1		P466	0.1609	0.8176	0.0857	0.1734	0.2879	0.791	0.1179	0.7862	0.7867	0.7683	0.8068	0.7981	0.778	0.7934	0.7799	0.7555	0.8211	0.7469	0.2208	0.2274	0.7825	0.7951	0.1586	0.8087	0.7761	0.8257	0.7793	0.8145	0.8107	0.7553	0.7636	0.3248	0.7838	0.8298	0.8303	0.2479	0.7683	0.8015	0.8116
	P467	40	11	0		0.142857	0.305556	0		P467	0.8476	0.8279	0.8817	0.7771	0.8689	0.7763	0.8717	0.6738	0.7718	0.4211	0.8085	0.674	0.6496	0.5469	0.761	0.694	0.6546	0.6439	0.8974	0.9239	0.4964	0.5932	0.8901	0.8127	0.6031	0.8392	0.7537	0.6314	0.8146	0.5737	0.6889	0.9326	0.4427	0.3839	0.6849	0.761	0.4211	0.4482	0.8173
	P468	73	1	0		0.614286	0.0277778	0		P468	0.6745	0.1001	0.7609	0.7399	0.676	0.2447	0.7144	0.3044	0.1651	0.5878	0.0445	0.3806	0.246	0.3512	0.2605	0.4467	0.5055	0.3182	0.6188	0.652	0.3827	0.362	0.6839	0.288	0.2324	0.3476	0.2121	0.4723	0.3564	0.3651	0.1665	0.6665	0.6976	0.8006	0.5488	0.707	0.5878	0.7564	0.0218
	P469	74	29	0		0.628571	0.805556	0		P469	0.7199	0.5599	0.8246	0.7095	0.7102	0.6619	0.778	0.4635	0.5226	0.4599	0.5722	0.4748	0.4373	0.3099	0.5267	0.7222	0.2353	0.5645	0.7189	0.7652	0.3791	0.4092	0.7718	0.6812	0.4167	0.6055	0.6126	0.349	0.5861	0.5257	0.4848	0.7601	0.7637	0.4925	0.1376	0.64	0.4599	0.4333	0.5423
	P470	84	31	0		0.771429	0.861111	0		P470	0.741	0.563	0.8378	0.7314	0.6633	0.703	0.7947	0.4346	0.5289	0.5255	0.6242	0.4069	0.4784	0.3938	0.4682	0.756	0.2047	0.6174	0.7401	0.7829	0.4545	0.3836	0.789	0.72	0.4876	0.5379	0.6597	0.2848	0.5186	0.5834	0.5474	0.7117	0.7924	0.5542	0.1283	0.6672	0.5255	0.5022	0.598
	P471	47	2	0		0.242857	0.0555556	0		P471	0.8226	0.6349	0.7909	0.8252	0.8494	0.4721	0.8063	0.6767	0.612	0.6148	0.578	0.7121	0.6496	0.6985	0.6563	0.251	0.7702	0.5222	0.8228	0.8507	0.6649	0.7035	0.8082	0.5263	0.6433	0.6968	0.4629	0.7547	0.7009	0.5613	0.5961	0.8701	0.3306	0.6684	0.7903	0.8409	0.6148	0.6328	0.6044
	P472	67	5	0		0.528571	0.138889	0		P472	0.6031	0.3253	0.7439	0.6649	0.6632	0.2735	0.6759	0.2769	0.2579	0.4282	0.2322	0.356	0.2162	0.3256	0.2861	0.4031	0.4859	0.0642	0.6695	0.691	0.2504	0.3368	0.6668	0.3151	0.2021	0.4528	0.1677	0.4514	0.419	0.1361	0.0967	0.7294	0.4923	0.6792	0.531	0.6442	0.4282	0.6347	0.2751
	P473	78	0	0		0.685714	0	0		P473	0.7025	0.0389	0.7867	0.7638	0.654	0.3593	0.7416	0.2571	0.1084	0.6411	0.1791	0.3384	0.2534	0.3995	0.2102	0.5375	0.4719	0.411	0.639	0.661	0.4533	0.3186	0.7129	0.3333	0.3234	0.3032	0.3255	0.4364	0.3126	0.4482	0.2724	0.622	0.7575	0.8352	0.5181	0.7311	0.6411	0.7928	0.119
	P474	89	13	0		0.842857	0.361111	0		P474	0.6907	0.4074	0.8063	0.6792	0.5546	0.5972	0.7548	0.2334	0.3612	0.3937	0.4904	0.1391	0.2927	0.178	0.2788	0.6691	0.2106	0.4812	0.6896	0.7407	0.2604	0.1641	0.7479	0.6203	0.3052	0.3034	0.5386	0.0781	0.2738	0.4351	0.3863	0.6305	0.7185	0.5906	0.2912	0.6024	0.3937	0.5579	0.4548
	P475	46	13	0		0.228571	0.361111	0		P475	0.807	0.7551	0.836	0.7368	0.8333	0.6867	0.8285	0.6118	0.702	0.2387	0.7293	0.6165	0.5846	0.4042	0.6962	0.5964	0.5458	0.5661	0.8572	0.8817	0.3881	0.5353	0.8473	0.7207	0.5378	0.7797	0.67	0.5153	0.7554	0.5005	0.6177	0.8949	0.4253	0.2581	0.5856	0.7049	0.2387	0.2744	0.741
	P476	73	0	1		0.614286	0	1		P476	0.12	0.6415	0.1787	0.2184	0.1854	0.7216	0.1417	0.6806	0.6528	0.8074	0.6433	0.6984	0.6682	0.6913	0.6712	0.7947	0.7327	0.723	0.0415	0.0265	0.7139	0.6938	0.1017	0.7168	0.6655	0.6904	0.7006	0.7229	0.6925	0.7315	0.6578	0.1102	0.8859	0.9066	0.7465	0.2078	0.8074	0.8815	0.6291
	P477	53	1	0		0.328571	0.0277778	0		P477	0.7881	0.5006	0.7503	0.7913	0.8202	0.2651	0.7687	0.6139	0.5366	0.54	0.4191	0.6562	0.5815	0.6399	0.5896	0.1056	0.7256	0.4295	0.7884	0.7945	0.5998	0.6459	0.7709	0.3224	0.574	0.6379	0.3586	0.7071	0.6428	0.4761	0.5177	0.8216	0.5127	0.734	0.7496	0.8101	0.54	0.6777	0.4571
	P478	59	2	1		0.414286	0.0555556	1		P478	0.126	0.7461	0.0292	0.139	0.2583	0.7078	0.0459	0.7557	0.7344	0.7553	0.7307	0.7693	0.7462	0.7639	0.7485	0.7289	0.7956	0.7108	0.1272	0.1307	0.7515	0.7658	0.0551	0.7261	0.7442	0.7632	0.698	0.788	0.7648	0.7204	0.7298	0.2436	0.8355	0.8684	0.8061	0.2166	0.7553	0.8413	0.7375
	P479	65	4	1		0.5	0.111111	1		P479	0.042	0.7063	0.1143	0.1039	0.187	0.699	0.0438	0.6822	0.6754	0.737	0.689	0.6999	0.67	0.6929	0.6729	0.7527	0.7341	0.6358	0.1058	0.1085	0.6767	0.6954	0.0345	0.7163	0.6672	0.7276	0.6552	0.7243	0.712	0.6478	0.6486	0.2209	0.8102	0.8466	0.7478	0.1413	0.737	0.8208	0.6966
	P480	92	6	0		0.885714	0.166667	0		P480	0.6678	0.322	0.792	0.7079	0.5217	0.5392	0.7367	0.1712	0.2692	0.5666	0.417	0.1146	0.2373	0.3622	0.175	0.6214	0.3689	0.4065	0.6667	0.7216	0.4063	0.2306	0.7293	0.5656	0.2951	0.1406	0.4721	0.2578	0.1035	0.396	0.2979	0.6032	0.678	0.7406	0.4335	0.6803	0.5666	0.7059	0.3763
	P481	58	8	1		0.4	0.222222	1		P481	0.1281	0.7758	0.1204	0.0497	0.2548	0.7453	0.1167	0.6953	0.7467	0.6602	0.7634	0.6945	0.6837	0.6873	0.7418	0.7544	0.7293	0.6845	0.2136	0.2195	0.6709	0.6899	0.1548	0.7618	0.6612	0.7882	0.7355	0.7193	0.7738	0.652	0.7043	0.3125	0.7911	0.781	0.7432	0.1354	0.6602	0.7549	0.7689
	P482	64	10	1		0.485714	0.277778	1		P482	0.1077	0.7385	0.1908	0.032	0.2339	0.725	0.1265	0.661	0.7102	0.6461	0.7244	0.6616	0.6485	0.6163	0.7067	0.7741	0.6678	0.6458	0.1915	0.1966	0.5961	0.6195	0.133	0.7408	0.6258	0.7547	0.6955	0.6556	0.7404	0.6143	0.6674	0.2898	0.8078	0.7627	0.6849	0.0601	0.6461	0.7379	0.7306
	P483	89	15	0		0.842857	0.416667	0		P483	0.6983	0.4335	0.811	0.687	0.5655	0.615	0.7608	0.2672	0.3894	0.385	0.5129	0.1771	0.3239	0.2142	0.3106	0.6837	0.1708	0.5041	0.6972	0.7471	0.293	0.201	0.7541	0.6371	0.3359	0.3322	0.5589	0.034	0.3041	0.46	0.4134	0.6396	0.7309	0.5501	0.255	0.6122	0.385	0.5182	0.4789
	P484	59	14	0		0.414286	0.388889	0		P484	0.7136	0.5886	0.7632	0.6402	0.7521	0.4775	0.7304	0.4553	0.5369	0.0356	0.5464	0.471	0.4181	0.2379	0.5416	0.504	0.3814	0.3675	0.7671	0.7887	0.2097	0.3807	0.7513	0.5103	0.3655	0.6434	0.4714	0.3399	0.6181	0.304	0.4406	0.812	0.5781	0.3749	0.4356	0.613	0.0356	0.3339	0.5655
	P485	49	2	0		0.271429	0.0555556	0		P485	0.8056	0.5964	0.7709	0.8085	0.835	0.4164	0.7877	0.6457	0.5748	0.5779	0.5334	0.6845	0.616	0.6696	0.6234	0.1793	0.7482	0.4765	0.8058	0.8332	0.6328	0.6751	0.7898	0.4706	0.6091	0.6677	0.4114	0.7312	0.6722	0.5193	0.5575	0.8548	0.3772	0.6802	0.7702	0.8257	0.5779	0.6219	0.5626
	P486	55	30	0		0.357143	0.833333	0		P486	0.7912	0.7466	0.8128	0.7349	0.8147	0.7017	0.8077	0.6468	0.71	0.388	0.7287	0.6484	0.6299	0.5087	0.7056	0.6653	0.4209	0.6239	0.8324	0.8515	0.5034	0.5935	0.8231	0.7232	0.5998	0.7658	0.6905	0.5262	0.748	0.5818	0.6539	0.8651	0.7153	0.3887	0.3267	0.7094	0.388	0.3173	0.7367
	P487	82	1	0		0.742857	0.0277778	0		P487	0.6968	0.0742	0.778	0.7567	0.6111	0.3708	0.7345	0.1931	0.1364	0.6346	0.2039	0.2565	0.2693	0.4055	0.1124	0.5358	0.4065	0.4176	0.635	0.6773	0.4565	0.2589	0.7065	0.4068	0.3347	0.2169	0.339	0.3666	0.2275	0.4522	0.288	0.5967	0.7417	0.8207	0.4738	0.7252	0.6346	0.7806	0.1483
	P488	60	15	0		0.428571	0.416667	0		P488	0.7104	0.586	0.7686	0.6379	0.7489	0.4777	0.7268	0.456	0.5356	0.0836	0.5447	0.4713	0.4198	0.2445	0.5402	0.5286	0.349	0.3712	0.7633	0.7844	0.2176	0.3832	0.7474	0.5095	0.3687	0.6401	0.4719	0.3053	0.6154	0.3096	0.4418	0.8079	0.5991	0.3552	0.406	0.6112	0.0836	0.3153	0.5634
	P489	58	1	0		0.4	0.0277778	0		P489	0.7456	0.4004	0.7257	0.7494	0.7841	0.1178	0.7223	0.5365	0.4438	0.4759	0.3027	0.5873	0.4977	0.5678	0.5073	0.1864	0.6705	0.3151	0.746	0.7499	0.5196	0.5749	0.725	0.1751	0.4886	0.5653	0.23	0.6484	0.5712	0.3711	0.4211	0.7829	0.5773	0.7545	0.6994	0.772	0.4759	0.7018	0.3482
	P490	77	4	1		0.671429	0.111111	1		P490	0.0864	0.6109	0.1995	0.1838	0.1005	0.728	0.1358	0.5931	0.5799	0.7589	0.6558	0.6157	0.5883	0.6361	0.5811	0.7765	0.6595	0.6703	0.0552	0.1184	0.6667	0.61	0.1273	0.7435	0.6169	0.6436	0.6883	0.647	0.6274	0.6801	0.6072	0.1319	0.8281	0.8585	0.677	0.175	0.7589	0.8346	0.6318
	P491	58	8	1		0.4	0.222222	1		P491	0.1281	0.7758	0.1204	0.0497	0.2548	0.7453	0.1167	0.6953	0.7467	0.6602	0.7634	0.6945	0.6837	0.6873	0.7418	0.7544	0.7293	0.6845	0.2136	0.2195	0.6709	0.6899	0.1548	0.7618	0.6612	0.7882	0.7355	0.7193	0.7738	0.652	0.7043	0.3125	0.7911	0.781	0.7432	0.1354	0.6602	0.7549	0.7689
	P492	82	6	0		0.742857	0.166667	0		P492	0.643	0.2155	0.7764	0.687	0.5612	0.4668	0.717	0.0449	0.1545	0.5119	0.3255	0.1225	0.1211	0.2797	0.0756	0.562	0.2995	0.3133	0.6417	0.7007	0.3274	0.1229	0.7091	0.4974	0.1908	0.271	0.3892	0.2524	0.2357	0.304	0.1876	0.625	0.6274	0.7114	0.3771	0.6583	0.5119	0.6736	0.2784
	P493	73	4	0		0.614286	0.111111	0		P493	0.627	0.1942	0.7525	0.6952	0.634	0.3315	0.6868	0.2141	0.1245	0.5047	0.1543	0.3002	0.1482	0.267	0.1645	0.4508	0.4413	0.2076	0.615	0.6688	0.2948	0.2792	0.678	0.3698	0.1328	0.3557	0.2341	0.4038	0.3197	0.262	0.0558	0.681	0.5869	0.7276	0.4902	0.6642	0.5047	0.6852	0.132
	P494	77	15	1		0.671429	0.416667	1		P494	0.1946	0.6674	0.3166	0.1824	0.1988	0.7678	0.2623	0.5964	0.641	0.629	0.7062	0.5994	0.5922	0.526	0.64	0.8092	0.5266	0.7009	0.1935	0.2474	0.5735	0.5575	0.255	0.7811	0.5994	0.69	0.7339	0.5091	0.6762	0.6743	0.6461	0.2508	0.8377	0.7196	0.5509	0.1015	0.629	0.6974	0.6857
	P495	95	6	0		0.928571	0.166667	0		P495	0.6746	0.3486	0.7962	0.7137	0.5314	0.5572	0.742	0.2028	0.2978	0.5807	0.4399	0.1476	0.2664	0.3834	0.2072	0.6362	0.3872	0.4297	0.6735	0.7273	0.4264	0.2579	0.7348	0.5826	0.3214	0.1014	0.4928	0.2814	0.0891	0.4191	0.3254	0.6114	0.6906	0.7482	0.4484	0.6863	0.5807	0.7144	0.4007
	P496	91	30	0		0.871429	0.833333	0		P496	0.7479	0.5815	0.8421	0.7386	0.637	0.7155	0.8002	0.4586	0.5489	0.5456	0.6401	0.392	0.5005	0.4195	0.4907	0.7663	0.2384	0.6336	0.7471	0.7887	0.4777	0.4097	0.7946	0.7318	0.5093	0.4739	0.6741	0.2863	0.4537	0.601	0.5666	0.6989	0.8012	0.5731	0.1653	0.6761	0.5456	0.5233	0.615
	P497	72	3	0		0.6	0.0833333	0		P497	0.6399	0.1837	0.7463	0.7079	0.6552	0.2904	0.6789	0.2597	0.1115	0.5257	0.1022	0.3407	0.1976	0.3095	0.213	0.417	0.4737	0.2299	0.6171	0.6605	0.3138	0.321	0.67	0.331	0.1831	0.3522	0.187	0.4384	0.315	0.2837	0.0752	0.6838	0.6165	0.7488	0.5198	0.6761	0.5257	0.7054	0.1182
	P498	93	2	0		0.9	0.0555556	0		P498	0.7065	0.2533	0.7817	0.7615	0.5594	0.4925	0.7415	0.2835	0.2462	0.6576	0.358	0.2249	0.3488	0.4575	0.1962	0.5831	0.4515	0.479	0.6502	0.7078	0.5032	0.3342	0.7159	0.5216	0.4031	0.029	0.4186	0.3502	0.0422	0.5054	0.369	0.5836	0.754	0.821	0.5082	0.7321	0.6576	0.7852	0.3131
	P499	86	7	0		0.8	0.194444	0		P499	0.6582	0.2825	0.7859	0.6822	0.5392	0.5124	0.729	0.0718	0.2267	0.512	0.3831	0.0406	0.1437	0.2912	0.1269	0.5994	0.3085	0.3719	0.657	0.7135	0.3368	0.1436	0.7214	0.5403	0.2089	0.2382	0.4413	0.1826	0.2033	0.316	0.257	0.6017	0.6592	0.7029	0.3824	0.6544	0.512	0.6669	0.34
	P500	81	10	0		0.728571	0.277778	0		P500	0.6602	0.291	0.7872	0.6475	0.5909	0.5181	0.7306	0.0828	0.2358	0.4063	0.3904	0.1294	0.1538	0.1682	0.1887	0.6041	0.2249	0.3793	0.659	0.7152	0.2138	0	0.7231	0.5457	0.1688	0.35	0.4479	0.1729	0.3189	0.3241	0.2658	0.6517	0.6632	0.6197	0.2928	0.602	0.4063	0.5834	0.3478
	P501	77	22	0		0.671429	0.611111	0		P501	0.7013	0.4608	0.8129	0.6902	0.6698	0.6219	0.7632	0.3537	0.418	0.396	0.5217	0.3731	0.336	0.2283	0.4281	0.6894	0.0938	0.513	0.7003	0.7497	0.3057	0.2915	0.7566	0.6436	0.3478	0.5278	0.5668	0.2289	0.5052	0.4697	0.4239	0.7232	0.7358	0.4325	0.0987	0.6161	0.396	0.3663	0.4882
	P502	76	3	1		0.657143	0.0833333	1		P502	0.0946	0.6128	0.1801	0.1923	0.1217	0.7214	0.1149	0.6149	0.5814	0.7708	0.6475	0.6364	0.6001	0.6473	0.6037	0.7711	0.6778	0.6832	0.0324	0.0971	0.6782	0.6309	0.1062	0.7373	0.6288	0.6458	0.6808	0.666	0.6293	0.6927	0.6195	0.1267	0.8422	0.8703	0.6944	0.183	0.7708	0.8461	0.6229
	P503	59	6	0		0.414286	0.166667	0		P503	0.6764	0.4814	0.7299	0.6597	0.7247	0.2913	0.6935	0.3706	0.4162	0.3123	0.4124	0.4395	0.3178	0.413	0.4313	0.3142	0.5526	0.1521	0.7383	0.7616	0.3476	0.4227	0.7181	0.3359	0.3055	0.571	0.2952	0.5225	0.5396	0.1459	0.2785	0.7909	0.4167	0.6108	0.5917	0.6904	0.3123	0.563	0.4441
	P504	81	13	0		0.728571	0.361111	0		P504	0.6738	0.3452	0.7957	0.6616	0.6064	0.555	0.7414	0.1529	0.2942	0.3317	0.437	0.1911	0.2185	0.0918	0.2491	0.6344	0.1608	0.4268	0.6726	0.7265	0.1828	0.0765	0.7341	0.5805	0.2323	0.392	0.4902	0.1044	0.3634	0.3758	0.3219	0.6651	0.689	0.5534	0.2342	0.5807	0.3317	0.5185	0.3977
	P505	55	20	0		0.357143	0.555556	0		P505	0.7636	0.6899	0.7858	0.6983	0.7932	0.6199	0.7812	0.5705	0.6451	0.2074	0.6627	0.5771	0.5452	0.3934	0.6433	0.5635	0.2971	0.5236	0.811	0.8321	0.3795	0.5056	0.7992	0.6473	0.5047	0.7219	0.609	0.4292	0.7003	0.4703	0.5707	0.8493	0.6287	0.2026	0.3586	0.671	0.2074	0.1096	0.6749
	P506	59	2	0		0.414286	0.0555556	0		P506	0.7206	0.4036	0.7095	0.7248	0.7629	0.1378	0.695	0.491	0.3891	0.4506	0.3106	0.5467	0.4483	0.5253	0.4589	0.152	0.6381	0.2478	0.721	0.7454	0.4724	0.5331	0.698	0.192	0.4383	0.5226	0.1543	0.6138	0.529	0.3092	0.3641	0.7784	0.538	0.7287	0.6698	0.7496	0.4506	0.6776	0.3538
	P507	66	2	0		0.514286	0.0555556	0		P507	0.6612	0.2687	0.728	0.7094	0.7125	0.149	0.6791	0.3826	0.259	0.5114	0.1547	0.4502	0.3308	0.4242	0.3437	0.3008	0.5611	0.1713	0.6616	0.6839	0.3601	0.4338	0.6461	0.1978	0.3188	0.421	0.0251	0.5316	0.4288	0.2363	0.2288	0.725	0.6087	0.7548	0.5996	0.6963	0.5114	0.7077	0.2077
	P508	95	16	0		0.928571	0.444444	0		P508	0.7127	0.4803	0.8201	0.702	0.5863	0.6468	0.7722	0.3277	0.4399	0.4358	0.5532	0.2451	0.3798	0.2792	0.3676	0.7098	0.2	0.5451	0.7117	0.7592	0.3514	0.2671	0.7659	0.6671	0.3908	0.2832	0.5954	0.1139	0.2734	0.5046	0.4618	0.6569	0.7532	0.5575	0.2773	0.6308	0.4358	0.5273	0.522
	P509	67	3	0		0.528571	0.0833333	0		P509	0.6361	0.2766	0.7351	0.6961	0.6912	0.2075	0.6647	0.3371	0.2043	0.4888	0.1684	0.4096	0.2815	0.3817	0.2952	0.3489	0.5287	0.1474	0.6588	0.6806	0.3128	0.392	0.6553	0.2529	0.2685	0.4227	0.0921	0.4971	0.3866	0.213	0.1719	0.7215	0.5755	0.7318	0.57	0.6739	0.4888	0.6859	0.2185
	P510	84	0	1		0.771429	0	1		P510	0.1924	0.6189	0.2493	0.2792	0.1061	0.7459	0.2144	0.6294	0.6303	0.8215	0.6745	0.6212	0.6657	0.7052	0.5978	0.8123	0.6808	0.7457	0.1086	0.1129	0.7353	0.6445	0.179	0.7419	0.6919	0.6112	0.7263	0.652	0.6138	0.7529	0.6859	0.0236	0.8953	0.913	0.7045	0.267	0.8215	0.8895	0.6506
	P511	67	6	0		0.528571	0.166667	0		P511	0.6096	0.3473	0.7481	0.6493	0.6679	0.3025	0.6812	0.2468	0.2821	0.3979	0.2605	0.3292	0.1836	0.2975	0.3076	0.4269	0.4645	0.1016	0.6746	0.6959	0.2193	0.3091	0.6723	0.3425	0.1689	0.4667	0.2009	0.4286	0.4339	0.0977	0.1294	0.7332	0.5126	0.6529	0.5114	0.6294	0.3979	0.6091	0.3004
	P512	68	5	0		0.542857	0.138889	0		P512	0.5946	0.308	0.7461	0.6676	0.656	0.2887	0.6786	0.2614	0.2406	0.437	0.2125	0.3423	0.1994	0.3111	0.2702	0.4156	0.4749	0.0838	0.6614	0.6826	0.2344	0.3226	0.6697	0.3295	0.185	0.4394	0.1851	0.4397	0.4054	0.1529	0.0773	0.7221	0.5029	0.6835	0.5209	0.6366	0.437	0.6395	0.2565
	P513	55	7	1		0.357143	0.194444	1		P513	0.1389	0.7953	0.0978	0.0911	0.2657	0.7669	0.1278	0.7132	0.7657	0.6892	0.7838	0.7292	0.7021	0.7228	0.7601	0.7432	0.76	0.7048	0.2251	0.2315	0.7082	0.7251	0.1663	0.7838	0.6997	0.8056	0.7564	0.7512	0.7911	0.6717	0.7236	0.3244	0.7816	0.7907	0.7724	0.173	0.6892	0.7639	0.7889
	P514	56	3	1		0.371429	0.0833333	1		P514	0.135	0.7743	0.0191	0.1478	0.2659	0.7409	0.0556	0.7635	0.7429	0.7437	0.7608	0.7767	0.7544	0.7714	0.7566	0.7261	0.8021	0.7201	0.1664	0.1712	0.7594	0.7733	0.0987	0.7589	0.7524	0.7878	0.7303	0.7948	0.7723	0.7293	0.7385	0.2773	0.8124	0.8508	0.8123	0.2246	0.7437	0.8233	0.7668
	P515	84	2	0		0.771429	0.0555556	0		P515	0.6867	0.1372	0.7663	0.7464	0.5827	0.4136	0.7236	0.1882	0.1328	0.6197	0.2582	0.2021	0.2621	0.3959	0.0791	0.5182	0.3983	0.4054	0.6255	0.6872	0.4454	0.2526	0.6959	0.4472	0.3259	0.1597	0.3282	0.3203	0.171	0.4396	0.2799	0.5874	0.7193	0.8033	0.4651	0.7157	0.6197	0.7644	0.2063
	P516	55	4	0		0.357143	0.111111	0		P516	0.7216	0.5169	0.7216	0.7257	0.7637	0.3226	0.7191	0.4927	0.4472	0.3955	0.4476	0.5482	0.4501	0.5269	0.4607	0.1492	0.6394	0.2503	0.7628	0.7877	0.4742	0.5347	0.7438	0.3715	0.4402	0.6031	0.3247	0.6151	0.5704	0.3116	0.3663	0.8145	0.3728	0.6484	0.6709	0.7504	0.3955	0.5965	0.4796
	P517	67	4	0		0.528571	0.111111	0		P517	0.6196	0.3018	0.7396	0.6805	0.6772	0.2419	0.6704	0.307	0.2321	0.4585	0.2016	0.3828	0.2488	0.3536	0.2633	0.3772	0.5073	0.1058	0.6642	0.6858	0.2816	0.3644	0.6612	0.2854	0.2353	0.4382	0.1315	0.4742	0.4033	0.1745	0.1343	0.7255	0.5339	0.7055	0.5505	0.6591	0.4585	0.6603	0.2479
	P518	61	4	0		0.442857	0.111111	0		P518	0.6706	0.4094	0.7252	0.6755	0.7205	0.1718	0.6645	0.3998	0.3396	0.4027	0.3246	0.4655	0.3495	0.4403	0.362	0.2808	0.5733	0.1131	0.7135	0.7368	0.3779	0.4495	0.6906	0.2207	0.3378	0.5206	0.1844	0.5447	0.4868	0.1855	0.2503	0.77	0.4652	0.6795	0.6107	0.7047	0.4027	0.6312	0.3637
	P519	59	15	0		0.414286	0.416667	0		P519	0.7177	0.599	0.7668	0.6455	0.7552	0.4941	0.7344	0.4685	0.5486	0.0678	0.559	0.4829	0.4331	0.2582	0.5524	0.5205	0.36	0.387	0.7703	0.7916	0.2323	0.3957	0.7549	0.5259	0.3826	0.6507	0.4874	0.317	0.6261	0.3254	0.4559	0.8143	0.5922	0.3454	0.4161	0.6185	0.0678	0.3052	0.5771
	P520	83	11	0		0.757143	0.305556	0		P520	0.6695	0.3286	0.793	0.6572	0.5829	0.5437	0.738	0.1314	0.2763	0.3968	0.4227	0.1254	0.1987	0.1647	0.183	0.6251	0.2013	0.4122	0.6683	0.723	0.2089	0.053	0.7307	0.5698	0.2128	0.3415	0.4772	0.1265	0.311	0.36	0.3047	0.6428	0.6811	0.6065	0.2876	0.5942	0.3968	0.5713	0.3824
	P521	56	10	1		0.371429	0.277778	1		P521	0.1704	0.7967	0.1347	0.0654	0.2878	0.7699	0.1615	0.718	0.7684	0.6342	0.7858	0.7162	0.7075	0.6737	0.7629	0.7584	0.7175	0.7106	0.2515	0.2584	0.6566	0.6764	0.1973	0.7859	0.6862	0.8065	0.7598	0.7071	0.7925	0.6791	0.7282	0.3445	0.7945	0.7484	0.7321	0.121	0.6342	0.7224	0.7906
	P522	87	7	0		0.814286	0.194444	0		P522	0.6606	0.2927	0.7874	0.6844	0.5321	0.5193	0.7309	0.085	0.2376	0.5178	0.3918	0.0268	0.1558	0.2998	0.1393	0.605	0.3158	0.3808	0.6594	0.7155	0.3451	0.1548	0.7234	0.5468	0.2198	0.2254	0.4493	0.1921	0.1904	0.3257	0.2675	0.5946	0.664	0.7061	0.3882	0.6567	0.5178	0.6703	0.3493
	P523	56	0	0		0.371429	0	0		P523	0.7791	0.4794	0.7397	0.7824	0.8126	0.234	0.7589	0.5976	0.517	0.5205	0.3946	0.6417	0.5638	0.6247	0.5722	0.197	0.7139	0.4053	0.7795	0.7636	0.5829	0.6309	0.7612	0.1875	0.556	0.6226	0.3314	0.6947	0.6277	0.4539	0.4973	0.7953	0.6081	0.7776	0.739	0.802	0.5205	0.7226	0.4341
	P524	56	0	1		0.371429	0	1		P524	0.1845	0.7832	0.0389	0.1967	0.308	0.7499	0.1097	0.8069	0.79	0.7907	0.7698	0.8176	0.7994	0.8133	0.8012	0.7597	0.8384	0.7714	0.1857	0.1273	0.8035	0.8149	0.1184	0.7451	0.7978	0.8128	0.7612	0.8324	0.8141	0.7789	0.7864	0.2441	0.8676	0.8947	0.8467	0.269	0.7907	0.8666	0.7758
	P525	63	10	0		0.471429	0.277778	0		P525	0.6648	0.4819	0.7559	0.5957	0.7122	0.3528	0.691	0.3383	0.4242	0.2288	0.4219	0.3648	0.2878	0.243	0.4371	0.4682	0.423	0.2006	0.7236	0.7451	0.1586	0.2555	0.7036	0.3898	0.2224	0.5632	0.3224	0.3842	0.5346	0.1279	0.3047	0.7747	0.5477	0.5218	0.4735	0.6007	0.2288	0.4791	0.4492
	P526	52	4	0		0.314286	0.111111	0		P526	0.7471	0.5707	0.7505	0.7508	0.7853	0.398	0.7465	0.5391	0.501	0.4508	0.5091	0.5896	0.5005	0.5702	0.5101	0.1853	0.6724	0.3189	0.7874	0.8132	0.5223	0.5773	0.7704	0.4469	0.4915	0.6443	0.3948	0.6504	0.6122	0.3746	0.4243	0.8368	0.3135	0.6305	0.7011	0.7733	0.4508	0.5766	0.5376
	P527	55	0	0		0.357143	0	0		P527	0.7876	0.4994	0.7497	0.7908	0.8198	0.2635	0.7682	0.6131	0.5356	0.5389	0.4179	0.6554	0.5806	0.6391	0.5887	0.1692	0.7249	0.4282	0.7879	0.7727	0.5989	0.6451	0.7704	0.2188	0.5731	0.6371	0.3571	0.7065	0.642	0.4749	0.5166	0.8031	0.5968	0.774	0.749	0.8096	0.5389	0.7183	0.4559
	P528	69	0	0		0.557143	0	0		P528	0.6799	0.2191	0.7697	0.747	0.7189	0.2185	0.7213	0.3964	0.2755	0.5923	0.0918	0.4625	0.3458	0.437	0.3583	0.4404	0.5709	0.3022	0.6692	0.6455	0.3743	0.4464	0.69	0.1795	0.334	0.4339	0.1839	0.5421	0.4415	0.3537	0.246	0.6929	0.7127	0.8157	0.6085	0.7128	0.5923	0.7689	0.1511
	P529	50	9	1		0.285714	0.25	1		P529	0.2054	0.838	0.1728	0.1004	0.3193	0.8164	0.198	0.7573	0.8093	0.6981	0.8292	0.7539	0.7482	0.7308	0.8023	0.7857	0.7669	0.7554	0.286	0.2941	0.7166	0.733	0.2336	0.8326	0.7275	0.8434	0.805	0.7583	0.8295	0.7234	0.7705	0.3772	0.7793	0.7519	0.7789	0.1815	0.6981	0.7246	0.8331
	P530	40	18	0		0.142857	0.5	0		P530	0.8621	0.8561	0.894	0.7993	0.8797	0.8217	0.8844	0.7255	0.8092	0.3996	0.8428	0.7222	0.7085	0.5534	0.798	0.7646	0.5049	0.7142	0.9068	0.931	0.5495	0.6576	0.9008	0.8507	0.6724	0.8611	0.8016	0.5696	0.8401	0.6578	0.7439	0.9383	0.5975	0.1167	0.5482	0.7669	0.3996	0.209	0.8488
	P531	74	2	1		0.628571	0.0555556	1		P531	0.0956	0.6231	0.1527	0.1948	0.1502	0.7121	0.1164	0.6442	0.6133	0.7813	0.6357	0.6641	0.6305	0.6562	0.6338	0.7634	0.7023	0.6938	0	0.0669	0.6877	0.659	0.0763	0.7286	0.6381	0.6552	0.6701	0.6914	0.6575	0.7031	0.6291	0.129	0.8554	0.8815	0.7177	0.1853	0.7813	0.8568	0.6103
	P532	86	4	0		0.8	0.111111	0		P532	0.6627	0.2169	0.7766	0.7228	0.5402	0.4678	0.7172	0.1556	0.1559	0.5821	0.3267	0.121	0.2275	0.363	0.047	0.5627	0.37	0.3643	0.642	0.701	0.4104	0.2209	0.7093	0.4983	0.2904	0.1771	0.3902	0.2511	0.1385	0.3998	0.2426	0.5845	0.6686	0.7657	0.4381	0.6935	0.5821	0.7283	0.2796
	P533	80	8	0		0.714286	0.222222	0		P533	0.648	0.2381	0.7795	0.6541	0.5869	0.4822	0.7209	0.0442	0.1788	0.4489	0.3449	0.0965	0.0907	0.2089	0.1572	0.5746	0.2787	0.3331	0.6467	0.7049	0.2561	0.0694	0.7131	0.5119	0.1068	0.331	0.4068	0.2303	0.2982	0.2737	0.211	0.6493	0.6381	0.6601	0.3419	0.6264	0.4489	0.6225	0.2992
	P534	87	11	0		0.814286	0.305556	0		P534	0.6784	0.3629	0.7986	0.6664	0.5563	0.567	0.745	0.1758	0.3133	0.4255	0.4522	0.0744	0.2395	0.2053	0.2247	0.6442	0.2346	0.4422	0.6773	0.7304	0.2483	0.1013	0.7379	0.5918	0.253	0.2952	0.5039	0.1019	0.2642	0.3926	0.3402	0.6159	0.6974	0.6233	0.3146	0.605	0.4255	0.5892	0.4139
	P535	84	24	1		0.771429	0.666667	1		P535	0.3102	0.7074	0.4147	0.2998	0.2388	0.8011	0.3682	0.6214	0.6846	0.6823	0.7484	0.5995	0.6507	0.5941	0.6439	0.8366	0.4674	0.7438	0.3092	0.3555	0.6348	0.5872	0.362	0.8125	0.6569	0.6813	0.7721	0.5183	0.6688	0.721	0.6969	0.286	0.861	0.7015	0.4342	0.2305	0.6823	0.6667	0.7308
	P536	79	5	0		0.7	0.138889	0		P536	0.6293	0.1495	0.7678	0.6943	0.5767	0.4219	0.7061	0.0911	0.0833	0.5182	0.2687	0.1907	0.11	0.2767	0.0948	0.5251	0.3539	0.2554	0.628	0.6893	0.3264	0.1664	0.6979	0.4551	0.1833	0.2922	0.3377	0.3105	0.2562	0.3017	0.1192	0.6416	0.596	0.724	0.4105	0.6647	0.5182	0.6846	0.2176
	P537	62	3	1		0.457143	0.0833333	1		P537	0.084	0.7259	0.0737	0.0976	0.2227	0.6852	0	0.7189	0.6945	0.7459	0.7095	0.7346	0.7081	0.7284	0.7107	0.7414	0.7648	0.6673	0.1164	0.1194	0.7141	0.7306	0.0446	0.7032	0.7057	0.7452	0.6762	0.7562	0.7294	0.6783	0.6892	0.2321	0.8225	0.8573	0.7769	0.1789	0.7459	0.8308	0.7167
	P538	66	5	0		0.514286	0.138889	0		P538	0.6116	0.3426	0.7417	0.6622	0.6704	0.2576	0.6731	0.2923	0.2753	0.4192	0.2519	0.3698	0.233	0.34	0.302	0.39	0.4969	0.0437	0.6776	0.6993	0.2665	0.3509	0.6639	0.3001	0.2192	0.4662	0.1495	0.4631	0.4326	0.1187	0.116	0.7367	0.4812	0.6748	0.541	0.6519	0.4192	0.6298	0.2937
	P539	63	13	1		0.471429	0.361111	1		P539	0.1542	0.7561	0.2213	0.0684	0.2694	0.7354	0.1594	0.6814	0.729	0.5985	0.7436	0.6811	0.6701	0.5816	0.725	0.7826	0.6378	0.6695	0.2325	0.2386	0.5805	0.6415	0.1795	0.7505	0.6489	0.7698	0.7168	0.6244	0.7562	0.6394	0.6888	0.3236	0.8151	0.7193	0.6564	0.0521	0.5985	0.695	0.7491
	P540	61	2	0		0.442857	0.0555556	0		P540	0.7036	0.3651	0.715	0.708	0.7485	0.082	0.6765	0.46	0.3519	0.4695	0.2661	0.5191	0.4147	0.4964	0.426	0.2006	0.6161	0.202	0.7041	0.7278	0.4403	0.5047	0.6796	0.1362	0.4042	0.4935	0.1029	0.5903	0.5004	0.2672	0.3255	0.7632	0.5607	0.7367	0.6497	0.7343	0.4695	0.6868	0.3121
	P541	56	1	0		0.371429	0.0277778	0		P541	0.7626	0.4405	0.7202	0.7662	0.7986	0.1768	0.7409	0.5675	0.4809	0.4846	0.3493	0.6149	0.5312	0.5966	0.5402	0.132	0.6925	0.3609	0.763	0.7677	0.5517	0.6033	0.7434	0.234	0.5228	0.5944	0.2814	0.6719	0.5998	0.4131	0.4597	0.7984	0.5537	0.7467	0.7195	0.7872	0.4846	0.6926	0.3918
	P542	52	1	0		0.314286	0.0277778	0		P542	0.7966	0.5206	0.7603	0.7996	0.8274	0.2946	0.7779	0.6294	0.5552	0.5584	0.4424	0.67	0.5983	0.6544	0.606	0.1414	0.7366	0.4524	0.7969	0.8035	0.6159	0.6601	0.7801	0.3519	0.5911	0.6524	0.3843	0.7189	0.6571	0.4971	0.5371	0.8294	0.4974	0.7295	0.7596	0.8177	0.5584	0.6724	0.4788
	P543	63	13	0		0.471429	0.361111	0		P543	0.6794	0.5231	0.767	0.6141	0.7231	0.4175	0.7051	0.3889	0.4701	0.1319	0.4728	0.4099	0.3461	0.1588	0.4791	0.5214	0.3588	0.2793	0.7351	0.7561	0.1236	0.3125	0.7168	0.4509	0.2889	0.5914	0.388	0.3157	0.565	0.2137	0.365	0.7833	0.5929	0.4384	0.4149	0.5773	0.1319	0.398	0.4956
	P544	92	25	0		0.885714	0.694444	0		P544	0.7358	0.5485	0.8345	0.7259	0.6195	0.6931	0.7905	0.4159	0.5133	0.5098	0.6118	0.344	0.4611	0.3737	0.4505	0.7479	0.1783	0.6047	0.7349	0.7785	0.4365	0.3631	0.7847	0.7107	0.4706	0.42	0.6484	0.23	0.3976	0.5696	0.5324	0.6844	0.7855	0.5394	0.0994	0.6604	0.5098	0.4857	0.5846
	P545	54	4	0		0.342857	0.111111	0		P545	0.7301	0.5349	0.7313	0.7341	0.7709	0.3478	0.7282	0.5082	0.4651	0.4139	0.4681	0.562	0.4669	0.5413	0.4771	0.1224	0.6504	0.2732	0.771	0.7962	0.4902	0.5489	0.7527	0.3966	0.4573	0.6168	0.3481	0.6269	0.5844	0.3326	0.3856	0.8219	0.3542	0.6427	0.681	0.758	0.4139	0.5901	0.4989
	P546	80	7	0		0.714286	0.194444	0		P546	0.6428	0.2148	0.7763	0.6683	0.5812	0.4664	0.7168	0.0155	0.1537	0.4741	0.3249	0.1233	0.0629	0.2347	0.1326	0.5616	0.3001	0.3127	0.6416	0.7006	0.2826	0.097	0.7089	0.4969	0.1364	0.3145	0.3886	0.2531	0.2806	0.2515	0.1869	0.6444	0.6271	0.6824	0.3614	0.6399	0.4741	0.6444	0.2777
	P547	69	2	0		0.557143	0.0555556	0		P547	0.6472	0.2109	0.7352	0.7163	0.6908	0.2085	0.6875	0.3362	0.2033	0.5336	0.0879	0.4089	0.2805	0.3809	0.2943	0.3497	0.5281	0.2223	0.6362	0.6576	0.3119	0.3912	0.6555	0.2539	0.2676	0.3774	0.0933	0.4964	0.3858	0.2798	0.1708	0.702	0.6328	0.7644	0.5694	0.6835	0.5336	0.719	0.145
	P548	88	5	0		0.828571	0.138889	0		P548	0.6535	0.2625	0.783	0.7132	0.5118	0.4988	0.7253	0.1521	0.2051	0.5691	0.3659	0.0929	0.2219	0.3549	0.1025	0.5882	0.363	0.3544	0.6523	0.7096	0.401	0.2159	0.7176	0.5275	0.2832	0.1717	0.4258	0.246	0.1341	0.3894	0.2363	0.5861	0.6497	0.7501	0.4304	0.6847	0.5691	0.7139	0.3216
	P549	82	4	1		0.742857	0.111111	1		P549	0.121	0.6152	0.2303	0.2131	0.0645	0.7384	0.1691	0.5666	0.5852	0.7669	0.6691	0.5807	0.6034	0.6484	0.5429	0.7851	0.6285	0.6828	0.0916	0.1524	0.6781	0.5844	0.161	0.7534	0.6309	0.6086	0.7003	0.6148	0.5921	0.6919	0.6221	0.0948	0.8347	0.863	0.6555	0.2034	0.7669	0.8398	0.646
	P550	44	3	0		0.2	0.0833333	0		P550	0.8315	0.7038	0.8243	0.834	0.857	0.5786	0.8161	0.693	0.6316	0.6342	0.6595	0.7266	0.6673	0.7137	0.6737	0.4004	0.7818	0.5464	0.8507	0.8791	0.6818	0.7185	0.8386	0.63	0.6613	0.7475	0.5619	0.7671	0.716	0.5834	0.6165	0.8946	0.1639	0.6107	0.8009	0.849	0.6342	0.6514	0.68
	P551	79	4	0		0.7	0.111111	0		P551	0.6444	0.1204	0.7642	0.7086	0.5907	0.4022	0.7016	0.1212	0.0519	0.5437	0.2436	0.2175	0.1411	0.3029	0.0658	0.5088	0.3753	0.2886	0.6223	0.6845	0.3533	0.194	0.6933	0.4364	0.2134	0.2733	0.3151	0.3333	0.2361	0.3327	0.1523	0.6364	0.6291	0.7466	0.43	0.6784	0.5437	0.7067	0.1908
	P552	70	10	0		0.571429	0.277778	0		P552	0.6313	0.3781	0.7691	0.6176	0.665	0.429	0.7077	0.239	0.3204	0.3091	0.3061	0.2733	0.1808	0.1419	0.3405	0.5308	0.346	0.2645	0.6711	0.691	0.0772	0.1562	0.6996	0.4617	0.1103	0.4803	0.3458	0.302	0.4507	0.1991	0.1908	0.7269	0.6009	0.5653	0.4032	0.5692	0.3091	0.5254	0.3389
	P553	64	11	1		0.485714	0.305556	1		P553	0.1211	0.7421	0.2034	0.047	0.2438	0.7293	0.14	0.6656	0.7142	0.6312	0.7285	0.666	0.6535	0.6023	0.7107	0.7776	0.6557	0.6513	0.2031	0.2085	0.5814	0.6247	0.1464	0.7448	0.6313	0.7577	0.7002	0.643	0.7437	0.6203	0.6722	0.2991	0.8108	0.7489	0.6734	0.0453	0.6312	0.7243	0.7345
	P554	64	1	0		0.485714	0.0277778	0		P554	0.6947	0.2803	0.741	0.7206	0.7409	0.0556	0.6909	0.4437	0.3323	0.5272	0.163	0.5046	0.397	0.4812	0.4086	0.3152	0.6045	0.1779	0.6951	0.6963	0.4234	0.4897	0.6699	0.1097	0.3861	0.4782	0.0757	0.578	0.4853	0.245	0.305	0.7363	0.6353	0.7753	0.6392	0.7263	0.5272	0.7264	0.2177
	P555	87	12	0		0.814286	0.333333	0		P555	0.6826	0.3783	0.8012	0.6707	0.562	0.5775	0.7483	0.1957	0.3299	0.4024	0.4654	0.0968	0.258	0.1816	0.2434	0.6528	0.2144	0.4557	0.6814	0.7339	0.2241	0.1231	0.7413	0.6017	0.2711	0.3107	0.5159	0.0793	0.2805	0.4073	0.3562	0.6208	0.7047	0.6026	0.2962	0.592	0.4024	0.5689	0.4281
	P556	57	6	1		0.385714	0.166667	1		P556	0.1082	0.7768	0.0808	0.0907	0.2413	0.7454	0.0953	0.7128	0.7468	0.6887	0.764	0.7288	0.7017	0.7224	0.7417	0.7434	0.7597	0.6825	0.1972	0.2027	0.7078	0.7247	0.1352	0.7625	0.6992	0.7894	0.7352	0.7508	0.7746	0.6712	0.7031	0.3005	0.7817	0.8084	0.772	0.1726	0.6887	0.7817	0.7697
	P557	69	4	0		0.557143	0.111111	0		P557	0.6144	0.2659	0.7441	0.6856	0.6628	0.2743	0.676	0.276	0.1962	0.4748	0.1606	0.3553	0.2153	0.3248	0.2303	0.4038	0.4853	0.1425	0.6478	0.6689	0.2496	0.336	0.667	0.3159	0.2011	0.4107	0.1686	0.4508	0.3754	0.2059	0.0956	0.7106	0.553	0.7132	0.5304	0.6541	0.4748	0.669	0.2092
	P558	58	3	0		0.4	0.0833333	0		P558	0.7126	0.4438	0.7121	0.7169	0.7561	0.2085	0.6862	0.4764	0.3715	0.4054	0.3606	0.5337	0.4324	0.5116	0.4433	0.1757	0.6278	0.2262	0.7339	0.7583	0.4572	0.5197	0.7123	0.2599	0.4222	0.5498	0.219	0.6027	0.5155	0.2894	0.3459	0.7892	0.4742	0.6946	0.6603	0.7424	0.4054	0.6437	0.3991
	P559	59	19	0		0.414286	0.527778	0		P559	0.7328	0.6357	0.7801	0.6653	0.7667	0.5512	0.7493	0.5155	0.5899	0.1778	0.603	0.5257	0.4863	0.3294	0.5911	0.5771	0.2744	0.4542	0.7821	0.8026	0.3109	0.4491	0.7683	0.5794	0.4427	0.6774	0.5429	0.3742	0.6549	0.3994	0.5095	0.8231	0.6403	0.2275	0.338	0.6389	0.1778	0.1907	0.6177
	P560	79	13	0		0.7	0.361111	0		P560	0.6692	0.3276	0.7928	0.6569	0.6194	0.543	0.7378	0.1792	0.2752	0.3141	0.4218	0.2154	0.1975	0.0673	0.2747	0.6245	0.1828	0.4114	0.6681	0.7228	0.1608	0.1027	0.7305	0.5692	0.2117	0.4142	0.4764	0.1279	0.3858	0.359	0.3037	0.6782	0.6806	0.543	0.2543	0.5749	0.3141	0.5076	0.3815
	P561	81	12	1		0.728571	0.333333	1		P561	0.1844	0.654	0.3079	0.1721	0.1419	0.7648	0.2529	0.5523	0.627	0.6604	0.7025	0.5573	0.587	0.5397	0.5983	0.8068	0.538	0.6971	0.1832	0.2379	0.5681	0.5119	0.2456	0.7783	0.5943	0.6533	0.7306	0.5209	0.6388	0.6701	0.6416	0.1951	0.8356	0.7636	0.5617	0.0901	0.6604	0.7415	0.6817
	P562	85	18	1		0.785714	0.5	1		P562	0.2642	0.6878	0.3757	0.2531	0.1785	0.7878	0.326	0.5962	0.6635	0.6611	0.7316	0.5645	0.6274	0.567	0.6201	0.8257	0.4692	0.7267	0.2632	0.3125	0.6104	0.5597	0.3194	0.8	0.634	0.6536	0.7569	0.4772	0.64	0.7024	0.6767	0.2284	0.8517	0.6974	0.5046	0.1792	0.6611	0.6766	0.7128
	P563	71	3	0		0.585714	0.0833333	0		P563	0.6369	0.2023	0.7442	0.7056	0.6624	0.2752	0.6762	0.2752	0.13	0.5187	0.083	0.3545	0.2144	0.324	0.2294	0.4045	0.4847	0.2147	0.6254	0.6576	0.3031	0.3352	0.6671	0.3167	0.2002	0.3663	0.1696	0.4501	0.3294	0.2706	0.0945	0.6913	0.609	0.7455	0.5298	0.6737	0.5187	0.7017	0.1382
	P564	76	5	0		0.657143	0.138889	0		P564	0.6204	0.1694	0.7623	0.6875	0.5983	0.3908	0.6991	0.1376	0.102	0.4985	0.2293	0.232	0.0652	0.2463	0.1426	0.4995	0.3869	0.2154	0.6191	0.6818	0.2973	0.209	0.6907	0.4257	0.1435	0.3323	0.3021	0.3457	0.2969	0.2665	0.0718	0.6636	0.5743	0.714	0.4406	0.6575	0.4985	0.6734	0.1755
	P565	73	15	1		0.614286	0.416667	1		P565	0.1719	0.6946	0.2974	0.1594	0.2241	0.7612	0.2415	0.623	0.6682	0.6186	0.6979	0.625	0.61	0.5231	0.6663	0.8038	0.5515	0.6925	0.1835	0.2263	0.5615	0.5842	0.2341	0.7749	0.5881	0.7144	0.7265	0.5349	0.7007	0.6651	0.6362	0.2764	0.8331	0.7121	0.5745	0.0762	0.6186	0.6895	0.6861
	P566	75	2	1		0.642857	0.0555556	1		P566	0.1029	0.6149	0.1598	0.2008	0.143	0.7145	0.1237	0.6368	0.6052	0.7828	0.6388	0.6571	0.6228	0.6586	0.6262	0.7654	0.6961	0.6962	0.0084	0.0748	0.69	0.6519	0.0841	0.7308	0.6409	0.648	0.6729	0.6849	0.6504	0.7054	0.6321	0.1214	0.8566	0.8823	0.7118	0.1912	0.7828	0.8578	0.6136
	P567	76	12	0		0.657143	0.333333	0		P567	0.6575	0.3279	0.7855	0.6447	0.6342	0.5104	0.7285	0.1981	0.2734	0.3126	0.3806	0.2337	0.1402	0.0553	0.2955	0.5978	0.2372	0.3694	0.6563	0.7129	0.101	0.1196	0.7209	0.5385	0.1554	0.4352	0.4391	0.1859	0.4065	0.3133	0.254	0.694	0.6579	0.5499	0.304	0.5598	0.3126	0.5131	0.3373
	P568	75	4	0		0.642857	0.111111	0		P568	0.633	0.1584	0.7566	0.6998	0.6195	0.3568	0.6919	0.1831	0.0886	0.5185	0.1863	0.2726	0.1146	0.2632	0.1316	0.4716	0.4193	0.2365	0.61	0.6742	0.3154	0.2508	0.6833	0.3937	0.1615	0.3282	0.2632	0.3803	0.2918	0.2872	0.0904	0.6661	0.602	0.7342	0.4702	0.6691	0.5185	0.6927	0.1295
	P569	65	4	0		0.5	0.111111	0		P569	0.6366	0.3376	0.735	0.6753	0.6916	0.2065	0.6645	0.3379	0.2679	0.4411	0.2426	0.4104	0.2824	0.3825	0.2962	0.3481	0.5293	0.0658	0.6807	0.7028	0.3137	0.3927	0.6552	0.2519	0.2694	0.4656	0.0909	0.4977	0.4311	0.1406	0.1729	0.7403	0.513	0.6973	0.5706	0.6743	0.4411	0.6511	0.2865
	P570	78	5	0		0.685714	0.138889	0		P570	0.6264	0.1347	0.766	0.6921	0.5839	0.4119	0.7038	0.1066	0.0674	0.5118	0.256	0.2044	0.0956	0.2669	0.1107	0.5168	0.3649	0.2425	0.6251	0.6868	0.317	0.1806	0.6955	0.4456	0.1705	0.3056	0.3263	0.3222	0.2698	0.2904	0.1039	0.6489	0.589	0.7207	0.4205	0.6623	0.5118	0.6809	0.204
	P571	60	1	1		0.428571	0.0277778	1		P571	0.134	0.7337	0.0572	0.1469	0.2651	0.6927	0.0546	0.7627	0.742	0.7725	0.7172	0.7759	0.7535	0.7706	0.7557	0.7503	0.8015	0.7191	0.1352	0.1067	0.7586	0.7725	0.0638	0.7114	0.7515	0.77	0.7066	0.7941	0.7716	0.7284	0.7376	0.2245	0.8547	0.8836	0.8117	0.2238	0.7725	0.8564	0.7245
	P572	67	14	0		0.528571	0.388889	0		P572	0.6545	0.4823	0.7773	0.6312	0.7009	0.4715	0.7181	0.353	0.4306	0.1557	0.4292	0.376	0.3088	0.1256	0.4418	0.5657	0.2934	0.3192	0.7105	0.7304	0.0889	0.2784	0.7103	0.5017	0.2516	0.5566	0.3945	0.2459	0.5305	0.2587	0.325	0.7601	0.6306	0.4425	0.3553	0.5538	0.1557	0.4041	0.4532
	P573	79	1	1		0.7	0.0277778	1		P573	0.1459	0.587	0.203	0.2385	0.1282	0.7193	0.1673	0.6215	0.5999	0.8021	0.6449	0.6426	0.6385	0.6816	0.6105	0.7889	0.6834	0.7208	0.0565	0.0905	0.7123	0.6373	0.1297	0.7354	0.666	0.6332	0.6994	0.6717	0.6357	0.7289	0.6586	0.0771	0.8761	0.8978	0.6996	0.2276	0.8021	0.8737	0.6201
	P574	60	5	0		0.428571	0.138889	0		P574	0.6626	0.4466	0.7276	0.6676	0.7137	0.2344	0.6793	0.3852	0.3792	0.3583	0.3702	0.4525	0.3336	0.4266	0.3977	0.2979	0.563	0.0915	0.7261	0.7494	0.3627	0.4361	0.7046	0.281	0.3216	0.5465	0.2422	0.5336	0.5139	0.1657	0.232	0.7806	0.4028	0.6456	0.6012	0.6975	0.3583	0.5976	0.4054
	P575	58	4	0		0.4	0.111111	0		P575	0.6961	0.4631	0.7174	0.7006	0.7421	0.2472	0.6918	0.4463	0.3934	0.3702	0.3861	0.5069	0.3998	0.4836	0.4113	0.2205	0.6064	0.1817	0.7381	0.7623	0.426	0.4921	0.7172	0.2961	0.389	0.5618	0.2545	0.5799	0.5286	0.2485	0.3083	0.7923	0.4227	0.6647	0.6408	0.7276	0.3702	0.6146	0.4217
	P576	80	9	0		0.714286	0.25	0		P576	0.6529	0.2601	0.7826	0.64	0.5923	0.4971	0.7248	0.0714	0.2025	0.4237	0.3638	0.1201	0.1169	0.183	0.1805	0.5868	0.2573	0.3523	0.6517	0.7091	0.2295	0.0418	0.7172	0.5259	0.1325	0.3468	0.4239	0.2074	0.3149	0.2947	0.2337	0.654	0.6486	0.6377	0.3224	0.6128	0.4237	0.6006	0.3193
	P577	79	13	0		0.7	0.361111	0		P577	0.6692	0.3276	0.7928	0.6569	0.6194	0.543	0.7378	0.1792	0.2752	0.3141	0.4218	0.2154	0.1975	0.0673	0.2747	0.6245	0.1828	0.4114	0.6681	0.7228	0.1608	0.1027	0.7305	0.5692	0.2117	0.4142	0.4764	0.1279	0.3858	0.359	0.3037	0.6782	0.6806	0.543	0.2543	0.5749	0.3141	0.5076	0.3815
	P578	86	0	0		0.8	0	0		P578	0.72	0.1716	0.7998	0.777	0.5963	0.4477	0.7573	0.2674	0.2237	0.6756	0.2924	0.2282	0.3392	0.4586	0.169	0.5993	0.452	0.4827	0.6612	0.6825	0.5084	0.324	0.7305	0.4286	0.3991	0.1871	0.4156	0.3425	0.1981	0.5116	0.3609	0.5591	0.787	0.8494	0.5125	0.7455	0.6756	0.8103	0.2407
	P579	77	1	0		0.671429	0.0277778	0		P579	0.6848	0.02	0.7688	0.7476	0.6472	0.3065	0.7237	0.2425	0.0908	0.61	0.1226	0.3254	0.209	0.3643	0.1947	0.4902	0.4615	0.3663	0.6199	0.6637	0.4179	0.3052	0.6944	0.3462	0.2815	0.2895	0.274	0.4253	0.2991	0.407	0.2253	0.6355	0.7189	0.8101	0.5086	0.7154	0.61	0.7678	0.0613
	P580	53	4	0		0.328571	0.111111	0		P580	0.7386	0.5528	0.7409	0.7424	0.7781	0.3729	0.7373	0.5236	0.4831	0.4324	0.4886	0.5758	0.4837	0.5557	0.4936	0.1538	0.6614	0.2961	0.7792	0.8047	0.5062	0.5631	0.7616	0.4218	0.4744	0.6305	0.3714	0.6386	0.5983	0.3536	0.4049	0.8293	0.3345	0.6367	0.691	0.7657	0.4324	0.5835	0.5182
	P581	71	2	0		0.585714	0.0555556	0		P581	0.653	0.1724	0.7398	0.7207	0.6764	0.2438	0.6928	0.3052	0.1662	0.5472	0.0433	0.3813	0.247	0.352	0.2614	0.3787	0.5061	0.253	0.6192	0.6518	0.3333	0.3628	0.6615	0.2871	0.2334	0.3484	0.1337	0.4729	0.3572	0.3062	0.1321	0.6868	0.6473	0.7705	0.5494	0.6882	0.5472	0.726	0.1032
	P582	52	5	0		0.314286	0.138889	0		P582	0.7305	0.5852	0.7551	0.7345	0.7713	0.4261	0.7509	0.509	0.5178	0.415	0.5279	0.5628	0.4678	0.5421	0.5252	0.2323	0.651	0.2745	0.7907	0.8162	0.4911	0.5497	0.7743	0.4727	0.4583	0.6535	0.4211	0.6275	0.6225	0.3337	0.3867	0.8391	0.2522	0.5975	0.6815	0.7585	0.415	0.5447	0.5543
	P583	65	5	0		0.5	0.138889	0		P583	0.6201	0.36	0.7395	0.6594	0.6776	0.241	0.6702	0.3078	0.2926	0.4098	0.2716	0.3836	0.2498	0.3545	0.318	0.3764	0.5079	0.0224	0.6857	0.7077	0.2825	0.3651	0.661	0.2845	0.2362	0.4796	0.1304	0.4749	0.4461	0.1006	0.1353	0.744	0.4696	0.6703	0.551	0.6595	0.4098	0.6248	0.3123
	P584	61	0	0		0.442857	0	0		P584	0.7367	0.3793	0.7521	0.7406	0.7765	0.0867	0.7125	0.5202	0.4241	0.5363	0.2781	0.5727	0.48	0.5525	0.4899	0.3121	0.6589	0.291	0.737	0.7182	0.5027	0.5599	0.7153	0.0313	0.4706	0.55	0.2029	0.636	0.5561	0.3489	0.4006	0.7559	0.6562	0.7939	0.6888	0.764	0.5363	0.7424	0.3253
	P585	62	5	0		0.457143	0.138889	0		P585	0.6456	0.4119	0.7325	0.6509	0.6992	0.1864	0.6614	0.3543	0.3446	0.3799	0.3308	0.425	0.3001	0.3978	0.3658	0.3316	0.541	0.0457	0.7099	0.7327	0.3307	0.4077	0.6872	0.233	0.2875	0.5197	0.1975	0.5101	0.4868	0.1237	0.1933	0.7659	0.4314	0.6559	0.5811	0.6823	0.3799	0.6089	0.3681
	P586	81	4	0		0.728571	0.111111	0		P586	0.6498	0.1503	0.7679	0.7128	0.5763	0.4225	0.7062	0.0903	0.0841	0.5554	0.2694	0.1899	0.1677	0.3212	0.0329	0.5255	0.3533	0.312	0.6281	0.6894	0.3707	0.1656	0.698	0.4556	0.2371	0.2458	0.3384	0.3098	0.2082	0.3534	0.1802	0.6216	0.6414	0.7524	0.4099	0.6828	0.5554	0.7132	0.2183
	P587	67	15	0		0.528571	0.416667	0		P587	0.6594	0.4953	0.7805	0.6365	0.7046	0.487	0.7222	0.3687	0.4449	0.1805	0.445	0.3901	0.3267	0.1488	0.455	0.5785	0.272	0.3392	0.7144	0.7341	0.1149	0.2959	0.7144	0.5164	0.2717	0.5658	0.4123	0.2231	0.5403	0.2804	0.3435	0.7631	0.6415	0.4162	0.3358	0.5601	0.1805	0.3785	0.4677
	P588	48	1	0		0.257143	0.0277778	0		P588	0.8306	0.6007	0.8003	0.8331	0.8562	0.4124	0.815	0.6913	0.6295	0.6322	0.5356	0.7251	0.6654	0.7121	0.6718	0.2849	0.7806	0.5438	0.8308	0.8392	0.68	0.7169	0.8168	0.4697	0.6594	0.7105	0.4871	0.7658	0.7144	0.5811	0.6144	0.8604	0.4248	0.7098	0.7998	0.8481	0.6322	0.6494	0.5659
	P589	79	29	0		0.7	0.805556	0		P589	0.7279	0.5261	0.8296	0.7178	0.6832	0.6779	0.7843	0.417	0.4892	0.4855	0.5925	0.4307	0.4344	0.3426	0.481	0.7354	0.1891	0.5851	0.727	0.7719	0.4085	0.3626	0.7783	0.6964	0.4444	0.5643	0.631	0.3045	0.5445	0.5482	0.5092	0.7328	0.7749	0.5166	0.0911	0.6503	0.4855	0.4602	0.564
	P590	59	2	0		0.414286	0.0555556	0		P590	0.7206	0.4036	0.7095	0.7248	0.7629	0.1378	0.695	0.491	0.3891	0.4506	0.3106	0.5467	0.4483	0.5253	0.4589	0.152	0.6381	0.2478	0.721	0.7454	0.4724	0.5331	0.698	0.192	0.4383	0.5226	0.1543	0.6138	0.529	0.3092	0.3641	0.7784	0.538	0.7287	0.6698	0.7496	0.4506	0.6776	0.3538
	P591	84	4	1		0.771429	0.111111	1		P591	0.1342	0.621	0.242	0.2242	0.0501	0.7424	0.1817	0.5729	0.5915	0.77	0.6741	0.5666	0.6092	0.6531	0.5388	0.7884	0.633	0.6876	0.1054	0.1653	0.6825	0.5902	0.1737	0.7572	0.6361	0.5946	0.7049	0.6019	0.578	0.6964	0.6278	0.08	0.8371	0.8647	0.6595	0.2142	0.77	0.8417	0.6513
	P592	69	4	0		0.557143	0.111111	0		P592	0.6144	0.2659	0.7441	0.6856	0.6628	0.2743	0.676	0.276	0.1962	0.4748	0.1606	0.3553	0.2153	0.3248	0.2303	0.4038	0.4853	0.1425	0.6478	0.6689	0.2496	0.336	0.667	0.3159	0.2011	0.4107	0.1686	0.4508	0.3754	0.2059	0.0956	0.7106	0.553	0.7132	0.5304	0.6541	0.4748	0.669	0.2092
	P593	91	9	1		0.871429	0.25	1		P593	0.2073	0.6637	0.3273	0.1953	0.0658	0.7714	0.2738	0.5649	0.6375	0.7188	0.7108	0.5114	0.5986	0.6065	0.5907	0.8122	0.5909	0.7056	0.2061	0.2593	0.6339	0.5447	0.2667	0.7845	0.6057	0.5745	0.7381	0.5411	0.5589	0.6794	0.6517	0.1448	0.8403	0.8124	0.6186	0.1868	0.7188	0.791	0.6906
	P594	65	4	0		0.5	0.111111	0		P594	0.6366	0.3376	0.735	0.6753	0.6916	0.2065	0.6645	0.3379	0.2679	0.4411	0.2426	0.4104	0.2824	0.3825	0.2962	0.3481	0.5293	0.0658	0.6807	0.7028	0.3137	0.3927	0.6552	0.2519	0.2694	0.4656	0.0909	0.4977	0.4311	0.1406	0.1729	0.7403	0.513	0.6973	0.5706	0.6743	0.4411	0.6511	0.2865
	P595	72	7	0		0.6	0.194444	0		P595	0.6201	0.2867	0.7621	0.6478	0.6373	0.3896	0.6988	0.1393	0.2236	0.4133	0.2278	0.2335	0.0671	0.1973	0.2527	0.4985	0.3881	0.2138	0.6404	0.6816	0.1947	0.2106	0.6904	0.4246	0.0503	0.4163	0.3007	0.347	0.3837	0.1439	0.0699	0.7013	0.5734	0.6502	0.4417	0.6186	0.4133	0.6092	0.2372
	P596	76	19	0		0.657143	0.527778	0		P596	0.688	0.4356	0.8046	0.6764	0.6642	0.5908	0.7526	0.3222	0.3898	0.3463	0.4823	0.3448	0.2813	0.1648	0.4021	0.6638	0.0874	0.4729	0.6869	0.7385	0.2485	0.2558	0.7457	0.6142	0.294	0.5106	0.5311	0.1913	0.4865	0.426	0.3764	0.7194	0.714	0.3858	0.1673	0.599	0.3463	0.3527	0.4461
	P597	78	1	0		0.685714	0.0277778	0		P597	0.6873	0	0.7707	0.7495	0.64	0.3204	0.7259	0.227	0.0722	0.6152	0.1402	0.3116	0.2218	0.373	0.1782	0.5	0.4505	0.3773	0.6231	0.6665	0.426	0.291	0.6969	0.3593	0.2928	0.275	0.288	0.4136	0.2848	0.4166	0.2387	0.6277	0.7238	0.8123	0.4986	0.7174	0.6152	0.7705	0.0801
	P598	80	8	1		0.714286	0.222222	1		P598	0.1316	0.6316	0.2631	0.1451	0.1026	0.7496	0.2045	0.5342	0.6029	0.7109	0.6832	0.5401	0.5602	0.5901	0.583	0.7943	0.5925	0.6775	0.1303	0.1885	0.6194	0.5332	0.1967	0.7639	0.568	0.6421	0.7131	0.5775	0.6267	0.6488	0.6184	0.1582	0.825	0.8117	0.6135	0.138	0.7109	0.7888	0.6611
	P599	76	19	1		0.657143	0.527778	1		P599	0.2303	0.6906	0.3469	0.2187	0.2424	0.7781	0.295	0.6226	0.6655	0.6455	0.7192	0.6245	0.6102	0.547	0.6638	0.8177	0.4845	0.7141	0.2292	0.2808	0.5924	0.5856	0.288	0.7908	0.6171	0.7099	0.7457	0.5387	0.6968	0.6887	0.6618	0.2924	0.8449	0.6669	0.511	0.1413	0.6455	0.6453	0.6996
	P600	47	0	0		0.242857	0	0		P600	0.8556	0.6596	0.8298	0.8577	0.8775	0.4992	0.8423	0.7369	0.6842	0.6865	0.6041	0.7657	0.7148	0.7546	0.7203	0.3904	0.813	0.6112	0.8558	0.8455	0.7273	0.7587	0.8439	0.4688	0.7097	0.7532	0.5629	0.8004	0.7566	0.6429	0.6713	0.8661	0.4761	0.7405	0.8293	0.8706	0.6865	0.7012	0.63
	P601	73	3	1		0.614286	0.0833333	1		P601	0.0724	0.6371	0.1594	0.1737	0.1434	0.7144	0.0926	0.6372	0.6057	0.7658	0.6386	0.6574	0.6232	0.6494	0.6266	0.7653	0.6965	0.6754	0.0246	0.0743	0.6711	0.6523	0.0837	0.7307	0.6201	0.6671	0.6727	0.6853	0.6508	0.6854	0.6102	0.1493	0.8384	0.8677	0.7121	0.165	0.7658	0.8431	0.6249
	P602	61	6	0		0.442857	0.166667	0		P602	0.6597	0.4479	0.7347	0.643	0.7105	0.2455	0.676	0.3396	0.3827	0.3359	0.3745	0.4119	0.2842	0.3841	0.4003	0.3464	0.5306	0.1083	0.7224	0.7452	0.3155	0.3943	0.701	0.2901	0.2713	0.5449	0.2524	0.499	0.5132	0.1039	0.2412	0.7764	0.444	0.6222	0.5717	0.6751	0.3359	0.5755	0.4082
[truncated: 563 more columns]

## Sheet: CLUSTER_ANALYSIS
# R script
require(cluster)
read.table("matrix.txt",header=T)->matrix
dendrogram=agnes(matrix,method='comp',metric='eucl',diss=T)
plot(dendrogram, which=2)
dendrogram$order.lab
dendrogram$height
write.table(dendrogram$order.lab, "order.txt")
write.table(dendrogram$height, "height.txt")
"matrix.txt"
P1	P2	P3	P4	P5	P6	P7	P8	P9	P10	P11	P12	P13	P14	P15	P16	P17	P18	P19	P20	P21	P22	P23	P24	P25	P26	P27	P28	P29	P30	P31	P32	P33	P34	P35	P36	P37	P38	P39	P40	P41	P42	P43	P44	P45	P46	P47	P48	P49	P50
0	0.6873	0.1515	0.1098	0.1514	0.7117	0.084	0.6455	0.6568	0.7284	0.6691	0.6652	0.6318	0.6574	0.6551	0.7631	0.7034	0.6286	0.0956	0.0979	0.6394	0.6602	0.075	0.7282	0.6288	0.7106	0.6697	0.6924	0.695	0.6405	0.6079	0.2101	0.7985	0.8363	0.7186	0.1036	0.7284	0.8113	0.6771	0.0576	0.7031	0.0665	0.7667	0.6796	0.8189	0.7095	0.0739	0.1725	0.8226	0.6904
0.6873	0	0.7707	0.7495	0.64	0.3204	0.7259	0.227	0.0722	0.6152	0.1402	0.3116	0.2218	0.373	0.1782	0.5	0.4505	0.3773	0.6231	0.6665	0.426	0.291	0.6969	0.3593	0.2928	0.275	0.288	0.4136	0.2848	0.4166	0.2387	0.6277	0.7238	0.8123	0.4986	0.7174	0.6152	0.7705	0.0801	0.6641	0.5731	0.6887	0.6967	0.4812	0.7875	0.5777	0.6586	0.7422	0.6349	0.139
0.1515	0.7707	0	0.1641	0.2799	0.7361	0.0737	0.778	0.7586	0.7594	0.7568	0.7903	0.7694	0.7854	0.7715	0.7208	0.8142	0.7372	0.1527	0.1571	0.7741	0.7872	0.0827	0.7545	0.7675	0.7848	0.7255	0.8074	0.7863	0.7459	0.7545	0.2666	0.8308	0.8654	0.8238	0.2394	0.7594	0.8377	0.763	0.1152	0.7704	0.091	0.7889	0.7225	0.8438	0.7595	0.1324	0.2868	0.7909	0.7776
0.1098	0.7495	0.1641	0	0.2374	0.7159	0.0976	0.6707	0.7208	0.6556	0.7358	0.6709	0.6583	0.6446	0.7169	0.7666	0.6923	0.6566	0.1948	0.2	0.6259	0.6475	0.1356	0.7322	0.6356	0.7647	0.707	0.681	0.7503	0.6246	0.6778	0.2941	0.8015	0.7733	0.7082	0.0901	0.6556	0.748	0.7419	0.1629	0.6302	0.1426	0.7025	0.6843	0.7607	0.6347	0.1783	0.1468	0.8252	0.7548
0.1514	0.64	0.2799	0.2374	0	0.7553	0.2227	0.5742	0.6119	0.7649	0.6904	0.5384	0.6093	0.6518	0.5619	0.799	0.6324	0.6848	0.1502	0.207	0.6802	0.5909	0.2151	0.7693	0.6353	0.5655	0.7197	0.5845	0.5489	0.6934	0.6272	0.0845	0.829	0.857	0.6581	0.2272	0.7649	0.8349	0.6688	0.1862	0.7425	0.2078	0.7956	0.7281	0.84	0.749	0.2002	0.2797	0.8494	0.69
0.7117	0.3204	0.7361	0.7159	0.7553	0	0.6852	0.4746	0.3695	0.5113	0.2096	0.5322	0.4306	0.51	0.4415	0.2771	0.6265	0.2236	0.7121	0.7141	0.4554	0.5181	0.6883	0.0573	0.4203	0.5073	0.1271	0.6014	0.5139	0.287	0.3437	0.7518	0.6178	0.7687	0.6592	0.7415	0.5113	0.7187	0.2612	0.6993	0.4614	0.6911	0.6301	0.2823	0.7463	0.4597	0.694	0.7576	0.4721	0.288
0.084	0.7259	0.0737	0.0976	0.2227	0.6852	0	0.7189	0.6945	0.7459	0.7095	0.7346	0.7081	0.7284	0.7107	0.7414	0.7648	0.6673	0.1164	0.1194	0.7141	0.7306	0.0446	0.7032	0.7057	0.7452	0.6762	0.7562	0.7294	0.6783	0.6892	0.2321	0.8225	0.8573	0.7769	0.1789	0.7459	0.8308	0.7167	0.0779	0.7192	0.0532	0.7841	0.6972	0.8372	0.7263	0.0948	0.2301	0.8063	0.7307
0.6455	0.227	0.778	0.6707	0.5742	0.4746	0.7189	0	0.1668	0.4808	0.3353	0.1095	0.0774	0.2447	0.1176	0.5684	0.2891	0.3233	0.6442	0.7028	0.2922	0.0828	0.7111	0.5047	0.1494	0.3018	0.3981	0.2414	0.2677	0.2631	0.1995	0.6373	0.6328	0.686	0.3514	0.6424	0.4808	0.6483	0.2889	0.6814	0.4435	0.7037	0.5796	0.4162	0.6789	0.4414	0.6958	0.6715	0.6767	0.3345
0.6568	0.0722	0.7586	0.7208	0.6119	0.3695	0.6945	0.1668	0	0.5635	0.2023	0.258	0.1587	0.3199	0.1143	0.4819	0.4077	0.3099	0.6133	0.677	0.3715	0.2358	0.686	0.4056	0.2316	0.2675	0.2776	0.3679	0.2291	0.3535	0.1713	0.6386	0.6564	0.7665	0.4596	0.6899	0.5635	0.7257	0.1465	0.6537	0.5227	0.6779	0.6529	0.4139	0.748	0.5246	0.6694	0.7164	0.612	0.2012
0.7284	0.6152	0.7594	0.6556	0.7649	0.5113	0.7459	0.4808	0.5635	0	0.5757	0.4947	0.4454	0.266	0.5665	0.4857	0.4034	0.4002	0.7813	0.8032	0.2399	0.4063	0.7664	0.5441	0.394	0.6651	0.5036	0.3633	0.6401	0.3367	0.4695	0.8249	0.5625	0.3553	0.4557	0.6278	0	0.3137	0.5936	0.7732	0.0988	0.7681	0.2301	0.335	0.404	0.0702	0.7875	0.6129	0.6148	0.6155
0.6691	0.1402	0.7568	0.7358	0.6904	0.2096	0.7095	0.3353	0.2023	0.5757	0	0.4081	0.2796	0.3801	0.2934	0.422	0.5275	0.2913	0.6357	0.6458	0.3636	0.3904	0.6784	0.2549	0.2666	0.3766	0.177	0.4958	0.385	0.3418	0.1697	0.682	0.6857	0.7954	0.5689	0.7026	0.5757	0.7503	0.0653	0.6436	0.5305	0.6697	0.6707	0.4096	0.7712	0.5331	0.6375	0.7297	0.578	0.0878
0.6652	0.3116	0.7903	0.6709	0.5384	0.5322	0.7346	0.1095	0.258	0.4947	0.4081	0	0.1784	0.2762	0.1623	0.6156	0.2955	0.3974	0.6641	0.7194	0.3209	0.1294	0.7272	0.559	0.193	0.2441	0.464	0.1696	0.2102	0.3438	0.2871	0.6002	0.673	0.6854	0.3698	0.6438	0.4947	0.6501	0.3668	0.6991	0.4597	0.7202	0.5855	0.4801	0.6787	0.4585	0.7128	0.6716	0.7121	0.4074
0.6318	0.2218	0.7694	0.6583	0.6093	0.4306	0.7081	0.0774	0.1587	0.4454	0.2796	0.1784	0	0.1917	0.1927	0.5322	0.3441	0.2665	0.6305	0.6914	0.2412	0.1538	0.7	0.4632	0.0803	0.3654	0.3476	0.3001	0.3321	0.2013	0.1323	0.6729	0.6021	0.6671	0.4016	0.6296	0.4454	0.6276	0.2293	0.6691	0.4065	0.6922	0.5553	0.3672	0.6623	0.4022	0.6841	0.6605	0.6496	0.2787
0.6574	0.373	0.7854	0.6446	0.6518	0.51	0.7284	0.2447	0.3199	0.266	0.3801	0.2762	0.1917	0	0.3385	0.5974	0.2378	0.3689	0.6562	0.7128	0.1002	0.1682	0.7208	0.5381	0.1548	0.4695	0.4387	0.1866	0.4418	0.3128	0.2534	0.7111	0.6576	0.5148	0.3045	0.5596	0.266	0.4779	0.3368	0.6921	0.2308	0.7136	0.4073	0.4555	0.5317	0.2165	0.706	0.5765	0.6985	0.3793
0.6551	0.1782	0.7715	0.7169	0.5619	0.4415	0.7107	0.1176	0.1143	0.5665	0.2934	0.1623	0.1927	0.3385	0	0.5411	0.3495	0.3339	0.6338	0.6941	0.3872	0.1887	0.7026	0.4735	0.2593	0.2183	0.3601	0.2864	0.1803	0.3728	0.2064	0.6068	0.6528	0.7579	0.4215	0.6872	0.5665	0.7195	0.2441	0.672	0.5281	0.695	0.6507	0.4296	0.7414	0.5302	0.6869	0.7131	0.6563	0.2925
0.7631	0.5	0.7208	0.7666	0.799	0.2771	0.7414	0.5684	0.4819	0.4857	0.422	0.6156	0.5322	0.5974	0.5411	0	0.6932	0.3621	0.7634	0.7893	0.5526	0.6041	0.7439	0.3313	0.5237	0.5952	0.2829	0.6725	0.6006	0.4142	0.4608	0.8166	0.4695	0.7065	0.72	0.7876	0.4857	0.6519	0.4582	0.753	0.5365	0.7462	0.5764	0.2607	0.693	0.4862	0.7702	0.8009	0.251	0.4882
0.7034	0.4505	0.8142	0.6923	0.6324	0.6265	0.7648	0.2891	0.4077	0.4034	0.5275	0.2955	0.3441	0.2378	0.3495	0.6932	0	0.5189	0.7023	0.7514	0.3142	0.2249	0.7583	0.6479	0.3557	0.462	0.5721	0.1446	0.4379	0.4762	0.4309	0.6865	0.739	0.4395	0.1066	0.6188	0.4034	0.3741	0.4945	0.7334	0.338	0.7521	0.3118	0.585	0.4355	0.4028	0.7455	0.5646	0.7702	0.5269
0.6286	0.3773	0.7372	0.6566	0.6848	0.2236	0.6673	0.3233	0.3099	0.4002	0.2913	0.3974	0.2665	0.3689	0.3339	0.3621	0.5189	0	0.6938	0.716	0.2986	0.3793	0.6697	0.2681	0.2533	0.4929	0.1528	0.4866	0.4597	0.0817	0.1547	0.7513	0.4574	0.6656	0.5611	0.6671	0.4002	0.6197	0.3309	0.6809	0.3553	0.6726	0.536	0.1372	0.6603	0.3468	0.6972	0.6878	0.5222	0.3551
0.0956	0.6231	0.1527	0.1948	0.1502	0.7121	0.1164	0.6442	0.6133	0.7813	0.6357	0.6641	0.6305	0.6562	0.6338	0.7634	0.7023	0.6938	0	0.0669	0.6877	0.659	0.0763	0.7286	0.6381	0.6552	0.6701	0.6914	0.6575	0.7031	0.6291	0.129	0.8554	0.8815	0.7177	0.1853	0.7813	0.8568	0.6103	0.0424	0.7563	0.0679	0.8134	0.7423	0.8609	0.7639	0.0589	0.2459	0.8228	0.6352
0.0979	0.6665	0.1571	0.2	0.207	0.7141	0.1194	0.7028	0.677	0.8032	0.6458	0.7194	0.6914	0.7128	0.6941	0.7893	0.7514	0.716	0.0669	0	0.7075	0.7152	0.078	0.7091	0.6889	0.712	0.6927	0.7422	0.7139	0.7249	0.6714	0.1339	0.8831	0.9047	0.7642	0.19	0.8032	0.8791	0.655	0.0429	0.7772	0.0693	0.8343	0.7661	0.8817	0.7856	0.0263	0.252	0.8507	0.646
0.6394	0.426	0.7741	0.6259	0.6802	0.4554	0.7141	0.2922	0.3715	0.2399	0.3636	0.3209	0.2412	0.1002	0.3872	0.5526	0.3142	0.2986	0.6877	0.7075	0	0.2138	0.7061	0.4866	0.1776	0.5145	0.3761	0.2681	0.4866	0.2362	0.2543	0.7406	0.6194	0.5084	0.3742	0.5365	0.2399	0.4693	0.3919	0.6759	0.2029	0.6986	0.3946	0.3948	0.5273	0.1858	0.6906	0.5753	0.6649	0.4121
0.6602	0.291	0.7872	0.6475	0.5909	0.5181	0.7306	0.0828	0.2358	0.4063	0.3904	0.1294	0.1538	0.1682	0.1887	0.6041	0.2249	0.3793	0.659	0.7152	0.2138	0	0.7231	0.5457	0.1688	0.35	0.4479	0.1729	0.3189	0.3241	0.2658	0.6517	0.6632	0.6197	0.2928	0.602	0.4063	0.5834	0.3478	0.6946	0.3708	0.716	0.516	0.4645	0.6214	0.3649	0.7085	0.6336	0.7035	0.3896
0.075	0.6969	0.0827	0.1356	0.2151	0.6883	0.0446	0.7111	0.686	0.7664	0.6784	0.7272	0.7	0.7208	0.7026	0.7439	0.7583	0.6697	0.0763	0.078	0.7061	0.7231	0	0.7061	0.6975	0.72	0.6429	0.7494	0.7219	0.6806	0.6805	0.1978	0.8441	0.874	0.7707	0.1709	0.7664	0.8479	0.6866	0.0354	0.74	0.0091	0.8019	0.722	0.8529	0.7475	0.0527	0.2225	0.8082	0.7006
0.7282	0.3593	0.7545	0.7322	0.7693	0.0573	0.7032	0.5047	0.4056	0.5441	0.2549	0.559	0.4632	0.5381	0.4735	0.3313	0.6479	0.2681	0.7286	0.7091	0.4866	0.5457	0.7061	0	0.4535	0.5355	0.1771	0.6243	0.5418	0.3279	0.3813	0.748	0.6644	0.7969	0.6788	0.7563	0.5441	0.7461	0.3035	0.7165	0.4932	0.7088	0.6568	0.3289	0.7699	0.4937	0.7116	0.7715	0.5263	0.2558
0.6288	0.2928	0.7675	0.6356	0.6353	0.4203	0.7057	0.1494	0.2316	0.394	0.2666	0.193	0.0803	0.1548	0.2593	0.5237	0.3557	0.2533	0.6381	0.6889	0.1776	0.1688	0.6975	0.4535	0	0.4179	0.3359	0.3125	0.3862	0.1869	0.1167	0.6984	0.5949	0.6303	0.4122	0.6072	0.394	0.5902	0.2453	0.6664	0.3549	0.6897	0.5162	0.3558	0.6306	0.3474	0.6815	0.6402	0.6433	0.2657
0.7106	0.275	0.7848	0.7647	0.5655	0.5073	0.7452	0.3018	0.2675	0.6651	0.3766	0.2441	0.3654	0.4695	0.2183	0.5952	0.462	0.4929	0.6552	0.712	0.5145	0.35	0.72	0.5355	0.4179	0	0.4355	0.364	0.0416	0.518	0.3859	0.5896	0.7606	0.8245	0.5169	0.7354	0.6651	0.7893	0.3331	0.6912	0.6295	0.7128	0.727	0.5732	0.8019	0.6357	0.7052	0.7567	0.6968	0.3758
0.6697	0.288	0.7255	0.707	0.7197	0.1271	0.6762	0.3981	0.2776	0.5036	0.177	0.464	0.3476	0.4387	0.3601	0.2829	0.5721	0.1528	0.6701	0.6927	0.3761	0.4479	0.6429	0.1771	0.3359	0.4355	0	0.5434	0.4431	0.2206	0.2481	0.7326	0.6	0.7514	0.6096	0.7039	0.5036	0.7038	0.2285	0.6555	0.4563	0.6461	0.619	0.287	0.7325	0.4544	0.6727	0.7223	0.4629	0.2536
0.6924	0.4136	0.8074	0.681	0.5845	0.6014	0.7562	0.2414	0.3679	0.3633	0.4958	0.1696	0.3001	0.1866	0.2864	0.6725	0.1446	0.4866	0.6914	0.7422	0.2681	0.1729	0.7494	0.6243	0.3125	0.364	0.5434	0	0.3363	0.441	0.3927	0.6414	0.7215	0.5356	0.2337	0.6047	0.3633	0.5029	0.4605	0.7236	0.2935	0.7429	0.4406	0.5571	0.548	0.3627	0.7361	0.584	0.7547	0.4951
0.695	0.2848	0.7863	0.7503	0.5489	0.5139	0.7294	0.2677	0.2291	0.6401	0.385	0.2102	0.3321	0.4418	0.1803	0.6006	0.4379	0.4597	0.6575	0.7139	0.4866	0.3189	0.7219	0.5418	0.3862	0.0416	0.4431	0.3363	0	0.4868	0.3512	0.5924	0.731	0.8035	0.4953	0.7214	0.6401	0.7684	0.3421	0.6933	0.6047	0.7147	0.7059	0.5411	0.7832	0.6098	0.7072	0.7436	0.7009	0.3842
0.6405	0.4166	0.7459	0.6246	0.6934	0.287	0.6783	0.2631	0.3535	0.3367	0.3418	0.3438	0.2013	0.3128	0.3728	0.4142	0.4762	0.0817	0.7031	0.7249	0.2362	0.3241	0.6806	0.3279	0.1869	0.518	0.2206	0.441	0.4868	0	0.2138	0.7582	0.5018	0.6108	0.522	0.6375	0.3367	0.5663	0.3761	0.691	0.2938	0.6832	0.484	0.2077	0.6143	0.2812	0.7068	0.6601	0.5613	0.3994
0.6079	0.2387	0.7545	0.6778	0.6272	0.3437	0.6892	0.1995	0.1713	0.4695	0.1697	0.2871	0.1323	0.2534	0.2064	0.4608	0.4309	0.1547	0.6291	0.6714	0.2543	0.2658	0.6805	0.3813	0.1167	0.3859	0.2481	0.3927	0.3512	0.2138	0	0.6928	0.5414	0.6995	0.4808	0.6474	0.4695	0.6573	0.182	0.6476	0.4278	0.6723	0.5808	0.2707	0.6897	0.4244	0.6636	0.6779	0.5961	0.2034
0.2101	0.6277	0.2666	0.2941	0.0845	0.7518	0.2321	0.6373	0.6386	0.8249	0.682	0.6002	0.6729	0.7111	0.6068	0.8166	0.6865	0.7513	0.129	0.1339	0.7406	0.6517	0.1978	0.748	0.6984	0.5896	0.7326	0.6414	0.5924	0.7582	0.6928	0	0.8976	0.9146	0.7096	0.2816	0.8249	0.8915	0.6588	0.1672	0.8015	0.1902	0.851	0.7952	0.893	0.8096	0.1547	0.3315	0.8701	0.6614
0.7985	0.7238	0.8308	0.8015	0.829	0.6178	0.8225	0.6328	0.6564	0.5625	0.6857	0.673	0.6021	0.6576	0.6528	0.4695	0.739	0.4574	0.8554	0.8831	0.6194	0.6632	0.8441	0.6644	0.5949	0.7606	0.6	0.7215	0.731	0.5018	0.5414	0.8976	0	0.5344	0.7619	0.8194	0.5625	0.583	0.7032	0.8493	0.6057	0.8454	0.6397	0.3711	0.6589	0.5629	0.8657	0.8306	0.3306	0.7345
0.8363	0.8123	0.8654	0.7733	0.857	0.7687	0.8573	0.686	0.7665	0.3553	0.7954	0.6854	0.6671	0.5148	0.7579	0.7065	0.4395	0.6656	0.8815	0.9047	0.5084	0.6197	0.874	0.7969	0.6303	0.8245	0.7514	0.5356	0.8035	0.6108	0.6995	0.9146	0.5344	0	0.4886	0.7424	0.3553	0.1045	0.803	0.8774	0.3647	0.8749	0.2262	0.6347	0.2676	0.4044	0.8907	0.6731	0.6684	0.8249
0.7186	0.4986	0.8238	0.7082	0.6581	0.6592	0.7769	0.3514	0.4596	0.4557	0.5689	0.3698	0.4016	0.3045	0.4215	0.72	0.1066	0.5611	0.7177	0.7642	0.3742	0.2928	0.7707	0.6788	0.4122	0.5169	0.6096	0.2337	0.4953	0.522	0.4808	0.7096	0.7619	0.4886	0	0.6384	0.4557	0.4289	0.5388	0.7471	0.396	0.7648	0.3391	0.6213	0.3342	0.4551	0.7586	0.587	0.7903	0.5683
0.1036	0.7174	0.2394	0.0901	0.2272	0.7415	0.1789	0.6424	0.6899	0.6278	0.7026	0.6438	0.6296	0.5596	0.6872	0.7876	0.6188	0.6671	0.1853	0.19	0.5365	0.602	0.1709	0.7563	0.6072	0.7354	0.7039	0.6047	0.7214	0.6375	0.6474	0.2816	0.8194	0.7424	0.6384	0	0.6278	0.7186	0.7091	0.1545	0.6039	0.1633	0.6753	0.7128	0.733	0.6073	0.1692	0.076	0.8409	0.7213
0.7284	0.6152	0.7594	0.6556	0.7649	0.5113	0.7459	0.4808	0.5635	0	0.5757	0.4947	0.4454	0.266	0.5665	0.4857	0.4034	0.4002	0.7813	0.8032	0.2399	0.4063	0.7664	0.5441	0.394	0.6651	0.5036	0.3633	0.6401	0.3367	0.4695	0.8249	0.5625	0.3553	0.4557	0.6278	0	0.3137	0.5936	0.7732	0.0988	0.7681	0.2301	0.335	0.404	0.0702	0.7875	0.6129	0.6148	0.6155
0.8113	0.7705	0.8377	0.748	0.8349	0.7187	0.8308	0.6483	0.7257	0.3137	0.7503	0.6501	0.6276	0.4779	0.7195	0.6519	0.3741	0.6197	0.8568	0.8791	0.4693	0.5834	0.8479	0.7461	0.5902	0.7893	0.7038	0.5029	0.7684	0.5663	0.6573	0.8915	0.583	0.1045	0.4289	0.7186	0.3137	0	0.7594	0.852	0.3251	0.8489	0.1359	0.5855	0.1821	0.3625	0.8651	0.65	0.6328	0.7802
0.6771	0.0801	0.763	0.7419	0.6688	0.2612	0.7167	0.2889	0.1465	0.5936	0.0653	0.3668	0.2293	0.3368	0.2441	0.4582	0.4945	0.3309	0.6103	0.655	0.3919	0.3478	0.6866	0.3035	0.2453	0.3331	0.2285	0.4605	0.3421	0.3761	0.182	0.6588	0.7032	0.803	0.5388	0.7091	0.5936	0.7594	0	0.6527	0.5497	0.6781	0.6824	0.4426	0.7785	0.5533	0.6469	0.7352	0.6044	0.0641
0.0576	0.6641	0.1152	0.1629	0.1862	0.6993	0.0779	0.6814	0.6537	0.7732	0.6436	0.6991	0.6691	0.6921	0.672	0.753	0.7334	0.6809	0.0424	0.0429	0.6759	0.6946	0.0354	0.7165	0.6664	0.6912	0.6555	0.7236	0.6933	0.691	0.6476	0.1672	0.8493	0.8774	0.7471	0.1545	0.7732	0.852	0.6527	0	0.7475	0.0266	0.8072	0.7314	0.8565	0.7551	0.0172	0.2194	0.815	0.6663
0.7031	0.5731	0.7704	0.6302	0.7425	0.4614	0.7192	0.4435	0.5227	0.0988	0.5305	0.4597	0.4065	0.2308	0.5281	0.5365	0.338	0.3553	0.7563	0.7772	0.2029	0.3708	0.74	0.4932	0.3549	0.6295	0.4563	0.2935	0.6047	0.2938	0.4278	0.8015	0.6057	0.3647	0.396	0.6039	0.0988	0.3251	0.5497	0.7475	0	0.7419	0.2459	0.373	0.4094	0.0979	0.7616	0.5704	0.6528	0.5704
0.0665	0.6887	0.091	0.1426	0.2078	0.6911	0.0532	0.7037	0.6779	0.7681	0.6697	0.7202	0.6922	0.7136	0.695	0.7462	0.7521	0.6726	0.0679	0.0693	0.6986	0.716	0.0091	0.7088	0.6897	0.7128	0.6461	0.7429	0.7147	0.6832	0.6723	0.1902	0.8454	0.8749	0.7648	0.1633	0.7681	0.8489	0.6781	0.0266	0.7419	0	0.8033	0.7244	0.8538	0.7495	0.0438	0.2154	0.8099	0.692
0.7667	0.6967	0.7889	0.7025	0.7956	0.6301	0.7841	0.5796	0.6529	0.2301	0.6707	0.5855	0.5553	0.4073	0.6507	0.5764	0.3118	0.536	0.8134	0.8343	0.3946	0.516	0.8019	0.6568	0.5162	0.727	0.619	0.4406	0.7059	0.484	0.5808	0.851	0.6397	0.2262	0.3391	0.6753	0.2301	0.1359	0.6824	0.8072	0.2459	0.8033	0	0.4956	0.2081	0.28	0.8202	0.6073	0.6827	0.7018
0.6796	0.4812	0.7225	0.6843	0.7281	0.2823	0.6972	0.4162	0.4139	0.335	0.4096	0.4801	0.3672	0.4555	0.4296	0.2607	0.585	0.1372	0.7423	0.7661	0.3948	0.4645	0.722	0.3289	0.3558	0.5732	0.287	0.5571	0.5411	0.2077	0.2707	0.7952	0.3711	0.6347	0.6213	0.7128	0.335	0.5855	0.4426	0.7314	0.373	0.7244	0.4956	0	0.6344	0.305	0.7478	0.7307	0.4462	0.4689
0.8189	0.7875	0.8438	0.7607	0.84	0.7463	0.8372	0.6789	0.748	0.404	0.7712	0.6787	0.6623	0.5317	0.7414	0.693	0.4355	0.6603	0.8609	0.8817	0.5273	0.6214	0.8529	0.7699	0.6306	0.8019	0.7325	0.548	0.7832	0.6143	0.6897	0.893	0.6589	0.2676	0.3342	0.733	0.404	0.1821	0.7785	0.8565	0.4094	0.8538	0.2081	0.6344	0	0.4434	0.8687	0.6696	0.6997	0.7969
0.7095	0.5777	0.7595	0.6347	0.749	0.4597	0.7263	0.4414	0.5246	0.0702	0.5331	0.4585	0.4022	0.2165	0.5302	0.4862	0.4028	0.3468	0.7639	0.7856	0.1858	0.3649	0.7475	0.4937	0.3474	0.6357	0.4544	0.3627	0.6098	0.2812	0.4244	0.8096	0.5629	0.4044	0.4551	0.6073	0.0702	0.3625	0.5533	0.7551	0.0979	0.7495	0.28	0.305	0.4434	0	0.7695	0.6125	0.6151	0.5753
0.0739	0.6586	0.1324	0.1783	0.2002	0.694	0.0948	0.6958	0.6694	0.7875	0.6375	0.7128	0.6841	0.706	0.6869	0.7702	0.7455	0.6972	0.0589	0.0263	0.6906	0.7085	0.0527	0.7116	0.6815	0.7052	0.6727	0.7361	0.7072	0.7068	0.6636	0.1547	0.8657	0.8907	0.7586	0.1692	0.7875	0.8651	0.6469	0.0172	0.7616	0.0438	0.8202	0.7478	0.8687	0.7695	0	0.2331	0.8322	0.6607
0.1725	0.7422	0.2868	0.1468	0.2797	0.7576	0.2301	0.6715	0.7164	0.6129	0.7297	0.6716	0.6605	0.5765	0.7131	0.8009	0.5646	0.6878	0.2459	0.252	0.5753	0.6336	0.2225	0.7715	0.6402	0.7567	0.7223	0.584	0.7436	0.6601	0.6779	0.3315	0.8306	0.6731	0.587	0.076	0.6129	0.65	0.7352	0.2194	0.5704	0.2154	0.6073	0.7307	0.6696	0.6125	0.2331	0	0.8509	0.7467
0.8226	0.6349	0.7909	0.8252	0.8494	0.4721	0.8063	0.6767	0.612	0.6148	0.578	0.7121	0.6496	0.6985	0.6563	0.251	0.7702	0.5222	0.8228	0.8507	0.6649	0.7035	0.8082	0.5263	0.6433	0.6968	0.4629	0.7547	0.7009	0.5613	0.5961	0.8701	0.3306	0.6684	0.7903	0.8409	0.6148	0.6328	0.6044	0.815	0.6528	0.8099	0.6827	0.4462	0.6997	0.6151	0.8322	0.8509	0	0.6374
0.6904	0.139	0.7776	0.7548	0.69	0.288	0.7307	0.3345	0.2012	0.6155	0.0878	0.4074	0.2787	0.3793	0.2925	0.4882	0.5269	0.3551	0.6352	0.646	0.4121	0.3896	0.7006	0.2558	0.2657	0.3758	0.2536	0.4951	0.3842	0.3994	0.2034	0.6614	0.7345	0.8249	0.5683	0.7213	0.6155	0.7802	0.0641	0.6663	0.5704	0.692	0.7018	0.4689	0.7969	0.5753	0.6607	0.7467	0.6374	0
0.0799	0.629	0.1664	0.18	0.1362	0.7167	0.1001	0.6298	0.5976	0.7675	0.6416	0.6504	0.6155	0.6422	0.6189	0.7673	0.6903	0.678	0.0162	0.0821	0.6735	0.6452	0.0913	0.733	0.6231	0.66	0.6755	0.6788	0.6436	0.6879	0.6134	0.1418	0.8397	0.8686	0.7062	0.1711	0.7675	0.8441	0.6166	0.058	0.7427	0.083	0.8009	0.7265	0.8491	0.7499	0.0742	0.2327	0.8257	0.6412
0.6486	0.128	0.7526	0.7145	0.6336	0.3322	0.6869	0.2132	0.0557	0.5454	0.1552	0.2994	0.1473	0.2909	0.1636	0.4514	0.4407	0.2721	0.6037	0.669	0.3439	0.2784	0.6782	0.3705	0.1936	0.3098	0.235	0.4031	0.2721	0.3204	0.1259	0.6612	0.6376	0.758	0.4897	0.6831	0.5454	0.7159	0.0962	0.6451	0.5034	0.6699	0.6408	0.3817	0.7401	0.5043	0.6611	0.7107	0.5891	0.1541
0.7638	0.6216	0.852	0.755	0.6598	0.7428	0.8127	0.5105	0.5922	0.5892	0.6747	0.4503	0.5484	0.4752	0.5396	0.7887	0.3114	0.6688	0.7629	0.802	0.5278	0.4663	0.8075	0.7576	0.5564	0.5119	0.7054	0.3548	0.4938	0.6393	0.6082	0.7178	0.8203	0.6141	0.2454	0.6964	0.5892	0.569	0.6519	0.7877	0.5442	0.8025	0.5013	0.7142	0.4731	0.5888	0.7973	0.6532	0.8418	0.6742
0.698	0.4324	0.8108	0.6867	0.6175	0.6143	0.7605	0.2658	0.3883	0.3838	0.512	0.2548	0.3226	0.2128	0.3093	0.6831	0.0532	0.5032	0.6969	0.7468	0.2917	0.1995	0.7539	0.6364	0.3346	0.4311	0.5581	0.0971	0.4057	0.459	0.4122	0.6728	0.7304	0.4552	0.1536	0.6118	0.3838	0.4232	0.4779	0.7286	0.3163	0.7475	0.3606	0.5713	0.4785	0.3832	0.7409	0.5566	0.7626	0.5114
0.6621	0.3892	0.7884	0.6495	0.6561	0.5234	0.7321	0.2635	0.3375	0.2387	0.397	0.2929	0.2132	0.0273	0.3546	0.6084	0.2164	0.3861	0.6609	0.7168	0.1248	0.1889	0.7246	0.5507	0.1778	0.4807	0.454	0.1637	0.4537	0.3315	0.2738	0.7147	0.6669	0.4907	0.285	0.5657	0.2387	0.4544	0.3549	0.6963	0.2043	0.7175	0.3844	0.4704	0.5112	0.2379	0.7101	0.5633	0.7067	0.3963
0.6262	0.1965	0.7659	0.6729	0.6039	0.4114	0.7037	0.1075	0.1313	0.4719	0.2553	0.2052	0.0326	0.219	0.1684	0.5164	0.3655	0.2418	0.6249	0.6867	0.2692	0.1814	0.6954	0.4451	0.1119	0.3493	0.3256	0.3229	0.315	0.2339	0.1031	0.6683	0.5886	0.6906	0.4211	0.6435	0.4719	0.6505	0.2033	0.6641	0.4324	0.6876	0.5777	0.3459	0.6824	0.4295	0.6793	0.6735	0.6378	0.2543
0.7216	0.6088	0.7703	0.6507	0.7582	0.5097	0.7383	0.4811	0.5597	0.098	0.5709	0.4943	0.4474	0.2774	0.5627	0.536	0.3386	0.4053	0.7734	0.7945	0.2536	0.41	0.7584	0.5405	0.3988	0.6578	0.5025	0.3323	0.6338	0.3456	0.4704	0.8166	0.6054	0.3159	0.3965	0.6238	0.098	0.2766	0.588	0.7653	0.0635	0.7601	0.1965	0.3725	0.3701	0.097	0.7791	0.5708	0.6525	0.6087
0.6349	0.1775	0.7714	0.6988	0.5623	0.441	0.7106	0.0602	0.1134	0.5305	0.2928	0.1631	0.1376	0.2957	0.0629	0.5407	0.3319	0.28	0.6337	0.694	0.3445	0.138	0.7025	0.473	0.2078	0.2654	0.3596	0.287	0.2291	0.3233	0.1482	0.627	0.6093	0.7303	0.3904	0.6694	0.5305	0.6916	0.2434	0.6719	0.492	0.6949	0.6219	0.3788	0.7172	0.4924	0.6868	0.6967	0.656	0.2919
0.1337	0.7716	0.1426	0.0251	0.2579	0.7411	0.1227	0.6923	0.7429	0.6474	0.7592	0.6917	0.6808	0.6661	0.7382	0.7606	0.711	0.6813	0.2176	0.2235	0.6486	0.6689	0.1601	0.7573	0.6586	0.7843	0.7315	0.7003	0.7701	0.6493	0.701	0.3149	0.7964	0.7683	0.7258	0.1129	0.6474	0.7425	0.7647	0.1866	0.6428	0.1669	0.6961	0.6762	0.7559	0.6258	0.202	0.1682	0.8207	0.7778
0.6513	0.1094	0.7547	0.7166	0.6264	0.3451	0.6895	0.1978	0.0372	0.5516	0.1715	0.2856	0.1305	0.3009	0.1472	0.462	0.4297	0.2851	0.6069	0.6717	0.3534	0.2642	0.6808	0.3826	0.2067	0.2957	0.2497	0.3914	0.2578	0.3318	0.1416	0.6537	0.6441	0.7609	0.4796	0.6854	0.5516	0.7192	0.1136	0.648	0.51	0.6726	0.6449	0.3928	0.7428	0.5113	0.6639	0.7126	0.597	0.1704
0.6966	0.5159	0.7173	0.7011	0.7425	0.3302	0.7151	0.4471	0.4485	0.3412	0.4491	0.5077	0.4007	0.4844	0.4615	0.2193	0.607	0.183	0.7584	0.7828	0.4269	0.4929	0.7395	0.3768	0.3899	0.6	0.3317	0.5806	0.5682	0.2497	0.3093	0.8098	0.3359	0.6231	0.6414	0.728	0.3412	0.5728	0.4798	0.7482	0.4063	0.7417	0.4805	0.053	0.6248	0.3419	0.7646	0.7449	0.4152	0.5068
0.8343	0.8063	0.8651	0.7675	0.8563	0.7557	0.8564	0.6681	0.7559	0.2839	0.787	0.6686	0.646	0.4768	0.7471	0.6823	0.5361	0.6403	0.882	0.9066	0.467	0.5953	0.8741	0.7875	0.6043	0.8206	0.7368	0.5049	0.7979	0.5787	0.6807	0.9168	0.4736	0.1723	0.5767	0.7351	0.2839	0.2588	0.7957	0.8778	0.2992	0.8751	0.3595	0.6025	0.3938	0.3419	0.8918	0.6989	0.6342	0.8199
0.6785	0.4974	0.7413	0.6188	0.7252	0.3283	0.6952	0.3447	0.4362	0.2563	0.4352	0.3721	0.2915	0.3424	0.4489	0.3878	0.4988	0.1984	0.7384	0.7611	0.2692	0.3533	0.7189	0.3692	0.222	0.5793	0.3297	0.4651	0.5496	0.12	0.3098	0.7896	0.4793	0.5585	0.5427	0.6531	0.2563	0.5129	0.4636	0.7279	0.2428	0.7212	0.4275	0.172	0.571	0.194	0.7435	0.6747	0.5415	0.4877
0.1087	0.5967	0.1934	0.2042	0.1073	0.7259	0.1292	0.6001	0.5653	0.7739	0.6532	0.6224	0.6062	0.6522	0.5884	0.7748	0.6654	0.6881	0.048	0.1117	0.6828	0.6167	0.1207	0.7416	0.6344	0.6316	0.686	0.6531	0.615	0.6973	0.6255	0.1117	0.8447	0.872	0.6826	0.1946	0.7739	0.8481	0.629	0.0884	0.7497	0.1126	0.8059	0.7351	0.8527	0.7569	0.1041	0.253	0.8313	0.6528
0.7737	0.6924	0.7998	0.7008	0.8049	0.6034	0.7939	0.5478	0.6379	0.2008	0.6589	0.5574	0.5152	0.3745	0.6361	0.4953	0.5232	0.4816	0.8261	0.85	0.3048	0.4694	0.8139	0.6386	0.464	0.7296	0.5905	0.4912	0.7042	0.4138	0.5451	0.867	0.4526	0.3444	0.565	0.6701	0.2008	0.2981	0.6741	0.8195	0.2798	0.8153	0.3418	0.421	0.4	0.2016	0.8342	0.6906	0.5179	0.6985
0.7074	0.4636	0.8168	0.6965	0.5787	0.6354	0.7681	0.3061	0.4218	0.4177	0.5388	0.2208	0.3598	0.256	0.3473	0.7005	0.1762	0.5304	0.7064	0.7548	0.3305	0.2434	0.7616	0.6563	0.3711	0.3145	0.5823	0.0853	0.2868	0.4887	0.4445	0.6505	0.7452	0.5441	0.2577	0.624	0.4177	0.5132	0.5066	0.7371	0.3538	0.7554	0.4543	0.5949	0.5548	0.4171	0.749	0.5873	0.7757	0.5382
0.6277	0.258	0.7374	0.6985	0.684	0.2256	0.6676	0.3216	0.1858	0.4966	0.1471	0.3959	0.2647	0.3673	0.2788	0.3638	0.5177	0.1653	0.6504	0.6719	0.2968	0.3778	0.6584	0.27	0.2514	0.4086	0.1128	0.4853	0.3723	0.2282	0.1525	0.7139	0.5844	0.7354	0.56	0.6662	0.4966	0.69	0.1984	0.6352	0.4516	0.6496	0.6089	0.291	0.7196	0.4495	0.6522	0.6963	0.5234	0.2218
0.6257	0.3596	0.7656	0.6118	0.6606	0.4097	0.7033	0.2174	0.3003	0.338	0.283	0.2543	0.1557	0.17	0.3223	0.515	0.3674	0.2396	0.6662	0.6863	0.1079	0.1838	0.695	0.4435	0.0817	0.468	0.3237	0.3249	0.4376	0.172	0.1643	0.7232	0.5874	0.5906	0.4228	0.5838	0.338	0.55	0.318	0.6636	0.2988	0.6871	0.4742	0.344	0.5969	0.2877	0.6789	0.619	0.6367	0.3388
0.134	0.7337	0.0572	0.1469	0.2651	0.6927	0.0546	0.7627	0.742	0.7725	0.7172	0.7759	0.7535	0.7706	0.7557	0.7503	0.8015	0.7191	0.1352	0.1067	0.7586	0.7725	0.0638	0.7114	0.7515	0.77	0.7066	0.7941	0.7716	0.7284	0.7376	0.2245	0.8547	0.8836	0.8117	0.2238	0.7725	0.8564	0.7245	0.0969	0.7546	0.0723	0.8087	0.7271	0.8609	0.753	0.0811	0.2721	0.8176	0.739
0.0849	0.7656	0.0727	0.0986	0.2235	0.732	0.0706	0.7198	0.7351	0.7067	0.752	0.7354	0.709	0.7292	0.7304	0.7411	0.7655	0.6683	0.1765	0.1814	0.7149	0.7314	0.1119	0.7494	0.7066	0.7797	0.722	0.7569	0.7646	0.6793	0.6901	0.2832	0.7798	0.8242	0.7776	0.1798	0.7067	0.7975	0.758	0.1418	0.7102	0.1195	0.7499	0.6498	0.8067	0.6965	0.1582	0.2309	0.8061	0.7718
0.8438	0.8237	0.875	0.7784	0.8643	0.779	0.866	0.6881	0.7746	0.325	0.8066	0.6873	0.6679	0.5037	0.7649	0.7117	0.5257	0.6664	0.8905	0.915	0.496	0.6171	0.8833	0.8099	0.6282	0.8347	0.7597	0.5274	0.8125	0.6067	0.7029	0.9241	0.5185	0.1538	0.5672	0.746	0.325	0.2422	0.8143	0.8866	0.3372	0.8841	0.3451	0.6325	0.3802	0.3799	0.9005	0.6922	0.6697	0.8381
0.702	0.4461	0.8134	0.6909	0.5709	0.6235	0.7638	0.2834	0.403	0.3986	0.5237	0.1953	0.3389	0.2317	0.3259	0.6907	0.1874	0.5151	0.701	0.7503	0.3087	0.2187	0.7572	0.6451	0.3506	0.3109	0.5687	0.0555	0.2826	0.472	0.4264	0.6441	0.7369	0.5593	0.2686	0.6171	0.3986	0.5278	0.4904	0.7322	0.3327	0.751	0.4681	0.5816	0.5682	0.398	0.7444	0.5967	0.7683	0.5231
0.1257	0.7642	0.1499	0.0167	0.251	0.7327	0.1144	0.6851	0.7355	0.6502	0.7514	0.6847	0.6733	0.659	0.7311	0.7626	0.7048	0.6731	0.21	0.2157	0.6411	0.6618	0.1519	0.749	0.6509	0.7778	0.7234	0.6939	0.7635	0.6411	0.6933	0.308	0.7981	0.77	0.7199	0.1053	0.6502	0.7444	0.7571	0.1787	0.6351	0.1588	0.6982	0.679	0.7576	0.6288	0.1941	0.161	0.8222	0.7701
0.2397	0.7977	0.2546	0.1496	0.3371	0.7741	0.2348	0.7269	0.7723	0.5954	0.7881	0.725	0.7178	0.6357	0.7672	0.7919	0.6022	0.7214	0.3095	0.3172	0.6366	0.6895	0.2651	0.7883	0.6989	0.8065	0.7651	0.6387	0.7939	0.6934	0.7366	0.3889	0.823	0.6396	0.6227	0.1445	0.5954	0.6156	0.7923	0.2855	0.5723	0.2703	0.5709	0.7185	0.6389	0.5949	0.299	0.07	0.8441	0.8041
0.6819	0.4344	0.8007	0.67	0.6663	0.5757	0.7478	0.3185	0.3876	0.3222	0.4632	0.3418	0.2764	0.134	0.4003	0.6514	0.1198	0.4535	0.6807	0.7333	0.2208	0.2506	0.7407	0.6	0.2681	0.5111	0.5139	0.185	0.4865	0.4049	0.3535	0.7222	0.7035	0.402	0.1969	0.5911	0.3222	0.3682	0.4257	0.7141	0.2479	0.7341	0.301	0.5285	0.4349	0.3215	0.727	0.533	0.7389	0.4625
0.0649	0.7269	0.1507	0.0485	0.2026	0.7114	0.0831	0.6463	0.6973	0.6905	0.7115	0.666	0.6327	0.6582	0.6942	0.7629	0.7041	0.6282	0.1545	0.1587	0.6402	0.661	0.0904	0.7279	0.6296	0.745	0.6806	0.6932	0.7301	0.5952	0.6519	0.2604	0.7983	0.8041	0.7193	0.1045	0.6905	0.7788	0.7183	0.1201	0.665	0.098	0.7334	0.6793	0.789	0.6704	0.1359	0.1603	0.8224	0.7315
0.0425	0.7264	0.1138	0.0728	0.1874	0.6989	0.0434	0.6826	0.696	0.718	0.7105	0.7003	0.6704	0.6933	0.6928	0.7526	0.7345	0.6243	0.1361	0.1397	0.6772	0.6958	0.0683	0.7161	0.6677	0.7451	0.6785	0.7247	0.7298	0.6368	0.649	0.2466	0.7896	0.8305	0.7481	0.1417	0.718	0.8046	0.7176	0.0997	0.6919	0.0763	0.7586	0.6654	0.813	0.6981	0.1161	0.1952	0.8147	0.7311
0.1469	0.7749	0.1567	0.0407	0.2676	0.7452	0.1368	0.6966	0.7466	0.632	0.7628	0.6958	0.6854	0.6522	0.7418	0.7645	0.6989	0.6863	0.229	0.2352	0.6339	0.6551	0.1732	0.7612	0.6636	0.7871	0.7357	0.6878	0.773	0.6548	0.7054	0.324	0.7997	0.754	0.7144	0.0981	0.632	0.7284	0.7681	0.199	0.6278	0.1798	0.6822	0.6815	0.7429	0.6102	0.2141	0.1543	0.8236	0.781
0.7552	0.6497	0.7807	0.6778	0.7903	0.5365	0.7755	0.4947	0.5903	0.29	0.6078	0.5093	0.4549	0.4443	0.5918	0.4003	0.5764	0.4035	0.8107	0.8353	0.3824	0.4535	0.7968	0.5758	0.3958	0.6983	0.5259	0.5479	0.6708	0.3279	0.4837	0.8547	0.3838	0.4564	0.6135	0.7069	0.29	0.4072	0.6269	0.8032	0.3601	0.7985	0.4152	0.3248	0.4899	0.2907	0.8186	0.7251	0.4574	0.6529
0.8249	0.7935	0.8526	0.7622	0.8468	0.7469	0.845	0.6706	0.7487	0.344	0.7754	0.6709	0.6512	0.502	0.7412	0.6837	0.3961	0.6471	0.8699	0.8925	0.495	0.6057	0.8618	0.7743	0.6147	0.8086	0.7308	0.524	0.7878	0.5938	0.682	0.9035	0.5678	0.0719	0.449	0.7322	0.344	0.0352	0.7835	0.8655	0.3537	0.8627	0.1662	0.6154	0.2109	0.392	0.8787	0.6637	0.6441	0.8046
0.1312	0.6314	0.2628	0.1181	0.1282	0.7495	0.2042	0.5552	0.6027	0.6936	0.6831	0.5602	0.5601	0.5708	0.603	0.7942	0.5929	0.6773	0.13	0.1882	0.6002	0.5336	0.1964	0.7638	0.5679	0.6597	0.713	0.5779	0.6447	0.6486	0.6183	0.1834	0.8249	0.7967	0.6138	0.112	0.6936	0.7737	0.6609	0.1669	0.6704	0.189	0.7324	0.7216	0.7835	0.6755	0.1812	0.1758	0.8458	0.6827
0.677	0.2842	0.7862	0.7339	0.5288	0.5135	0.7293	0.2226	0.2285	0.6102	0.3846	0.1648	0.2888	0.4067	0.129	0.6003	0.4075	0.4175	0.6574	0.7138	0.4518	0.2783	0.7218	0.5414	0.3453	0.0947	0.4427	0.3004	0.055	0.4475	0.306	0.5922	0.6964	0.7799	0.4686	0.7053	0.6102	0.7445	0.3416	0.6932	0.5746	0.7146	0.6813	0.5012	0.7621	0.5786	0.7071	0.7287	0.7006	0.3838
0.1529	0.8282	0.1119	0.1655	0.2811	0.8036	0.1422	0.7792	0.7977	0.7607	0.8182	0.7915	0.7707	0.7866	0.7907	0.7697	0.8153	0.7386	0.2411	0.2483	0.7754	0.7884	0.1816	0.821	0.7688	0.8349	0.7918	0.8084	0.8203	0.7473	0.7558	0.3417	0.7621	0.8131	0.8248	0.2407	0.7607	0.7849	0.8226	0.2092	0.7717	0.1887	0.7812	0.7241	0.7957	0.7608	0.2255	0.288	0.7905	0.837
0.2345	0.7329	0.3504	0.2229	0.2972	0.7793	0.2988	0.6666	0.7087	0.6474	0.7207	0.6669	0.6561	0.5773	0.7058	0.8186	0.5152	0.7157	0.2672	0.2847	0.5947	0.6309	0.2919	0.7919	0.6369	0.7475	0.7471	0.5843	0.7351	0.6904	0.6723	0.3462	0.8457	0.6687	0.5061	0.146	0.6474	0.6301	0.7261	0.2659	0.6087	0.2854	0.5719	0.7547	0.6176	0.647	0.2785	0.0892	0.8642	0.7368
0.6612	0.2687	0.728	0.7094	0.7125	0.149	0.6791	0.3826	0.259	0.5114	0.1547	0.4502	0.3308	0.4242	0.3437	0.3008	0.5611	0.1713	0.6616	0.6839	0.3601	0.4338	0.6461	0.1978	0.3188	0.421	0.0251	0.5316	0.4288	0.2363	0.2288	0.725	0.6087	0.7548	0.5996	0.6963	0.5114	0.7077	0.2077	0.6467	0.4646	0.637	0.624	0.3026	0.7356	0.4633	0.6639	0.7152	0.4763	0.2322
0.7126	0.4438	0.7121	0.7169	0.7561	0.2085	0.6862	0.4764	0.3715	0.4054	0.3606	0.5337	0.4324	0.5116	0.4433	0.1757	0.6278	0.2262	0.7339	0.7583	0.4572	0.5197	0.7123	0.2599	0.4222	0.5498	0.219	0.6027	0.5155	0.2894	0.3459	0.7892	0.4742	0.6946	0.6603	0.7424	0.4054	0.6437	0.3991	0.7223	0.4377	0.7149	0.5521	0.1031	0.6839	0.3767	0.7392	0.7584	0.3826	0.4266
0.0329	0.6665	0.1519	0.139	0.151	0.7118	0.0844	0.6451	0.6356	0.7466	0.6469	0.6648	0.6314	0.657	0.6347	0.7632	0.703	0.651	0.0648	0.066	0.6492	0.6598	0.0755	0.7283	0.6283	0.6926	0.6698	0.6921	0.6767	0.662	0.6075	0.1838	0.8181	0.8518	0.7183	0.1317	0.7466	0.8269	0.6556	0.0415	0.7214	0.067	0.7827	0.7012	0.8332	0.7281	0.058	0.1977	0.8226	0.6688
0.2637	0.8132	0.2543	0.1759	0.3569	0.7917	0.2599	0.7429	0.7881	0.5952	0.8044	0.7404	0.7345	0.6537	0.7826	0.7918	0.6026	0.7395	0.3316	0.3399	0.6551	0.7059	0.2892	0.8057	0.7162	0.8204	0.7824	0.6553	0.8079	0.7119	0.7535	0.4083	0.8229	0.6197	0.623	0.1698	0.5952	0.5957	0.8082	0.3087	0.5928	0.2942	0.5506	0.7279	0.6209	0.6154	0.322	0.0965	0.844	0.8199
0.0324	0.6765	0.179	0.1085	0.1489	0.721	0.1137	0.6162	0.6465	0.7182	0.6581	0.6376	0.6014	0.629	0.6452	0.7708	0.6789	0.6406	0.0937	0.0959	0.62	0.6321	0.105	0.737	0.5981	0.7008	0.6804	0.667	0.6854	0.6306	0.5979	0.2067	0.805	0.8253	0.6954	0.1025	0.7182	0.8007	0.6662	0.0721	0.6934	0.0968	0.7569	0.69	0.809	0.6994	0.0881	0.1705	0.8283	0.6791
0.6388	0.1225	0.7605	0.7043	0.6051	0.3803	0.6968	0.1522	0.0528	0.5314	0.216	0.245	0.1127	0.2836	0.0987	0.4909	0.3973	0.2635	0.6162	0.6794	0.3349	0.2224	0.6883	0.4158	0.1883	0.3008	0.2901	0.3568	0.2639	0.3107	0.1224	0.6513	0.6161	0.7406	0.4501	0.6738	0.5314	0.6999	0.1613	0.6563	0.4909	0.6803	0.6268	0.3692	0.7255	0.4912	0.6719	0.7016	0.6187	0.215
0.6641	0.0953	0.7486	0.7291	0.6476	0.3057	0.703	0.2433	0.0918	0.5723	0.1216	0.3262	0.1799	0.3186	0.1956	0.4295	0.4621	0.3076	0.5972	0.6636	0.3724	0.306	0.6729	0.3455	0.2257	0.2903	0.2045	0.426	0.2999	0.3536	0.1614	0.6562	0.6731	0.7817	0.5092	0.6972	0.5723	0.7391	0.0602	0.6393	0.5296	0.6645	0.6634	0.4173	0.7605	0.532	0.6556	0.7238	0.5727	0.1205
0.6079	0.2387	0.7545	0.6778	0.6272	0.3437	0.6892	0.1995	0.1713	0.4695	0.1697	0.2871	0.1323	0.2534	0.2064	0.4608	0.4309	0.1547	0.6291	0.6714	0.2543	0.2658	0.6805	0.3813	0.1167	0.3859	0.2481	0.3927	0.3512	0.2138	0	0.6928	0.5414	0.6995	0.4808	0.6474	0.4695	0.6573	0.182	0.6476	0.4278	0.6723	0.5808	0.2707	0.6897	0.4244	0.6636	0.6779	0.5961	0.2034
0.6339	0.2208	0.742	0.7033	0.6696	0.2594	0.6734	0.2906	0.1486	0.5116	0.1044	0.3683	0.2311	0.3384	0.2459	0.3915	0.4957	0.1989	0.6338	0.6547	0.2921	0.3494	0.6643	0.3018	0.2173	0.3804	0.1515	0.4618	0.3437	0.257	0.1139	0.6989	0.6011	0.7422	0.5399	0.6713	0.5116	0.6979	0.1583	0.6297	0.4675	0.6556	0.6186	0.3196	0.7258	0.4664	0.6465	0.7006	0.5442	0.1809
0.0849	0.7656	0.0727	0.0986	0.2235	0.732	0.0706	0.7198	0.7351	0.7067	0.752	0.7354	0.709	0.7292	0.7304	0.7411	0.7655	0.6683	0.1765	0.1814	0.7149	0.7314	0.1119	0.7494	0.7066	0.7797	0.722	0.7569	0.7646	0.6793	0.6901	0.2832	0.7798	0.8242	0.7776	0.1798	0.7067	0.7975	0.758	0.1418	0.7102	0.1195	0.7499	0.6498	0.8067	0.6965	0.1582	0.2309	0.8061	0.7718
0.6208	0.2301	0.7484	0.6904	0.6484	0.3041	0.6815	0.2451	0.1604	0.4902	0.1196	0.3277	0.1817	0.2959	0.1974	0.4282	0.4633	0.1763	0.6314	0.6632	0.2729	0.3076	0.6726	0.344	0.167	0.3832	0.2027	0.4273	0.3475	0.235	0.0569	0.6958	0.5706	0.7206	0.5103	0.6592	0.4902	0.6773	0.1706	0.6389	0.4473	0.6642	0.5995	0.2946	0.7075	0.4451	0.6553	0.6892	0.5718	0.1926
0.6723	0.3395	0.7947	0.6949	0.528	0.5511	0.7402	0.1455	0.288	0.5448	0.432	0.0895	0.2116	0.3399	0.1962	0.6312	0.3497	0.4217	0.6711	0.7253	0.3835	0.2067	0.7329	0.5768	0.2701	0.1618	0.4857	0.2364	0.126	0.3703	0.3159	0.6085	0.6863	0.7209	0.4159	0.6677	0.5448	0.6867	0.3924	0.7055	0.5107	0.7261	0.6245	0.5011	0.7103	0.5118	0.7188	0.6934	0.7237	0.4313
0.7546	0.4807	0.7108	0.7583	0.7918	0.2492	0.7321	0.5529	0.4634	0.4672	0.3998	0.6018	0.5154	0.583	0.5247	0.0346	0.6822	0.3393	0.7549	0.7805	0.5365	0.5899	0.7347	0.3034	0.5066	0.5806	0.2571	0.6608	0.5863	0.3932	0.4415	0.809	0.4848	0.7112	0.71	0.78	0.4672	0.6574	0.4374	0.7441	0.5199	0.7371	0.5612	0.2342	0.6971	0.4678	0.7613	0.7937	0.2769	0.4668
0.6899	0.5382	0.7596	0.613	0.7327	0.4046	0.7061	0.3999	0.4836	0.1355	0.4879	0.4205	0.3566	0.2157	0.492	0.4867	0.4022	0.2897	0.746	0.7675	0.1283	0.3214	0.7281	0.4398	0.2982	0.605	0.4019	0.362	0.5782	0.2219	0.3767	0.7938	0.5634	0.4505	0.4545	0.5863	0.1355	0.4086	0.5107	0.7364	0.097	0.7302	0.3271	0.3057	0.4809	0.0701	0.751	0.6121	0.6155	0.5327
0.719	0.6122	0.7833	0.6509	0.7546	0.5222	0.7349	0.4927	0.5664	0.202	0.5773	0.5044	0.4622	0.3047	0.5689	0.5895	0.2524	0.426	0.7689	0.789	0.2846	0.4264	0.7542	0.5504	0.4177	0.6578	0.5151	0.3527	0.6351	0.3712	0.4842	0.8109	0.6509	0.2502	0.3179	0.6251	0.202	0.2138	0.593	0.7609	0.1145	0.7559	0.1377	0.4448	0.314	0.2011	0.7743	0.555	0.6926	0.6122
0.611	0.2803	0.7563	0.6602	0.6394	0.3555	0.6916	0.1849	0.2151	0.4332	0.1846	0.2741	0.1165	0.2398	0.2457	0.4705	0.4205	0.1698	0.6428	0.6739	0.2124	0.2524	0.683	0.3924	0.1006	0.4145	0.2616	0.3816	0.3811	0.1638	0.0549	0.7043	0.5496	0.6707	0.4713	0.6303	0.4332	0.6287	0.2285	0.6504	0.3919	0.6748	0.5519	0.2838	0.665	0.3864	0.6662	0.6622	0.6034	0.25
0.6902	0.4058	0.806	0.6787	0.6253	0.5962	0.7544	0.2313	0.3596	0.3549	0.4891	0.261	0.2908	0.1758	0.317	0.6682	0.0752	0.4798	0.6891	0.7404	0.2584	0.1619	0.7476	0.6193	0.3034	0.4402	0.5373	0.0998	0.4144	0.4336	0.3847	0.6814	0.7178	0.4649	0.1562	0.6019	0.3549	0.432	0.4534	0.7216	0.2842	0.7411	0.3678	0.5512	0.4874	0.3543	0.7342	0.5453	0.7515	0.4884
0.9237	0.9712	0.9663	0.8559	0.9345	0.9622	0.952	0.8068	0.9135	0.6414	0.9678	0.7965	0.792	0.7193	0.8926	0.9105	0.7861	0.8181	0.9709	1	0.6881	0.724	0.9688	1	0.7509	0.9539	0.9286	0.7717	0.9301	0.7453	0.8418	1	0.7093	0.6183	0.8048	0.8519	0.6414	0.6582	0.9694	0.9697	0.6768	0.969	0.7046	0.7951	0.7204	0.6418	0.9849	0.8612	0.8933	1
0.6745	0.1001	0.7609	0.7399	0.676	0.2447	0.7144	0.3044	0.1651	0.5878	0.0445	0.3806	0.246	0.3512	0.2605	0.4467	0.5055	0.3182	0.6188	0.652	0.3827	0.362	0.6839	0.288	0.2324	0.3476	0.2121	0.4723	0.3564	0.3651	0.1665	0.6665	0.6976	0.8006	0.5488	0.707	0.5878	0.7564	0.0218	0.6497	0.5435	0.6754	0.6786	0.432	0.7761	0.5468	0.6438	0.7334	0.596	0.0433
0.2355	0.8333	0.099	0.2469	0.3512	0.8076	0.1654	0.8514	0.8385	0.839	0.8229	0.8597	0.8457	0.8564	0.8471	0.7957	0.8757	0.8241	0.2366	0.1818	0.8489	0.8576	0.1735	0.8039	0.8444	0.856	0.8163	0.8711	0.857	0.8299	0.8357	0.2913	0.8596	0.8897	0.8821	0.3147	0.839	0.8603	0.8275	0.2028	0.8464	0.181	0.8528	0.8143	0.8648	0.8391	0.1888	0.3574	0.8189	0.823
0.0413	0.7151	0.1438	0.0721	0.1844	0.709	0.0757	0.6533	0.6851	0.7076	0.6988	0.6726	0.6399	0.6649	0.6823	0.761	0.7099	0.6252	0.1335	0.137	0.6474	0.6677	0.0667	0.7257	0.637	0.7348	0.6667	0.6992	0.7197	0.615	0.6384	0.2428	0.7967	0.8192	0.7249	0.1117	0.7076	0.7938	0.706	0.0976	0.682	0.0746	0.7486	0.6767	0.8029	0.6878	0.1137	0.167	0.821	0.7193
0.3707	0.733	0.466	0.3612	0.3468	0.8185	0.4235	0.6688	0.7122	0.7101	0.7704	0.669	0.6813	0.6296	0.7028	0.8509	0.5376	0.7663	0.3698	0.4119	0.6668	0.638	0.4179	0.8289	0.687	0.7395	0.7921	0.5972	0.7286	0.7455	0.7235	0.3899	0.8732	0.7277	0.4837	0.2979	0.7101	0.6959	0.7544	0.3965	0.6783	0.4125	0.6481	0.7983	0.6282	0.7098	0.4069	0.2513	0.8883	0.7701
0.6614	0.1146	0.7465	0.7271	0.6548	0.2912	0.7005	0.2588	0.1104	0.5663	0.1032	0.34	0.1966	0.3087	0.2121	0.4176	0.4731	0.2947	0.5938	0.6607	0.363	0.3202	0.6701	0.3318	0.2127	0.3048	0.1879	0.4377	0.3142	0.3423	0.1458	0.6638	0.667	0.779	0.5192	0.695	0.5663	0.7359	0.0406	0.6362	0.5232	0.6616	0.6595	0.4064	0.7579	0.5253	0.6527	0.7219	0.5638	0.1021
0.0916	0.692	0.1005	0.1515	0.2291	0.6826	0.0622	0.7255	0.7017	0.7811	0.6729	0.7408	0.715	0.7347	0.7175	0.7617	0.7704	0.6867	0.0928	0.062	0.7208	0.7369	0.0179	0.7008	0.7126	0.734	0.6607	0.7619	0.7358	0.697	0.6965	0.1857	0.861	0.8877	0.7822	0.1857	0.7811	0.8614	0.6814	0.0527	0.7545	0.0268	0.8152	0.739	0.8654	0.7625	0.0361	0.2364	0.826	0.6955
0.8561	0.6607	0.8304	0.8582	0.8779	0.5008	0.8429	0.7377	0.6852	0.6875	0.6054	0.7665	0.7158	0.7554	0.7212	0.3924	0.8136	0.6125	0.8563	0.866	0.7282	0.7595	0.8444	0.5581	0.7106	0.754	0.5643	0.801	0.7574	0.6441	0.6724	0.8837	0.3551	0.693	0.8299	0.871	0.6875	0.7021	0.6312	0.8499	0.7184	0.8458	0.7426	0.5508	0.7564	0.6878	0.8473	0.879	0.1888	0.6663
0.0476	0.6813	0.1919	0.0932	0.1605	0.7254	0.1276	0.6017	0.6518	0.704	0.6634	0.6239	0.5864	0.6151	0.6503	0.7744	0.6668	0.6463	0.1075	0.1101	0.6054	0.6183	0.1191	0.7411	0.583	0.7047	0.6854	0.6545	0.6895	0.6148	0.6042	0.2177	0.8081	0.8121	0.6839	0.0879	0.704	0.7877	0.6713	0.0867	0.6794	0.111	0.744	0.6948	0.7969	0.685	0.1025	0.1569	0.831	0.6841
0.0771	0.671	0.2169	0.0922	0.158	0.7339	0.1546	0.5928	0.6418	0.6943	0.6633	0.5963	0.5773	0.5868	0.6407	0.7814	0.6423	0.6572	0.1055	0.1376	0.5969	0.5902	0.1463	0.7491	0.5523	0.6952	0.6951	0.6291	0.6802	0.6267	0.5945	0.2143	0.814	0.8016	0.6607	0.087	0.6943	0.7776	0.6608	0.115	0.6702	0.1385	0.7346	0.7043	0.7874	0.6754	0.1302	0.1551	0.8362	0.6733
0.0249	0.6638	0.1726	0.1306	0.1298	0.7188	0.1068	0.6232	0.6333	0.7343	0.6443	0.6442	0.6087	0.6358	0.6325	0.769	0.6847	0.6378	0.0714	0.0888	0.6373	0.6388	0.098	0.7349	0.6054	0.6898	0.6779	0.6731	0.6741	0.6491	0.5833	0.1881	0.8035	0.8397	0.7009	0.1237	0.7343	0.815	0.6529	0.0649	0.7095	0.0897	0.7713	0.6875	0.8222	0.7159	0.081	0.1897	0.827	0.6659
0.0925	0.734	0.065	0.106	0.2299	0.6945	0.0093	0.7264	0.7026	0.7439	0.718	0.7416	0.7158	0.7355	0.7184	0.7389	0.7711	0.6761	0.1247	0.1281	0.7217	0.7377	0.0536	0.7125	0.7135	0.7523	0.6852	0.7626	0.7366	0.6868	0.6974	0.2396	0.8209	0.8562	0.7828	0.1865	0.7439	0.8296	0.7251	0.0866	0.717	0.0621	0.7826	0.6944	0.8361	0.7242	0.1035	0.2372	0.8045	0.7391
0.337	0.7187	0.4374	0.327	0.2386	0.8088	0.3927	0.6361	0.6968	0.6946	0.7581	0.5914	0.6643	0.6098	0.6577	0.8429	0.4881	0.7538	0.336	0.3805	0.6489	0.6033	0.3867	0.8198	0.6702	0.6719	0.781	0.5203	0.6595	0.7319	0.7087	0.2847	0.8664	0.7131	0.439	0.2603	0.6946	0.6796	0.7412	0.3642	0.6611	0.3811	0.6292	0.7875	0.6083	0.6943	0.3752	0.2112	0.8824	0.7578
0.3186	0.8263	0.314	0.2398	0.3991	0.8078	0.3172	0.7606	0.8029	0.6276	0.8187	0.7577	0.7533	0.6785	0.7973	0.8085	0.6138	0.7594	0.3796	0.3884	0.6806	0.7262	0.3432	0.8207	0.7367	0.8318	0.7989	0.6783	0.8202	0.7339	0.7714	0.4476	0.8371	0.6501	0.5542	0.2316	0.6276	0.6093	0.822	0.3599	0.6246	0.3475	0.5479	0.7495	0.5418	0.6458	0.3722	0.1642	0.8565	0.8329
0.7162	0.5829	0.7475	0.6394	0.7558	0.4579	0.7339	0.439	0.5268	0.1076	0.5361	0.4571	0.3974	0.3015	0.5325	0.4237	0.4676	0.337	0.7719	0.7945	0.2237	0.3584	0.7556	0.4943	0.3391	0.6424	0.4522	0.4318	0.6155	0.2668	0.4207	0.818	0.5098	0.4466	0.5142	0.6316	0.1076	0.4022	0.5573	0.7631	0.1958	0.7575	0.3161	0.2565	0.4792	0.1085	0.778	0.6545	0.5683	0.5807
0.7001	0.059	0.7849	0.7621	0.6612	0.3462	0.7395	0.2726	0.1269	0.6362	0.1623	0.3522	0.2411	0.3912	0.2267	0.5284	0.4829	0.4006	0.636	0.6581	0.4455	0.3328	0.7105	0.3191	0.3126	0.3177	0.3122	0.4481	0.327	0.439	0.2595	0.6299	0.7532	0.8332	0.5282	0.7292	0.6362	0.7904	0.101	0.6774	0.593	0.7022	0.7154	0.5064	0.8052	0.5988	0.6721	0.7534	0.6659	0.0851
0.1345	0.7543	0.0196	0.1474	0.2655	0.7172	0.0551	0.7631	0.7425	0.7533	0.7394	0.7763	0.754	0.771	0.7562	0.7263	0.8018	0.7196	0.1357	0.1395	0.759	0.7729	0.0643	0.7356	0.7519	0.7704	0.7071	0.7945	0.772	0.7289	0.738	0.2513	0.8339	0.8674	0.812	0.2242	0.7533	0.8401	0.746	0.0974	0.755	0.0728	0.7919	0.704	0.8459	0.7434	0.1147	0.2725	0.795	0.7605
0.6111	0.2839	0.7418	0.683	0.67	0.2585	0.6732	0.2915	0.2141	0.4668	0.1811	0.3691	0.2321	0.3392	0.2468	0.3908	0.4963	0.1246	0.656	0.6774	0.2656	0.3502	0.6641	0.301	0.2182	0.4244	0.1505	0.4625	0.3893	0.1905	0.1149	0.7181	0.5437	0.7094	0.5404	0.6514	0.4668	0.6647	0.2285	0.6413	0.4227	0.6555	0.5842	0.2503	0.6976	0.4188	0.6579	0.6826	0.5437	0.2516
0.6111	0.2214	0.7565	0.6803	0.6199	0.3562	0.6917	0.184	0.154	0.4771	0.1855	0.2734	0.1156	0.239	0.1904	0.471	0.4199	0.1707	0.621	0.6741	0.2655	0.2516	0.6831	0.393	0.0996	0.3725	0.2624	0.381	0.3376	0.2277	0.019	0.6855	0.5501	0.7033	0.4707	0.65	0.4771	0.6615	0.1634	0.6505	0.4357	0.675	0.5858	0.2845	0.693	0.4329	0.6664	0.6801	0.6038	0.1844
0.6374	0.1894	0.7729	0.6634	0.5952	0.4491	0.7125	0.0464	0.1262	0.4601	0.303	0.1508	0.0325	0.2138	0.1626	0.5473	0.3221	0.2904	0.6361	0.6961	0.2625	0.1254	0.7045	0.4806	0.1093	0.3399	0.3688	0.2766	0.3064	0.2272	0.1605	0.6586	0.615	0.675	0.3815	0.6348	0.4601	0.6362	0.2543	0.6741	0.4219	0.6969	0.5654	0.3877	0.6691	0.4185	0.6889	0.665	0.661	0.3021
0.168	0.767	0.0195	0.1804	0.294	0.7312	0.0917	0.7924	0.7743	0.775	0.7526	0.804	0.7844	0.7994	0.7863	0.7403	0.8263	0.7543	0.1692	0.1424	0.7888	0.801	0.1005	0.7499	0.7826	0.7988	0.7434	0.8199	0.8002	0.7624	0.7704	0.2555	0.8492	0.8801	0.8352	0.2542	0.775	0.8521	0.759	0.1324	0.7853	0.1087	0.8031	0.7406	0.8571	0.7751	0.1172	0.3007	0.8103	0.7738
0.1059	0.6207	0.2414	0.1733	0.0778	0.7422	0.181	0.5419	0.5911	0.7374	0.6738	0.5674	0.5684	0.6168	0.571	0.7882	0.6167	0.6679	0.1046	0.1646	0.6465	0.5609	0.173	0.757	0.5967	0.6326	0.7046	0.6026	0.6167	0.6582	0.6072	0.1346	0.8198	0.8365	0.6364	0.1651	0.7374	0.8133	0.6511	0.1426	0.714	0.1654	0.772	0.7135	0.8202	0.7201	0.1574	0.2247	0.8414	0.6734
0.8051	0.5406	0.7703	0.808	0.8346	0.3241	0.7872	0.6449	0.5738	0.5768	0.4657	0.6838	0.6151	0.6688	0.6225	0.1773	0.7476	0.4752	0.8054	0.8124	0.6319	0.6743	0.7893	0.3813	0.6082	0.6669	0.41	0.7306	0.6714	0.5181	0.5564	0.8371	0.481	0.7248	0.7697	0.8253	0.5768	0.667	0.5006	0.7968	0.6187	0.7912	0.6515	0.3918	0.7073	0.5773	0.7932	0.8362	0.2388	0.5328
0.682	0.1064	0.7626	0.7427	0.5971	0.3926	0.7193	0.1634	0.1028	0.6101	0.2316	0.2297	0.2396	0.3803	0.0804	0.501	0.3851	0.3861	0.6196	0.6823	0.4307	0.2317	0.6911	0.4274	0.3059	0.1887	0.3042	0.3438	0.1997	0.4225	0.2565	0.6027	0.7102	0.7989	0.4544	0.7118	0.6101	0.7592	0.1779	0.6593	0.5702	0.6831	0.6888	0.4833	0.7768	0.5744	0.6748	0.7363	0.6262	0.2306
0.0566	0.6427	0.173	0.1588	0.1294	0.719	0.1072	0.6228	0.6117	0.752	0.6444	0.6438	0.6082	0.6354	0.6117	0.7691	0.6844	0.6596	0.0401	0.0892	0.6569	0.6384	0.0984	0.7351	0.605	0.6716	0.678	0.6728	0.6556	0.67	0.5944	0.1616	0.8225	0.8548	0.7006	0.1508	0.752	0.8303	0.6309	0.0653	0.7272	0.0902	0.7869	0.7085	0.8363	0.734	0.0814	0.2141	0.827	0.644
0.698	0.5302	0.7298	0.6602	0.7425	0.3654	0.716	0.3715	0.4671	0.251	0.47	0.4403	0.3187	0.4138	0.4779	0.3133	0.5532	0.2287	0.7579	0.7816	0.3485	0.4235	0.7396	0.408	0.3065	0.6071	0.3646	0.5232	0.577	0.147	0.3397	0.808	0.4159	0.5682	0.5923	0.6908	0.251	0.5202	0.4976	0.7481	0.325	0.7418	0.4308	0.1175	0.5795	0.2518	0.7639	0.71	0.4856	0.5231
0.7413	0.5638	0.838	0.7317	0.6275	0.7035	0.7949	0.4357	0.5298	0.5264	0.6249	0.3663	0.4794	0.395	0.4692	0.7564	0.2062	0.6181	0.7404	0.7832	0.4556	0.3848	0.7892	0.7205	0.4886	0.4392	0.6604	0.2562	0.4177	0.5842	0.5483	0.6911	0.7928	0.5551	0.13	0.6676	0.5264	0.5032	0.5987	0.7675	0.4745	0.7838	0.425	0.6705	0.3925	0.526	0.7781	0.6203	0.8176	0.6245
0.1445	0.6371	0.2741	0.183	0.0623	0.7533	0.2164	0.5305	0.6088	0.7314	0.6879	0.5257	0.5668	0.6141	0.5583	0.7973	0.5972	0.6823	0.1433	0.2006	0.6429	0.5496	0.2087	0.7675	0.5943	0.6105	0.7174	0.5643	0.5947	0.654	0.6241	0.1181	0.8276	0.8284	0.6257	0.1746	0.7314	0.8059	0.6661	0.1797	0.7087	0.2015	0.7658	0.7259	0.8132	0.7146	0.1938	0.232	0.8482	0.6875
0.6994	0.4718	0.8118	0.6882	0.6756	0.6176	0.7617	0.3643	0.429	0.3892	0.5163	0.3831	0.3285	0.2196	0.4385	0.6859	0.1043	0.5075	0.6984	0.7481	0.2979	0.3021	0.7551	0.6395	0.3404	0.5371	0.562	0.239	0.5146	0.4637	0.4174	0.7291	0.7328	0.4262	0.1088	0.6137	0.3892	0.3592	0.4825	0.7299	0.3223	0.7488	0.2584	0.5751	0.3602	0.3886	0.7421	0.5588	0.7647	0.5156
0.6403	0.203	0.7747	0.6847	0.5683	0.4583	0.7148	0.0301	0.141	0.5057	0.3147	0.1363	0.1075	0.2702	0.0911	0.555	0.3105	0.3023	0.639	0.6985	0.3184	0.1104	0.7069	0.4894	0.1786	0.2841	0.3794	0.2642	0.2489	0.2932	0.1746	0.6322	0.6215	0.7081	0.3709	0.6559	0.5057	0.67	0.2668	0.6767	0.4678	0.6993	0.6007	0.398	0.698	0.4669	0.6914	0.6841	0.6667	0.3138
0.7516	0.6322	0.7781	0.735	0.7887	0.4975	0.7727	0.5099	0.567	0.416	0.5833	0.5636	0.4688	0.5429	0.5704	0.3302	0.6516	0.3491	0.8099	0.8356	0.492	0.5505	0.7952	0.542	0.4592	0.6884	0.4881	0.6282	0.6586	0.3349	0.4462	0.8558	0.2509	0.5493	0.6821	0.7589	0.416	0.4962	0.6058	0.802	0.4737	0.797	0.519	0.2507	0.5654	0.4166	0.8181	0.7739	0.3404	0.6341
0.6472	0.2109	0.7352	0.7163	0.6908	0.2085	0.6875	0.3362	0.2033	0.5336	0.0879	0.4089	0.2805	0.3809	0.2943	0.3497	0.5281	0.2223	0.6362	0.6576	0.3119	0.3912	0.6555	0.2539	0.2676	0.3774	0.0933	0.4964	0.3858	0.2798	0.1708	0.702	0.6328	0.7644	0.5694	0.6835	0.5336	0.719	0.145	0.6201	0.4882	0.6467	0.6381	0.3455	0.7444	0.4883	0.6373	0.7122	0.513	0.1682
0.7711	0.4605	0.7303	0.7745	0.8058	0.2062	0.7501	0.583	0.4995	0.5031	0.3726	0.6286	0.548	0.6111	0.5567	0.1019	0.7035	0.3837	0.7714	0.7767	0.5677	0.6175	0.7526	0.2635	0.5398	0.6089	0.3071	0.6836	0.6142	0.4341	0.4791	0.8061	0.5408	0.7426	0.7295	0.7948	0.5031	0.6878	0.4135	0.7613	0.5522	0.7548	0.5907	0.2857	0.7228	0.5036	0.7571	0.8076	0.3442	0.4438
0.6873	0	0.7707	0.7495	0.64	0.3204	0.7259	0.227	0.0722	0.6152	0.1402	0.3116	0.2218	0.373	0.1782	0.5	0.4505	0.3773	0.6231	0.6665	0.426	0.291	0.6969	0.3593	0.2928	0.275	0.288	0.4136	0.2848	0.4166	0.2387	0.6277	0.7238	0.8123	0.4986	0.7174	0.6152	0.7705	0.0801	0.6641	0.5731	0.6887	0.6967	0.4812	0.7875	0.5777	0.6586	0.7422	0.6349	0.139
0.6621	0.1055	0.7625	0.7248	0.5975	0.392	0.6993	0.1359	0.0358	0.5748	0.2308	0.2305	0.1852	0.338	0.0814	0.5005	0.3857	0.333	0.6194	0.6821	0.3886	0.2074	0.6909	0.4269	0.2551	0.2392	0.3035	0.3444	0.2005	0.3738	0.1991	0.6236	0.6679	0.7719	0.4395	0.6942	0.5748	0.7319	0.1771	0.6592	0.5347	0.683	0.6606	0.4335	0.753	0.5373	0.6746	0.7201	0.6259	0.2299
0.3286	0.7224	0.4303	0.3184	0.3235	0.8064	0.385	0.662	0.7004	0.6907	0.7551	0.6625	0.66	0.6049	0.6979	0.8409	0.5237	0.7506	0.3276	0.3726	0.6445	0.6295	0.379	0.8175	0.666	0.7368	0.7782	0.5868	0.7253	0.7285	0.705	0.3687	0.8647	0.7094	0.4669	0.251	0.6907	0.6755	0.738	0.3561	0.6568	0.3733	0.6245	0.7849	0.6033	0.6904	0.3672	0.2012	0.8809	0.7548
0.6663	0.5187	0.791	0.6538	0.709	0.535	0.7354	0.3999	0.4719	0.2572	0.4744	0.4179	0.3628	0.199	0.4798	0.618	0.1968	0.4011	0.7189	0.7379	0.1712	0.332	0.728	0.5616	0.3134	0.5811	0.4673	0.2619	0.5572	0.3478	0.3802	0.7654	0.675	0.3462	0.2672	0.5711	0.2572	0.3107	0.4944	0.7091	0.1758	0.7211	0.2389	0.4833	0.3902	0.2565	0.7226	0.5101	0.7139	0.5128
0.7556	0.6438	0.7821	0.7187	0.7916	0.5189	0.7765	0.4798	0.5807	0.3801	0.5982	0.5368	0.4362	0.5148	0.583	0.3648	0.6302	0.3757	0.8128	0.8382	0.4608	0.5229	0.7986	0.5615	0.426	0.6961	0.5086	0.6053	0.6671	0.294	0.4655	0.8578	0.2942	0.5151	0.6626	0.7441	0.3801	0.4632	0.6191	0.8052	0.4414	0.8003	0.4895	0.2857	0.5378	0.3808	0.821	0.76	0.3785	0.6467
0.7636	0.5552	0.7458	0.7671	0.7994	0.3671	0.7419	0.5692	0.483	0.4867	0.4887	0.6164	0.5331	0.5982	0.542	0.1322	0.6938	0.3634	0.784	0.8101	0.5535	0.6049	0.7664	0.4185	0.5247	0.6345	0.366	0.6732	0.6014	0.4154	0.4619	0.8344	0.3748	0.6635	0.7206	0.7881	0.4867	0.6086	0.5195	0.7746	0.5374	0.7685	0.5772	0.2622	0.6577	0.4872	0.7915	0.8013	0.2495	0.5495
0.7109	0.5603	0.7321	0.6523	0.7529	0.4124	0.7292	0.4048	0.4991	0.2336	0.5059	0.4273	0.3565	0.4002	0.5073	0.3289	0.5428	0.2791	0.7693	0.7929	0.3333	0.4101	0.7521	0.4533	0.2903	0.629	0.4088	0.5121	0.5999	0.2007	0.3793	0.8176	0.4291	0.5305	0.5828	0.6836	0.2336	0.4829	0.5308	0.76	0.3093	0.7541	0.3932	0.1798	0.5486	0.2344	0.7756	0.7033	0.4973	0.556
0.0732	0.6477	0.1306	0.176	0.1718	0.7045	0.0937	0.6665	0.6375	0.7765	0.6262	0.6851	0.6537	0.6777	0.6568	0.7573	0.721	0.6861	0.0254	0.0426	0.6807	0.6804	0.0522	0.7215	0.6508	0.6768	0.6615	0.7107	0.679	0.6959	0.6312	0.152	0.8518	0.8791	0.7353	0.1671	0.7765	0.854	0.6357	0.0174	0.7511	0.0435	0.8097	0.7358	0.8583	0.7587	0.0343	0.2302	0.8182	0.6492
0.126	0.7461	0.0292	0.139	0.2583	0.7078	0.0459	0.7557	0.7344	0.7553	0.7307	0.7693	0.7462	0.7639	0.7485	0.7289	0.7956	0.7108	0.1272	0.1307	0.7515	0.7658	0.0551	0.7261	0.7442	0.7632	0.698	0.788	0.7648	0.7204	0.7298	0.2436	0.8355	0.8684	0.8061	0.2166	0.7553	0.8413	0.7375	0.0886	0.7473	0.0637	0.7934	0.7067	0.847	0.7354	0.1058	0.2654	0.797	0.7519
0.1689	0.8066	0.0584	0.1813	0.2948	0.7779	0.0927	0.7932	0.7752	0.7759	0.7951	0.8048	0.7853	0.8002	0.7872	0.7407	0.827	0.7553	0.1998	0.2058	0.7897	0.8018	0.1348	0.796	0.7835	0.8162	0.7664	0.8206	0.801	0.7633	0.7713	0.3074	0.805	0.8462	0.8359	0.2551	0.7759	0.8179	0.8002	0.165	0.7862	0.1426	0.7951	0.7416	0.8258	0.776	0.1819	0.3015	0.7865	0.8149
0.1496	0.7864	0.1276	0.0418	0.2715	0.7578	0.1395	0.7068	0.7577	0.6418	0.7748	0.7055	0.6958	0.6805	0.7525	0.7564	0.7234	0.6978	0.2328	0.2392	0.6637	0.6831	0.1764	0.7741	0.6739	0.7974	0.7478	0.7132	0.7833	0.6658	0.7164	0.3287	0.7928	0.7648	0.7376	0.1282	0.6418	0.7388	0.7799	0.2025	0.6581	0.1831	0.6917	0.6821	0.7526	0.6419	0.2178	0.1825	0.8176	0.7931
0.6694	0.0567	0.7528	0.7332	0.6332	0.333	0.7078	0.2124	0.0547	0.5838	0.1561	0.2986	0.1769	0.3374	0.1627	0.452	0.4401	0.332	0.6039	0.6691	0.3902	0.2776	0.6783	0.3712	0.2504	0.2613	0.2358	0.4025	0.2713	0.3749	0.191	0.6409	0.6846	0.7869	0.4891	0.7015	0.5838	0.7451	0.0972	0.6452	0.5419	0.67	0.6711	0.4378	0.7654	0.545	0.6613	0.7275	0.5895	0.155
0.7202	0.3404	0.7336	0.7243	0.7625	0.0295	0.6945	0.4901	0.388	0.5029	0.2329	0.5459	0.4473	0.5245	0.458	0.2564	0.6375	0.2465	0.7205	0.7231	0.4715	0.5323	0.6974	0.0867	0.4374	0.5218	0.1529	0.6132	0.5282	0.3081	0.3631	0.7596	0.6085	0.7653	0.6693	0.7492	0.5029	0.7146	0.283	0.7082	0.4524	0.7002	0.6249	0.2647	0.7432	0.4501	0.7031	0.7648	0.457	0.3103
0.671	0.4578	0.7939	0.6588	0.6808	0.5477	0.7392	0.3384	0.4099	0.2776	0.4278	0.3609	0.2966	0.1269	0.4216	0.6284	0.1742	0.4175	0.6879	0.7242	0.1695	0.269	0.7319	0.5736	0.2432	0.532	0.4819	0.2009	0.5072	0.3657	0.3109	0.7376	0.6839	0.4039	0.2465	0.5772	0.2776	0.3688	0.4297	0.7043	0.1984	0.725	0.2991	0.4974	0.4376	0.2768	0.7177	0.517	0.7217	0.4478
0.6888	0.4007	0.8051	0.6772	0.5518	0.5927	0.7533	0.2247	0.354	0.4229	0.4847	0.1293	0.2847	0.2104	0.2707	0.6653	0.2382	0.4753	0.6877	0.7391	0.252	0.1547	0.7464	0.616	0.2973	0.2767	0.5333	0.1103	0.2462	0.4287	0.3793	0.6283	0.7153	0.6149	0.3156	0.6	0.4229	0.582	0.4487	0.7203	0.3907	0.7399	0.5207	0.5473	0.6171	0.3863	0.733	0.63	0.7493	0.484
0.765	0.702	0.8014	0.7055	0.7922	0.6456	0.781	0.598	0.6633	0.3264	0.6797	0.6022	0.5776	0.4479	0.6609	0.6536	0.3599	0.5639	0.8085	0.8277	0.439	0.5416	0.7975	0.6686	0.5439	0.7286	0.6356	0.4731	0.7096	0.5189	0.6008	0.844	0.7053	0.3671	0.2598	0.6802	0.3264	0.2933	0.6897	0.8025	0.3154	0.7988	0.1822	0.5314	0.136	0.3463	0.8146	0.6172	0.7405	0.7068
0.705	0.5332	0.7267	0.7094	0.7497	0.3542	0.724	0.4626	0.4658	0.3596	0.4688	0.5214	0.4175	0.4988	0.4774	0.1968	0.618	0.2058	0.7665	0.7912	0.443	0.5071	0.7482	0.4008	0.407	0.6134	0.354	0.5923	0.5818	0.2707	0.3287	0.8171	0.3168	0.617	0.6514	0.7356	0.3596	0.5661	0.4984	0.7567	0.4229	0.7504	0.4726	0.0795	0.6199	0.3603	0.773	0.7521	0.3984	0.5258
0.7112	0.3192	0.759	0.7366	0.7549	0.1097	0.7086	0.4738	0.3684	0.559	0.2083	0.5314	0.4296	0.5092	0.4406	0.3666	0.6259	0.2224	0.7116	0.6909	0.4545	0.5174	0.6878	0.0588	0.4194	0.5065	0.1257	0.6008	0.5131	0.2859	0.3426	0.7323	0.6798	0.8027	0.6587	0.7411	0.559	0.753	0.26	0.6988	0.5092	0.6906	0.6659	0.3596	0.7753	0.5108	0.6935	0.7572	0.5513	0.2093
0.7546	0.4807	0.7108	0.7583	0.7918	0.2492	0.7321	0.5529	0.4634	0.4672	0.3998	0.6018	0.5154	0.583	0.5247	0.0346	0.6822	0.3393	0.7549	0.7805	0.5365	0.5899	0.7347	0.3034	0.5066	0.5806	0.2571	0.6608	0.5863	0.3932	0.4415	0.809	0.4848	0.7112	0.71	0.78	0.4672	0.6574	0.4374	0.7441	0.5199	0.7371	0.5612	0.2342	0.6971	0.4678	0.7613	0.7937	0.2769	0.4668
0.1894	0.6561	0.3122	0.1771	0.1824	0.7663	0.2575	0.5843	0.6293	0.6266	0.7043	0.5879	0.5895	0.523	0.6287	0.808	0.5325	0.6989	0.1882	0.2425	0.5708	0.545	0.2502	0.7796	0.5968	0.6801	0.7322	0.5152	0.6661	0.6721	0.6438	0.2349	0.8366	0.734	0.5565	0.0956	0.6266	0.7118	0.6836	0.2226	0.6044	0.2433	0.6712	0.7402	0.7258	0.6262	0.236	0.1114	0.8562	0.7039
0.041	0.6586	0.159	0.1457	0.1438	0.7142	0.0921	0.6376	0.6277	0.7484	0.6384	0.6578	0.6237	0.6498	0.627	0.7652	0.6968	0.6539	0.0566	0.0739	0.6518	0.6527	0.0833	0.7306	0.6206	0.6856	0.6726	0.6856	0.6697	0.6647	0.5993	0.1764	0.8196	0.8528	0.7124	0.1381	0.7484	0.828	0.6474	0.0496	0.7233	0.0748	0.7841	0.7036	0.8343	0.7301	0.0659	0.2032	0.8241	0.6605
0.3546	0.7262	0.4523	0.3448	0.2679	0.8139	0.4088	0.6458	0.7048	0.7027	0.7645	0.6098	0.6732	0.6202	0.6668	0.8471	0.5017	0.7603	0.3536	0.3969	0.6582	0.6138	0.403	0.8246	0.679	0.6871	0.7868	0.533	0.6752	0.739	0.7164	0.3129	0.8699	0.7207	0.4539	0.2799	0.7027	0.6881	0.7481	0.3811	0.6701	0.3975	0.639	0.7932	0.6186	0.7024	0.3917	0.2321	0.8855	0.7642
0.6576	0.2802	0.7856	0.6449	0.6162	0.5108	0.7286	0.1489	0.2242	0.3567	0.3811	0.1892	0.1409	0.1077	0.2502	0.5981	0.2366	0.3699	0.6564	0.713	0.1534	0.0683	0.721	0.5388	0.1561	0.3994	0.4396	0.1853	0.3696	0.3139	0.2546	0.6765	0.6581	0.5834	0.3034	0.5798	0.3567	0.5467	0.3379	0.6923	0.3211	0.7138	0.4778	0.4564	0.5902	0.3124	0.7063	0.6135	0.699	0.3803
0.627	0.1942	0.7525	0.6952	0.634	0.3315	0.6868	0.2141	0.1245	0.5047	0.1543	0.3002	0.1482	0.267	0.1645	0.4508	0.4413	0.2076	0.615	0.6688	0.2948	0.2792	0.678	0.3698	0.1328	0.3557	0.2341	0.4038	0.3197	0.262	0.0558	0.681	0.5869	0.7276	0.4902	0.6642	0.5047	0.6852	0.132	0.6449	0.4627	0.6697	0.609	0.3214	0.7138	0.4614	0.661	0.6934	0.5886	0.1532
0.2408	0.6779	0.3558	0.2293	0.1872	0.7811	0.3046	0.5833	0.6528	0.6503	0.723	0.5779	0.6155	0.5532	0.6169	0.8201	0.4713	0.718	0.2397	0.2906	0.598	0.5457	0.2977	0.7936	0.6224	0.6674	0.7492	0.4897	0.6538	0.6929	0.6664	0.2378	0.847	0.7039	0.5073	0.153	0.6503	0.6827	0.7037	0.2719	0.612	0.2913	0.6435	0.7567	0.6983	0.6499	0.2845	0.0967	0.8653	0.7227
0.6547	0.4291	0.7838	0.6419	0.6753	0.5024	0.7263	0.3018	0.3774	0.2052	0.3705	0.3285	0.2542	0.0694	0.392	0.5912	0.2494	0.3591	0.6821	0.7106	0.0863	0.2273	0.7186	0.5309	0.1946	0.5133	0.43	0.199	0.4866	0.3021	0.2673	0.7341	0.6523	0.4711	0.3151	0.5563	0.2052	0.4339	0.397	0.6897	0.1702	0.7114	0.3618	0.4471	0.4951	0.2044	0.7038	0.5542	0.6938	0.4161
0.64	0.2299	0.7745	0.6464	0.6076	0.4574	0.7146	0.0893	0.1687	0.4266	0.3135	0.1378	0.0471	0.176	0.201	0.5542	0.3117	0.3011	0.6387	0.6982	0.2243	0.112	0.7066	0.4885	0.0639	0.3683	0.3783	0.2655	0.3359	0.2389	0.1732	0.6703	0.6208	0.6479	0.372	0.6184	0.4266	0.6093	0.2655	0.6764	0.3888	0.6991	0.5383	0.397	0.6458	0.3836	0.6911	0.6498	0.6661	0.3126
0.6626	0.4466	0.7276	0.6676	0.7137	0.2344	0.6793	0.3852	0.3792	0.3583	0.3702	0.4525	0.3336	0.4266	0.3977	0.2979	0.563	0.0915	0.7261	0.7494	0.3627	0.4361	0.7046	0.281	0.3216	0.5465	0.2422	0.5336	0.5139	0.1657	0.232	0.7806	0.4028	0.6456	0.6012	0.6975	0.3583	0.5976	0.4054	0.7146	0.3398	0.7072	0.5098	0.0503	0.6434	0.2995	0.7309	0.7164	0.4741	0.431
0.2549	0.6839	0.3678	0.2437	0.1907	0.7852	0.3175	0.5911	0.6593	0.6568	0.7282	0.5768	0.6227	0.5615	0.6153	0.8235	0.4626	0.7233	0.2539	0.3038	0.6055	0.5541	0.3108	0.7975	0.6294	0.6654	0.7539	0.4896	0.6519	0.6987	0.6726	0.2407	0.8499	0.6936	0.4989	0.1688	0.6568	0.6726	0.7092	0.2855	0.6192	0.3045	0.6338	0.7613	0.6889	0.6565	0.2978	0.1136	0.8678	0.7278
0.0412	0.6694	0.1301	0.1476	0.1722	0.7044	0.061	0.6669	0.638	0.759	0.6495	0.6855	0.6541	0.6781	0.6572	0.7571	0.7213	0.6645	0.058	0.059	0.6612	0.6808	0.0518	0.7213	0.6513	0.6955	0.6613	0.7111	0.6794	0.6751	0.6317	0.1794	0.8329	0.8641	0.7357	0.1398	0.759	0.8388	0.6583	0.0169	0.7334	0.0431	0.7942	0.715	0.8444	0.7406	0.0339	0.2057	0.8181	0.6718
0.6956	0.4066	0.7176	0.7001	0.7417	0.1557	0.6677	0.4454	0.3344	0.4262	0.3179	0.5061	0.3989	0.4828	0.4104	0.2217	0.6057	0.1804	0.7172	0.741	0.4251	0.4913	0.6942	0.207	0.388	0.5216	0.1701	0.5793	0.4869	0.2474	0.3072	0.7742	0.5007	0.7037	0.6403	0.7272	0.4262	0.654	0.359	0.7049	0.4044	0.697	0.5647	0.1483	0.6917	0.3698	0.7218	0.7441	0.4171	0.3857
0.6871	0.388	0.7202	0.6918	0.7345	0.1292	0.6584	0.4299	0.3158	0.4361	0.2966	0.4923	0.3821	0.4683	0.394	0.2428	0.5947	0.1576	0.7089	0.7324	0.4091	0.4771	0.6852	0.1806	0.371	0.5075	0.1456	0.5675	0.4726	0.2264	0.2879	0.7666	0.513	0.7081	0.6302	0.7195	0.4361	0.659	0.3389	0.6962	0.3878	0.688	0.5708	0.1692	0.6955	0.381	0.7131	0.737	0.4329	0.3652
0.6361	0.2766	0.7351	0.6961	0.6912	0.2075	0.6647	0.3371	0.2043	0.4888	0.1684	0.4096	0.2815	0.3817	0.2952	0.3489	0.5287	0.1474	0.6588	0.6806	0.3128	0.392	0.6553	0.2529	0.2685	0.4227	0.0921	0.4971	0.3866	0.213	0.1719	0.7215	0.5755	0.7318	0.57	0.6739	0.4888	0.6859	0.2185	0.6439	0.4433	0.6465	0.6039	0.2759	0.7164	0.4407	0.6609	0.6942	0.5123	0.2423
0.626	0.2543	0.7658	0.6531	0.6233	0.4108	0.7035	0.1083	0.1912	0.4298	0.2546	0.206	0.0336	0.1684	0.2227	0.5159	0.3661	0.2411	0.6247	0.6865	0.2186	0.1822	0.6953	0.4446	0.0494	0.3908	0.325	0.3235	0.3579	0.1736	0.1022	0.6871	0.5882	0.6589	0.4216	0.6242	0.4298	0.6186	0.2025	0.6639	0.3903	0.6874	0.5449	0.3452	0.6551	0.3849	0.6791	0.6558	0.6374	0.2536
0.1365	0.682	0.2673	0.1235	0.1944	0.751	0.209	0.6078	0.6545	0.641	0.685	0.6105	0.5937	0.5237	0.653	0.7954	0.5877	0.6793	0.1489	0.1932	0.5428	0.5674	0.2013	0.7653	0.5705	0.7039	0.7148	0.5725	0.6896	0.6508	0.6206	0.2483	0.826	0.751	0.6089	0.0367	0.641	0.7279	0.6727	0.172	0.6178	0.194	0.6858	0.7233	0.7412	0.6215	0.1862	0.1076	0.8468	0.6846
0.2699	0.8558	0.2462	0.1758	0.3681	0.8379	0.2661	0.78	0.829	0.6279	0.8485	0.7759	0.7723	0.6865	0.8217	0.8112	0.7127	0.7811	0.3423	0.3514	0.6892	0.7406	0.2975	0.853	0.7536	0.8589	0.8269	0.7021	0.846	0.7515	0.7937	0.4229	0.7959	0.6727	0.7275	0.1693	0.6279	0.6464	0.8517	0.3181	0.6449	0.3028	0.6597	0.7706	0.6688	0.6492	0.3324	0.1702	0.8203	0.8645
0.7631	0.5	0.7208	0.7666	0.799	0.2771	0.7414	0.5684	0.4819	0.4857	0.422	0.6156	0.5322	0.5974	0.5411	0	0.6932	0.3621	0.7634	0.7893	0.5526	0.6041	0.7439	0.3313	0.5237	0.5952	0.2829	0.6725	0.6006	0.4142	0.4608	0.8166	0.4695	0.7065	0.72	0.7876	0.4857	0.6519	0.4582	0.753	0.5365	0.7462	0.5764	0.2607	0.693	0.4862	0.7702	0.8009	0.251	0.4882
0.7537	0.4194	0.7473	0.7573	0.7909	0.1457	0.7311	0.5512	0.4613	0.5198	0.3247	0.6003	0.5135	0.5814	0.5229	0.2703	0.6809	0.3367	0.754	0.7364	0.5348	0.5883	0.7337	0.0937	0.5047	0.579	0.2543	0.6595	0.5847	0.3909	0.4393	0.7717	0.6385	0.7877	0.7089	0.7792	0.5198	0.7349	0.3688	0.7431	0.518	0.7361	0.642	0.2769	0.7612	0.4657	0.7386	0.7929	0.4831	0.3256
0.1323	0.6319	0.2637	0.1967	0.0494	0.7498	0.2052	0.5446	0.6032	0.7443	0.6835	0.5394	0.5809	0.6271	0.552	0.7944	0.6091	0.6777	0.131	0.1892	0.6561	0.5631	0.1974	0.7641	0.6083	0.6053	0.7133	0.5768	0.5892	0.6681	0.6188	0.1058	0.8251	0.8405	0.6369	0.1878	0.7443	0.8179	0.6613	0.1679	0.7214	0.19	0.7776	0.7219	0.8243	0.7276	0.1822	0.2444	0.846	0.683
0.8086	0.7717	0.8324	0.7508	0.8307	0.7285	0.8263	0.6656	0.733	0.3934	0.7546	0.6662	0.6486	0.5204	0.7272	0.6747	0.4269	0.6448	0.8505	0.8708	0.5155	0.6092	0.842	0.7515	0.6172	0.7882	0.7156	0.5376	0.7697	0.5999	0.6749	0.883	0.6772	0.3069	0.3274	0.7238	0.3934	0.226	0.7622	0.8459	0.3992	0.843	0.2022	0.6184	0.0537	0.4322	0.8579	0.6611	0.7158	0.7801
0.6079	0.2387	0.7545	0.6778	0.6272	0.3437	0.6892	0.1995	0.1713	0.4695	0.1697	0.2871	0.1323	0.2534	0.2064	0.4608	0.4309	0.1547	0.6291	0.6714	0.2543	0.2658	0.6805	0.3813	0.1167	0.3859	0.2481	0.3927	0.3512	0.2138	0	0.6928	0.5414	0.6995	0.4808	0.6474	0.4695	0.6573	0.182	0.6476	0.4278	0.6723	0.5808	0.2707	0.6897	0.4244	0.6636	0.6779	0.5961	0.2034
0.1095	0.7501	0.0472	0.1227	0.2443	0.713	0.0278	0.7412	0.7187	0.7399	0.7351	0.7557	0.7312	0.7499	0.7336	0.734	0.7835	0.6937	0.1414	0.1453	0.7368	0.752	0.0717	0.7311	0.729	0.7665	0.7033	0.7755	0.7509	0.7038	0.7138	0.2547	0.8176	0.8541	0.7946	0.2018	0.7399	0.8272	0.7418	0.104	0.7324	0.08	0.7795	0.6888	0.834	0.7197	0.1209	0.2515	0.8007	0.756
0.627	0.1942	0.7525	0.6952	0.634	0.3315	0.6868	0.2141	0.1245	0.5047	0.1543	0.3002	0.1482	0.267	0.1645	0.4508	0.4413	0.2076	0.615	0.6688	0.2948	0.2792	0.678	0.3698	0.1328	0.3557	0.2341	0.4038	0.3197	0.262	0.0558	0.681	0.5869	0.7276	0.4902	0.6642	0.5047	0.6852	0.132	0.6449	0.4627	0.6697	0.609	0.3214	0.7138	0.4614	0.661	0.6934	0.5886	0.1532
0.1337	0.7716	0.1426	0.0251	0.2579	0.7411	0.1227	0.6923	0.7429	0.6474	0.7592	0.6917	0.6808	0.6661	0.7382	0.7606	0.711	0.6813	0.2176	0.2235	0.6486	0.6689	0.1601	0.7573	0.6586	0.7843	0.7315	0.7003	0.7701	0.6493	0.701	0.3149	0.7964	0.7683	0.7258	0.1129	0.6474	0.7425	0.7647	0.1866	0.6428	0.1669	0.6961	0.6762	0.7559	0.6258	0.202	0.1682	0.8207	0.7778
0.2904	0.6989	0.3979	0.2796	0.1856	0.7954	0.35	0.6105	0.6755	0.6731	0.7411	0.5626	0.6407	0.5824	0.6336	0.8319	0.4521	0.7364	0.2894	0.3369	0.6242	0.5754	0.3436	0.8071	0.647	0.6498	0.7656	0.4866	0.6366	0.713	0.6882	0.2344	0.857	0.6929	0.4881	0.2083	0.6731	0.6571	0.723	0.3195	0.6373	0.3376	0.6193	0.7726	0.674	0.6728	0.3312	0.1557	0.8741	0.7408
0.7386	0.5528	0.7409	0.7424	0.7781	0.3729	0.7373	0.5236	0.4831	0.4324	0.4886	0.5758	0.4837	0.5557	0.4936	0.1538	0.6614	0.2961	0.7792	0.8047	0.5062	0.5631	0.7616	0.4218	0.4744	0.6305	0.3714	0.6386	0.5983	0.3536	0.4049	0.8293	0.3345	0.6367	0.691	0.7657	0.4324	0.5835	0.5182	0.7697	0.4885	0.7637	0.5325	0.1841	0.636	0.433	0.7864	0.7802	0.3213	0.547
0.076	0.7381	0.0817	0.0897	0.2159	0.6999	0.0268	0.7119	0.7072	0.7288	0.7226	0.728	0.7008	0.7216	0.7035	0.7436	0.759	0.659	0.1387	0.1425	0.707	0.7239	0.07	0.7176	0.6984	0.7556	0.6906	0.7501	0.7402	0.6703	0.6814	0.2506	0.8033	0.8421	0.7714	0.1717	0.7288	0.8157	0.7295	0.1018	0.7021	0.0781	0.7689	0.6769	0.8233	0.7088	0.1185	0.2233	0.808	0.7433
0.7032	0.4498	0.8141	0.6921	0.664	0.6261	0.7647	0.343	0.407	0.4027	0.5269	0.363	0.3433	0.2368	0.4176	0.6928	0.0832	0.5184	0.7021	0.7512	0.3133	0.2808	0.7581	0.6475	0.355	0.5186	0.5716	0.2188	0.4958	0.4755	0.4302	0.7173	0.7387	0.4388	0.0887	0.6185	0.4027	0.3733	0.4939	0.7332	0.3372	0.7519	0.2748	0.5845	0.3732	0.4021	0.7453	0.5643	0.7699	0.5263
0.7036	0.4512	0.8144	0.6925	0.5993	0.627	0.765	0.29	0.4084	0.4042	0.5281	0.2222	0.3449	0.2387	0.3321	0.6935	0.0831	0.5195	0.7026	0.7516	0.315	0.2259	0.7585	0.6484	0.3565	0.4011	0.5726	0.0641	0.3754	0.4768	0.4316	0.6543	0.7393	0.4728	0.1779	0.619	0.4042	0.4415	0.4951	0.7336	0.3388	0.7522	0.3804	0.5855	0.4932	0.4035	0.7457	0.5649	0.7705	0.5275
0.276	0.8461	0.2535	0.1849	0.3709	0.8276	0.2725	0.7725	0.82	0.6236	0.8385	0.7688	0.7647	0.6811	0.8133	0.8011	0.6761	0.7726	0.3461	0.3551	0.6836	0.7341	0.3029	0.8422	0.7463	0.8502	0.8171	0.6807	0.8375	0.7438	0.7853	0.4245	0.8057	0.6474	0.6928	0.1781	0.6236	0.6219	0.8419	0.3228	0.6203	0.3079	0.6164	0.762	0.646	0.6443	0.3366	0.1281	0.8289	0.8543
0.1793	0.6518	0.3036	0.1669	0.0992	0.7634	0.2483	0.5496	0.6247	0.6929	0.7006	0.525	0.5844	0.575	0.5763	0.8056	0.5614	0.6952	0.1782	0.2332	0.6033	0.5089	0.2409	0.7769	0.5918	0.6252	0.7289	0.5267	0.6101	0.6681	0.6394	0.1533	0.8346	0.7922	0.5919	0.135	0.6929	0.7701	0.6797	0.213	0.6707	0.2339	0.7304	0.737	0.7798	0.6755	0.2266	0.1949	0.8544	0.7002
0.0561	0.6324	0.1991	0.1568	0.1009	0.7278	0.1354	0.5935	0.602	0.7418	0.6557	0.6161	0.5778	0.617	0.6023	0.7764	0.6599	0.6494	0.0548	0.118	0.6478	0.6104	0.1269	0.7434	0.5962	0.6622	0.6882	0.6473	0.6463	0.66	0.5853	0.1589	0.8098	0.8439	0.6774	0.149	0.7418	0.8199	0.6316	0.0949	0.7175	0.1189	0.7772	0.6976	0.8265	0.724	0.1105	0.2116	0.8325	0.6552
0.2114	0.6654	0.3309	0.1995	0.1332	0.7726	0.2776	0.5672	0.6394	0.6543	0.7123	0.5432	0.6007	0.5359	0.5929	0.8132	0.5256	0.7071	0.2103	0.2631	0.5824	0.5281	0.2706	0.7856	0.6077	0.6388	0.7395	0.4891	0.6243	0.6811	0.6535	0.1857	0.8411	0.756	0.5581	0.1202	0.6543	0.7343	0.6922	0.2438	0.6326	0.2639	0.695	0.7473	0.7463	0.6364	0.2568	0.1578	0.8601	0.7119
0.8131	0.5595	0.7798	0.8159	0.8414	0.3519	0.796	0.6595	0.5913	0.5943	0.4877	0.6968	0.6309	0.6824	0.638	0.2112	0.7579	0.4968	0.8134	0.8	0.6471	0.6877	0.798	0.3125	0.6243	0.6806	0.4343	0.7417	0.685	0.5379	0.5747	0.8268	0.5587	0.7625	0.7791	0.8325	0.5943	0.7044	0.5212	0.8051	0.6343	0.7998	0.6658	0.4168	0.7381	0.5947	0.8017	0.8429	0.3433	0.4884
0.6668	0.076	0.7507	0.7312	0.6404	0.3196	0.7054	0.2279	0.0733	0.5781	0.1392	0.3124	0.1631	0.3281	0.1792	0.441	0.4511	0.32	0.6006	0.6664	0.3814	0.2918	0.6756	0.3586	0.2383	0.2758	0.2205	0.4142	0.2856	0.3644	0.1765	0.6486	0.679	0.7843	0.4992	0.6994	0.5781	0.7421	0.0791	0.6423	0.5358	0.6673	0.6673	0.4277	0.7629	0.5386	0.6585	0.7257	0.5813	0.1381
0.6876	0.4452	0.7201	0.6922	0.7349	0.2221	0.6827	0.4308	0.3755	0.3814	0.3656	0.4931	0.383	0.4691	0.3949	0.2417	0.5954	0.1588	0.7299	0.7538	0.41	0.4779	0.7084	0.2709	0.3719	0.5481	0.2312	0.5682	0.5147	0.2275	0.2889	0.7848	0.4376	0.6698	0.6308	0.72	0.3814	0.6203	0.4024	0.7184	0.3887	0.7109	0.5306	0.076	0.6634	0.3224	0.735	0.7374	0.432	0.4289
0.8809	0.8881	0.9131	0.8215	0.8956	0.8635	0.9032	0.7647	0.8443	0.4808	0.8785	0.7592	0.7511	0.6077	0.8319	0.8166	0.4949	0.7632	0.9232	0.947	0.6075	0.7011	0.9185	0.8902	0.719	0.8877	0.8432	0.6162	0.868	0.7112	0.786	0.9523	0.6768	0.1803	0.5098	0.7895	0.4808	0.203	0.8828	0.9207	0.4826	0.919	0.2582	0.7425	0.2979	0.5235	0.9336	0.7223	0.7944	0.9046
0.6176	0.248	0.7462	0.688	0.6556	0.2895	0.6788	0.2605	0.1783	0.4826	0.1401	0.3415	0.1985	0.3103	0.2139	0.4163	0.4743	0.1598	0.6396	0.6604	0.2614	0.3218	0.6698	0.3302	0.1841	0.3969	0.186	0.439	0.3615	0.2207	0.0763	0.7032	0.562	0.717	0.5204	0.6567	0.4826	0.6732	0.1899	0.6358	0.4394	0.6613	0.5945	0.2804	0.7043	0.4366	0.6524	0.687	0.5628	0.2123
0.2999	0.7916	0.3696	0.2458	0.3801	0.7858	0.3194	0.7286	0.769	0.6578	0.7827	0.7269	0.7207	0.6481	0.7646	0.824	0.5869	0.7241	0.3595	0.3676	0.6492	0.6954	0.3233	0.798	0.704	0.8	0.7624	0.6499	0.7886	0.6995	0.7373	0.4268	0.8503	0.6785	0.5291	0.2161	0.6578	0.641	0.7866	0.3399	0.6203	0.3276	0.5845	0.7619	0.561	0.6574	0.3518	0.1511	0.8682	0.7969
0.033	0.7074	0.1511	0.0796	0.1773	0.7115	0.0836	0.6459	0.6774	0.7098	0.6907	0.6656	0.6322	0.6578	0.6749	0.763	0.7037	0.6284	0.1256	0.1288	0.6398	0.6606	0.0746	0.728	0.6292	0.728	0.6695	0.6928	0.7128	0.6182	0.6303	0.2356	0.7984	0.8204	0.719	0.1041	0.7098	0.7952	0.6981	0.0893	0.6843	0.0661	0.7503	0.6794	0.8041	0.6902	0.1054	0.1599	0.8225	0.7112
0.6388	0.1225	0.7605	0.7043	0.6051	0.3803	0.6968	0.1522	0.0528	0.5314	0.216	0.245	0.1127	0.2836	0.0987	0.4909	0.3973	0.2635	0.6162	0.6794	0.3349	0.2224	0.6883	0.4158	0.1883	0.3008	0.2901	0.3568	0.2639	0.3107	0.1224	0.6513	0.6161	0.7406	0.4501	0.6738	0.5314	0.6999	0.1613	0.6563	0.4909	0.6803	0.6268	0.3692	0.7255	0.4912	0.6719	0.7016	0.6187	0.215
0.0576	0.6641	0.1152	0.1629	0.1862	0.6993	0.0779	0.6814	0.6537	0.7732	0.6436	0.6991	0.6691	0.6921	0.672	0.753	0.7334	0.6809	0.0424	0.0429	0.6759	0.6946	0.0354	0.7165	0.6664	0.6912	0.6555	0.7236	0.6933	0.691	0.6476	0.1672	0.8493	0.8774	0.7471	0.1545	0.7732	0.852	0.6527	0	0.7475	0.0266	0.8072	0.7314	0.8565	0.7551	0.0172	0.2194	0.815	0.6663
0.1738	0.6096	0.2313	0.2635	0.1278	0.7397	0.1958	0.6211	0.6216	0.8178	0.6665	0.6422	0.6583	0.6992	0.61	0.8078	0.683	0.7399	0.0872	0.0909	0.7298	0.6369	0.1593	0.7355	0.6851	0.6328	0.7198	0.6713	0.6353	0.7474	0.6787	0.0472	0.8929	0.9114	0.6993	0.2517	0.8178	0.8874	0.6421	0.1272	0.7936	0.1512	0.8455	0.7858	0.8892	0.8017	0.1134	0.3054	0.8639	0.6446
0.6876	0.4452	0.7201	0.6922	0.7349	0.2221	0.6827	0.4308	0.3755	0.3814	0.3656	0.4931	0.383	0.4691	0.3949	0.2417	0.5954	0.1588	0.7299	0.7538	0.41	0.4779	0.7084	0.2709	0.3719	0.5481	0.2312	0.5682	0.5147	0.2275	0.2889	0.7848	0.4376	0.6698	0.6308	0.72	0.3814	0.6203	0.4024	0.7184	0.3887	0.7109	0.5306	0.076	0.6634	0.3224	0.735	0.7374	0.432	0.4289
0.7433	0.6155	0.7688	0.7266	0.7816	0.4746	0.7639	0.4944	0.5503	0.3975	0.5643	0.5498	0.452	0.5285	0.555	0.3022	0.6406	0.3273	0.8019	0.8274	0.4759	0.5363	0.7867	0.5191	0.4421	0.6754	0.4667	0.6164	0.6454	0.3139	0.4275	0.8486	0.2738	0.557	0.6721	0.7513	0.3975	0.5046	0.5878	0.7937	0.4571	0.7885	0.5038	0.2255	0.5714	0.3982	0.8099	0.7668	0.3605	0.6159
0.6966	0.5159	0.7173	0.7011	0.7425	0.3302	0.7151	0.4471	0.4485	0.3412	0.4491	0.5077	0.4007	0.4844	0.4615	0.2193	0.607	0.183	0.7584	0.7828	0.4269	0.4929	0.7395	0.3768	0.3899	0.6	0.3317	0.5806	0.5682	0.2497	0.3093	0.8098	0.3359	0.6231	0.6414	0.728	0.3412	0.5728	0.4798	0.7482	0.4063	0.7417	0.4805	0.053	0.6248	0.3419	0.7646	0.7449	0.4152	0.5068
0.6359	0.1404	0.7585	0.702	0.6123	0.3688	0.6943	0.1677	0.0707	0.525	0.2014	0.2588	0.0979	0.2736	0.1152	0.4814	0.4083	0.2502	0.6131	0.6768	0.3253	0.2366	0.6858	0.405	0.1751	0.3145	0.2769	0.3686	0.2779	0.2992	0.1067	0.6587	0.6092	0.7374	0.4601	0.6715	0.525	0.6963	0.1457	0.6535	0.4841	0.6777	0.6225	0.3579	0.7227	0.484	0.6692	0.6996	0.6116	0.2004
0.1431	0.656	0.2729	0.1302	0.164	0.7529	0.2151	0.5813	0.6281	0.6621	0.6874	0.5852	0.5661	0.5372	0.6275	0.797	0.5811	0.6818	0.1419	0.1994	0.5666	0.5404	0.2074	0.7671	0.5738	0.681	0.7169	0.5657	0.6664	0.6535	0.6235	0.2183	0.8273	0.7686	0.6027	0.0714	0.6621	0.7457	0.6656	0.1783	0.6391	0.2002	0.7042	0.7254	0.7575	0.6433	0.1925	0.1387	0.848	0.687
0.7228	0.6208	0.7863	0.6558	0.7574	0.5353	0.7386	0.5037	0.5761	0.2242	0.5876	0.5145	0.4745	0.321	0.578	0.601	0.2311	0.4413	0.7718	0.7918	0.3024	0.4388	0.7575	0.5627	0.4315	0.6642	0.5278	0.3659	0.642	0.388	0.4966	0.8131	0.6606	0.2711	0.2984	0.6301	0.2242	0.186	0.6025	0.7641	0.1391	0.7592	0.1106	0.4603	0.2902	0.2234	0.7772	0.5609	0.7011	0.6214
0.1435	0.7824	0.0289	0.1562	0.2731	0.7501	0.0649	0.7709	0.751	0.7518	0.7694	0.7837	0.7621	0.7786	0.7642	0.7234	0.8084	0.7289	0.1748	0.1799	0.767	0.7805	0.1078	0.7682	0.7602	0.7949	0.7393	0.8013	0.7795	0.7378	0.7467	0.2848	0.8106	0.8497	0.8182	0.2322	0.7518	0.822	0.7752	0.1388	0.7631	0.1157	0.773	0.7138	0.8294	0.7519	0.1558	0.28	0.7928	0.7896
0.194	0.8118	0.0501	0.206	0.316	0.7833	0.12	0.8151	0.799	0.7996	0.8003	0.8254	0.808	0.8213	0.8097	0.7457	0.8453	0.7811	0.1951	0.201	0.8119	0.8228	0.1286	0.8017	0.8064	0.8208	0.7714	0.8396	0.822	0.7884	0.7955	0.3048	0.8224	0.8602	0.8533	0.2775	0.7996	0.8315	0.8054	0.1594	0.8088	0.1365	0.8168	0.769	0.8383	0.7997	0.1767	0.3225	0.7799	0.8203
0.7053	0.6048	0.8103	0.6858	0.7398	0.6123	0.7599	0.5016	0.5654	0.3807	0.5746	0.5114	0.4758	0.3414	0.5676	0.6815	0.26	0.5006	0.7515	0.7696	0.3263	0.4442	0.7532	0.6345	0.4382	0.6462	0.5558	0.379	0.6261	0.4562	0.4952	0.7916	0.7291	0.4181	0.157	0.6195	0.3807	0.3503	0.5881	0.7437	0.3128	0.7468	0.2481	0.5692	0.2056	0.3801	0.7559	0.5554	0.7614	0.6045
0.6527	0.2495	0.7305	0.7117	0.7052	0.1698	0.6819	0.3672	0.2405	0.519	0.1324	0.4364	0.3141	0.4098	0.3272	0.3179	0.5501	0.1891	0.6532	0.6751	0.344	0.4196	0.6493	0.2174	0.3017	0.4065	0.0489	0.5199	0.4145	0.2514	0.2095	0.7173	0.6171	0.7581	0.5895	0.6887	0.519	0.7116	0.1868	0.6378	0.4727	0.6403	0.6288	0.3175	0.7386	0.4719	0.655	0.7081	0.4891	0.2109
0.2163	0.6675	0.3351	0.2045	0.1504	0.774	0.2822	0.5699	0.6416	0.6391	0.7141	0.5555	0.6032	0.5388	0.5954	0.8143	0.5106	0.7089	0.2152	0.2678	0.5851	0.5311	0.2751	0.787	0.6102	0.6493	0.7411	0.483	0.6351	0.6831	0.6557	0.2024	0.8421	0.7423	0.5442	0.1257	0.6391	0.7207	0.6942	0.2485	0.6174	0.2685	0.6812	0.7489	0.7337	0.6387	0.2615	0.1399	0.8609	0.7138
0.6597	0.4025	0.7868	0.647	0.6625	0.5166	0.7302	0.2763	0.3508	0.2278	0.3884	0.3047	0.2269	0.0413	0.367	0.6028	0.2274	0.3774	0.668	0.7147	0.1123	0.2017	0.7227	0.5443	0.1661	0.4916	0.4462	0.1755	0.4647	0.322	0.2634	0.7212	0.6622	0.4844	0.295	0.5626	0.2278	0.4478	0.369	0.6941	0.1932	0.7155	0.3771	0.4628	0.5059	0.2271	0.708	0.5603	0.7025	0.3877
0.6961	0.4631	0.7174	0.7006	0.7421	0.2472	0.6918	0.4463	0.3934	0.3702	0.3861	0.5069	0.3998	0.4836	0.4113	0.2205	0.6064	0.1817	0.7381	0.7623	0.426	0.4921	0.7172	0.2961	0.389	0.5618	0.2545	0.5799	0.5286	0.2485	0.3083	0.7923	0.4227	0.6647	0.6408	0.7276	0.3702	0.6146	0.4217	0.7269	0.4054	0.7197	0.5238	0.0515	0.6591	0.3408	0.7436	0.7445	0.4161	0.4486
0.6764	0.4814	0.7299	0.6597	0.7247	0.2913	0.6935	0.3706	0.4162	0.3123	0.4124	0.4395	0.3178	0.413	0.4313	0.3142	0.5526	0.1521	0.7383	0.7616	0.3476	0.4227	0.7181	0.3359	0.3055	0.571	0.2952	0.5225	0.5396	0.1459	0.2785	0.7909	0.4167	0.6108	0.5917	0.6904	0.3123	0.563	0.4441	0.7274	0.3241	0.7205	0.4749	0.0724	0.6145	0.2508	0.7436	0.7096	0.4863	0.4695
0.0571	0.6532	0.145	0.1608	0.1578	0.7095	0.077	0.6521	0.6218	0.7625	0.6324	0.6715	0.6387	0.6637	0.6419	0.7613	0.7089	0.67	0.0413	0.0585	0.6663	0.6665	0.068	0.7261	0.6357	0.6813	0.6671	0.6982	0.6651	0.6803	0.6152	0.1644	0.8357	0.8659	0.7239	0.1526	0.7625	0.841	0.6416	0.0338	0.7372	0.0594	0.7969	0.7197	0.8463	0.7444	0.0504	0.2167	0.8212	0.655
0.9237	0.9712	0.9663	0.8559	0.9345	0.9622	0.952	0.8068	0.9135	0.6414	0.9678	0.7965	0.792	0.7193	0.8926	0.9105	0.7861	0.8181	0.9709	1	0.6881	0.724	0.9688	1	0.7509	0.9539	0.9286	0.7717	0.9301	0.7453	0.8418	1	0.7093	0.6183	0.8048	0.8519	0.6414	0.6582	0.9694	0.9697	0.6768	0.969	0.7046	0.7951	0.7204	0.6418	0.9849	0.8612	0.8933	1
0.6652	0.229	0.7782	0.7247	0.533	0.476	0.7193	0.1676	0.169	0.5871	0.337	0.1072	0.2384	0.3707	0.0617	0.5695	0.3766	0.3739	0.6447	0.7032	0.4177	0.2311	0.7115	0.506	0.3002	0.1634	0.3997	0.2598	0.1246	0.4083	0.254	0.5771	0.6736	0.7682	0.4435	0.6955	0.5871	0.7312	0.2907	0.6818	0.55	0.704	0.665	0.4638	0.751	0.553	0.6962	0.7202	0.6775	0.3362
0.6626	0.4466	0.7276	0.6676	0.7137	0.2344	0.6793	0.3852	0.3792	0.3583	0.3702	0.4525	0.3336	0.4266	0.3977	0.2979	0.563	0.0915	0.7261	0.7494	0.3627	0.4361	0.7046	0.281	0.3216	0.5465	0.2422	0.5336	0.5139	0.1657	0.232	0.7806	0.4028	0.6456	0.6012	0.6975	0.3583	0.5976	0.4054	0.7146	0.3398	0.7072	0.5098	0.0503	0.6434	0.2995	0.7309	0.7164	0.4741	0.431
0.643	0.2155	0.7764	0.687	0.5612	0.4668	0.717	0.0449	0.1545	0.5119	0.3255	0.1225	0.1211	0.2797	0.0756	0.562	0.2995	0.3133	0.6417	0.7007	0.3274	0.1229	0.7091	0.4974	0.1908	0.271	0.3892	0.2524	0.2357	0.304	0.1876	0.625	0.6274	0.7114	0.3771	0.6583	0.5119	0.6736	0.2784	0.6791	0.4743	0.7016	0.605	0.4075	0.701	0.4738	0.6937	0.6861	0.6719	0.3246
0.0664	0.7382	0.1212	0.0488	0.2058	0.7014	0.0513	0.6756	0.7082	0.7008	0.7233	0.6937	0.6631	0.6865	0.7046	0.7546	0.7286	0.6393	0.1574	0.1616	0.67	0.6891	0.0924	0.7185	0.6603	0.7553	0.6924	0.7186	0.7403	0.6287	0.6626	0.2644	0.7913	0.8153	0.7425	0.1345	0.7008	0.7894	0.7299	0.1225	0.6747	0.1001	0.7433	0.6681	0.799	0.6805	0.1386	0.1884	0.8162	0.7433
0.7046	0.4811	0.7147	0.709	0.7493	0.2723	0.7009	0.4617	0.4114	0.3586	0.4066	0.5207	0.4166	0.498	0.4278	0.1981	0.6174	0.2046	0.7464	0.7708	0.4421	0.5063	0.7261	0.3212	0.4061	0.5756	0.2779	0.5917	0.5426	0.2695	0.3276	0.7997	0.407	0.6594	0.6509	0.7352	0.3586	0.6088	0.441	0.7355	0.422	0.7285	0.5168	0.0781	0.6547	0.3593	0.7521	0.7517	0.3994	0.4683
0.7376	0.4422	0.7037	0.7415	0.7773	0.1935	0.7135	0.5219	0.4262	0.4303	0.3552	0.5743	0.4818	0.5541	0.4918	0.0971	0.6601	0.2935	0.738	0.7629	0.5045	0.5615	0.7163	0.2477	0.4725	0.5516	0.2057	0.6373	0.5577	0.3512	0.4028	0.7937	0.5129	0.7202	0.6899	0.7648	0.4303	0.6678	0.3956	0.7264	0.4866	0.7189	0.5741	0.1811	0.7049	0.4309	0.7436	0.7795	0.3237	0.4242
0.0654	0.6559	0.1229	0.1695	0.179	0.702	0.0859	0.674	0.6456	0.7749	0.6349	0.6921	0.6614	0.6849	0.6644	0.7551	0.7272	0.6835	0.0339	0.0341	0.6783	0.6875	0.0439	0.719	0.6586	0.684	0.6585	0.7172	0.6861	0.6935	0.6394	0.1596	0.8506	0.8783	0.7412	0.1608	0.7749	0.853	0.6442	0.0088	0.7493	0.0351	0.8085	0.7336	0.8574	0.7569	0.0259	0.2249	0.8166	0.6578
0.6498	0.1503	0.7679	0.7128	0.5763	0.4225	0.7062	0.0903	0.0841	0.5554	0.2694	0.1899	0.1677	0.3212	0.0329	0.5255	0.3533	0.312	0.6281	0.6894	0.3707	0.1656	0.698	0.4556	0.2371	0.2458	0.3384	0.3098	0.2082	0.3534	0.1802	0.6216	0.6414	0.7524	0.4099	0.6828	0.5554	0.7132	0.2183	0.667	0.5163	0.6903	0.6431	0.4108	0.7363	0.5178	0.6821	0.7093	0.6446	0.2684
0.6012	0.3305	0.7502	0.6521	0.6607	0.3166	0.6838	0.2313	0.2654	0.4072	0.2416	0.3155	0.1668	0.2831	0.2921	0.4385	0.4535	0.1197	0.6667	0.6877	0.2032	0.295	0.675	0.3557	0.1518	0.4536	0.217	0.4168	0.4207	0.1152	0.1108	0.726	0.5224	0.6575	0.5014	0.6218	0.4072	0.6142	0.2824	0.6529	0.3648	0.6667	0.5349	0.2405	0.6537	0.3573	0.669	0.655	0.5794	0.3049
0.1438	0.6368	0.2735	0.1309	0.1145	0.7531	0.2158	0.5407	0.6085	0.6977	0.6877	0.5463	0.5665	0.5767	0.5888	0.7972	0.5805	0.682	0.1426	0.2	0.6058	0.5194	0.2081	0.7673	0.5741	0.6466	0.7172	0.565	0.6315	0.6537	0.6238	0.1696	0.8275	0.7993	0.602	0.1244	0.6977	0.7766	0.6659	0.179	0.6749	0.2008	0.7358	0.7257	0.786	0.6799	0.1931	0.1866	0.8481	0.6873
0.7145	0.5627	0.7364	0.6769	0.7565	0.4093	0.7333	0.4024	0.4995	0.2879	0.5066	0.4678	0.3523	0.4427	0.5079	0.2777	0.5752	0.2707	0.7736	0.7978	0.3806	0.4519	0.7564	0.4519	0.3406	0.6325	0.4057	0.5466	0.6027	0.189	0.3756	0.8222	0.3856	0.5543	0.6124	0.706	0.2879	0.5052	0.5323	0.7644	0.3583	0.7585	0.4135	0.1656	0.5684	0.2886	0.7802	0.7243	0.459	0.5584
0.6694	0.3281	0.7929	0.657	0.6014	0.5433	0.7379	0.1308	0.2758	0.3565	0.4223	0.1715	0.1981	0.1173	0.23	0.6248	0.1822	0.4118	0.6682	0.7229	0.1614	0.0523	0.7306	0.5695	0.2123	0.3786	0.4768	0.1272	0.3492	0.3595	0.3042	0.6608	0.6809	0.5755	0.2538	0.5751	0.3565	0.5402	0.3819	0.7028	0.3222	0.7236	0.4737	0.4925	0.5832	0.3139	0.7163	0.6084	0.719	0.4215
0.11	0.7699	0.0467	0.1232	0.2447	0.7363	0.0633	0.7416	0.739	0.72	0.7563	0.756	0.7317	0.7503	0.7341	0.7338	0.7838	0.6942	0.1715	0.1764	0.7372	0.7524	0.1054	0.754	0.7295	0.7837	0.7261	0.7759	0.7684	0.7043	0.7143	0.2803	0.7959	0.8374	0.795	0.2022	0.72	0.8103	0.7623	0.1361	0.7328	0.1133	0.7622	0.6772	0.8185	0.7202	0.1527	0.2519	0.8006	0.7764
0.0925	0.734	0.065	0.106	0.2299	0.6945	0.0093	0.7264	0.7026	0.7439	0.718	0.7416	0.7158	0.7355	0.7184	0.7389	0.7711	0.6761	0.1247	0.1281	0.7217	0.7377	0.0536	0.7125	0.7135	0.7523	0.6852	0.7626	0.7366	0.6868	0.6974	0.2396	0.8209	0.8562	0.7828	0.1865	0.7439	0.8296	0.7251	0.0866	0.717	0.0621	0.7826	0.6944	0.8361	0.7242	0.1035	0.2372	0.8045	0.7391
0.6369	0.2023	0.7442	0.7056	0.6624	0.2752	0.6762	0.2752	0.13	0.5187	0.083	0.3545	0.2144	0.324	0.2294	0.4045	0.4847	0.2147	0.6254	0.6576	0.3031	0.3352	0.6671	0.3167	0.2002	0.3663	0.1696	0.4501	0.3294	0.2706	0.0945	0.6913	0.609	0.7455	0.5298	0.6737	0.5187	0.7017	0.1382	0.6329	0.4751	0.6586	0.6232	0.333	0.7288	0.4744	0.6495	0.7027	0.554	0.1604
0.1656	0.8011	0.1287	0.0586	0.2852	0.7745	0.1562	0.7212	0.7724	0.6579	0.7903	0.7193	0.7108	0.6949	0.7667	0.7521	0.7358	0.7142	0.248	0.2549	0.6788	0.6974	0.1927	0.7908	0.6892	0.8106	0.7642	0.7261	0.7965	0.6822	0.7319	0.3426	0.7891	0.7613	0.7494	0.1434	0.6579	0.7349	0.7951	0.2183	0.6735	0.1993	0.6871	0.6994	0.7492	0.658	0.2336	0.1967	0.8143	0.8084
0.1249	0.7922	0.0815	0.1074	0.2555	0.763	0.1129	0.7276	0.7622	0.7048	0.7803	0.7428	0.7171	0.7367	0.7566	0.7385	0.7721	0.6998	0.2131	0.2192	0.7229	0.7389	0.1524	0.7801	0.7148	0.803	0.7524	0.7637	0.7883	0.6882	0.7192	0.3149	0.7776	0.8055	0.7838	0.1878	0.7048	0.7784	0.7856	0.1805	0.7183	0.1596	0.7301	0.6834	0.7893	0.705	0.1966	0.2384	0.8042	0.7995
0.6797	0.0601	0.765	0.7438	0.6616	0.2769	0.7191	0.2734	0.128	0.5992	0.0852	0.353	0.2125	0.3462	0.2276	0.4693	0.4835	0.3431	0.6136	0.658	0.4008	0.3336	0.6893	0.3183	0.2578	0.3185	0.2443	0.4488	0.3278	0.3867	0.197	0.651	0.7086	0.8054	0.5287	0.7112	0.5992	0.7623	0.0213	0.6556	0.5558	0.6808	0.6861	0.4528	0.7808	0.5597	0.6499	0.737	0.6125	0.084
0.1667	0.8308	0.128	0.1492	0.2911	0.8069	0.1569	0.7648	0.8008	0.7451	0.8211	0.7779	0.7557	0.7726	0.7937	0.7739	0.8032	0.743	0.2529	0.2603	0.7607	0.7745	0.1952	0.824	0.7537	0.8371	0.7952	0.7959	0.8227	0.7308	0.7597	0.351	0.7667	0.7978	0.8133	0.2259	0.7451	0.7698	0.8254	0.2219	0.7567	0.2021	0.7669	0.729	0.7818	0.7452	0.238	0.2741	0.7945	0.8396
0.6881	0.4986	0.7199	0.6927	0.7353	0.3063	0.7061	0.4316	0.4312	0.3227	0.4294	0.4939	0.384	0.4699	0.4455	0.2405	0.596	0.1601	0.7503	0.7745	0.4109	0.4787	0.7308	0.3529	0.3729	0.5866	0.3093	0.5688	0.5546	0.2287	0.29	0.8025	0.354	0.629	0.6313	0.7204	0.3227	0.5793	0.4612	0.7398	0.3897	0.7331	0.4881	0.0265	0.6297	0.3234	0.7562	0.7378	0.4312	0.4879
0.7471	0.6405	0.7709	0.6718	0.7824	0.5328	0.7663	0.4942	0.5845	0.1814	0.6002	0.5082	0.4567	0.3593	0.5863	0.4076	0.5116	0.4092	0.8014	0.8249	0.2879	0.4137	0.7873	0.5692	0.4012	0.6887	0.5232	0.4788	0.6623	0.339	0.4838	0.845	0.4656	0.4096	0.5544	0.662	0.1814	0.3636	0.6185	0.7938	0.2622	0.7889	0.3257	0.3375	0.4509	0.1822	0.8087	0.6831	0.5294	0.6428
0.7506	0.6551	0.7737	0.6788	0.7841	0.5619	0.7691	0.5192	0.6034	0.0553	0.6197	0.5303	0.4863	0.3081	0.6039	0.4555	0.4364	0.4492	0.8025	0.8251	0.2852	0.4446	0.7891	0.5947	0.4367	0.6976	0.5518	0.3986	0.673	0.3857	0.5128	0.8444	0.5369	0.3236	0.4858	0.65	0.0553	0.2809	0.6357	0.7953	0.1487	0.7907	0.2219	0.3893	0.38	0.1235	0.8095	0.6343	0.5922	0.6582
0.6568	0.0722	0.7586	0.7208	0.6119	0.3695	0.6945	0.1668	0	0.5635	0.2023	0.258	0.1587	0.3199	0.1143	0.4819	0.4077	0.3099	0.6133	0.677	0.3715	0.2358	0.686	0.4056	0.2316	0.2675	0.2776	0.3679	0.2291	0.3535	0.1713	0.6386	0.6564	0.7665	0.4596	0.6899	0.5635	0.7257	0.1465	0.6537	0.5227	0.6779	0.6529	0.4139	0.748	0.5246	0.6694	0.7164	0.612	0.2012
0.6428	0.2148	0.7763	0.6683	0.5812	0.4664	0.7168	0.0155	0.1537	0.4741	0.3249	0.1233	0.0629	0.2347	0.1326	0.5616	0.3001	0.3127	0.6416	0.7006	0.2826	0.097	0.7089	0.4969	0.1364	0.3145	0.3886	0.2531	0.2806	0.2515	0.1869	0.6444	0.6271	0.6824	0.3614	0.6399	0.4741	0.6444	0.2777	0.679	0.4365	0.7015	0.5749	0.407	0.6757	0.4339	0.6936	0.6693	0.6716	0.324
0.7456	0.4004	0.7257	0.7494	0.7841	0.1178	0.7223	0.5365	0.4438	0.4759	0.3027	0.5873	0.4977	0.5678	0.5073	0.1864	0.6705	0.3151	0.746	0.7499	0.5196	0.5749	0.725	0.1751	0.4886	0.5653	0.23	0.6484	0.5712	0.3711	0.4211	0.7829	0.5773	0.7545	0.6994	0.772	0.4759	0.7018	0.3482	0.7347	0.5023	0.7275	0.6086	0.2062	0.7334	0.4483	0.7301	0.7862	0.4059	0.377
0.0799	0.629	0.1664	0.18	0.1362	0.7167	0.1001	0.6298	0.5976	0.7675	0.6416	0.6504	0.6155	0.6422	0.6189	0.7673	0.6903	0.678	0.0162	0.0821	0.6735	0.6452	0.0913	0.733	0.6231	0.66	0.6755	0.6788	0.6436	0.6879	0.6134	0.1418	0.8397	0.8686	0.7062	0.1711	0.7675	0.8441	0.6166	0.058	0.7427	0.083	0.8009	0.7265	0.8491	0.7499	0.0742	0.2327	0.8257	0.6412
0.6915	0.5276	0.7434	0.6109	0.7357	0.3749	0.7085	0.3779	0.4682	0.2085	0.471	0.4019	0.329	0.3288	0.4783	0.4002	0.4884	0.2481	0.7499	0.7725	0.254	0.3399	0.7315	0.4141	0.2635	0.6013	0.3735	0.454	0.5726	0.1726	0.3492	0.7993	0.4898	0.5223	0.5332	0.6459	0.2085	0.4771	0.4968	0.74	0.2271	0.7337	0.3914	0.1888	0.5412	0.1433	0.7554	0.668	0.5508	0.5207
0.7472	0.6344	0.7719	0.6695	0.7835	0.5163	0.7671	0.4801	0.5751	0.2715	0.5907	0.4959	0.4392	0.4298	0.5776	0.3762	0.5654	0.384	0.8031	0.8275	0.3663	0.4393	0.7887	0.5556	0.3792	0.6862	0.5069	0.5362	0.6585	0.3085	0.4669	0.8478	0.3994	0.4656	0.6035	0.6992	0.2715	0.417	0.6107	0.7953	0.3435	0.7904	0.4	0.3028	0.4969	0.2723	0.8107	0.718	0.4712	0.6364
0.6953	0.099	0.7813	0.7585	0.6756	0.3183	0.7352	0.3035	0.1641	0.6262	0.1266	0.3798	0.2451	0.3739	0.2596	0.5091	0.5049	0.3787	0.6299	0.6522	0.4293	0.3612	0.7056	0.2889	0.2899	0.3468	0.2841	0.4716	0.3556	0.4199	0.2325	0.6457	0.7442	0.8292	0.5482	0.7253	0.6262	0.7854	0.0627	0.672	0.582	0.6972	0.7087	0.4883	0.8012	0.5874	0.6665	0.7501	0.6523	0.0444
0.655	0.3419	0.7839	0.6422	0.6408	0.5033	0.7265	0.2115	0.2874	0.3031	0.3715	0.2462	0.1546	0.0419	0.3086	0.5919	0.2482	0.3602	0.6538	0.7108	0.0878	0.133	0.7189	0.5317	0.1431	0.4465	0.4309	0.1977	0.4179	0.3033	0.2431	0.7007	0.6528	0.5444	0.314	0.5566	0.3031	0.5073	0.3276	0.69	0.2674	0.7116	0.4369	0.448	0.557	0.2553	0.704	0.5925	0.6943	0.3707
0.6196	0.3018	0.7396	0.6805	0.6772	0.2419	0.6704	0.307	0.2321	0.4585	0.2016	0.3828	0.2488	0.3536	0.2633	0.3772	0.5073	0.1058	0.6642	0.6858	0.2816	0.3644	0.6612	0.2854	0.2353	0.4382	0.1315	0.4742	0.4033	0.1745	0.1343	0.7255	0.5339	0.7055	0.5505	0.6591	0.4585	0.6603	0.2479	0.6499	0.4139	0.6525	0.5789	0.2342	0.6942	0.4095	0.6665	0.6803	0.5335	0.2713
0.1496	0.7864	0.1276	0.0418	0.2715	0.7578	0.1395	0.7068	0.7577	0.6418	0.7748	0.7055	0.6958	0.6805	0.7525	0.7564	0.7234	0.6978	0.2328	0.2392	0.6637	0.6831	0.1764	0.7741	0.6739	0.7974	0.7478	0.7132	0.7833	0.6658	0.7164	0.3287	0.7928	0.7648	0.7376	0.1282	0.6418	0.7388	0.7799	0.2025	0.6581	0.1831	0.6917	0.6821	0.7526	0.6419	0.2178	0.1825	0.8176	0.7931
0.64	0.2299	0.7745	0.6464	0.6076	0.4574	0.7146	0.0893	0.1687	0.4266	0.3135	0.1378	0.0471	0.176	0.201	0.5542	0.3117	0.3011	0.6387	0.6982	0.2243	0.112	0.7066	0.4885	0.0639	0.3683	0.3783	0.2655	0.3359	0.2389	0.1732	0.6703	0.6208	0.6479	0.372	0.6184	0.4266	0.6093	0.2655	0.6764	0.3888	0.6991	0.5383	0.397	0.6458	0.3836	0.6911	0.6498	0.6661	0.3126
0.093	0.754	0.0645	0.1065	0.2303	0.7181	0.045	0.7268	0.7231	0.7245	0.7395	0.742	0.7162	0.7359	0.7188	0.7388	0.7714	0.6766	0.1551	0.1594	0.7221	0.7381	0.0877	0.7358	0.7139	0.7696	0.7084	0.763	0.7543	0.6873	0.6979	0.2655	0.7997	0.8398	0.7832	0.187	0.7245	0.8131	0.7459	0.1189	0.7175	0.0957	0.7656	0.6709	0.821	0.7041	0.1356	0.2376	0.8044	0.7599
0.017	0.7029	0.1368	0.0954	0.1658	0.7067	0.0682	0.6603	0.6725	0.7244	0.6857	0.6793	0.6472	0.6717	0.6702	0.759	0.7158	0.6222	0.1118	0.1146	0.6545	0.6744	0.059	0.7235	0.6443	0.7244	0.6639	0.7053	0.7089	0.6345	0.6244	0.2247	0.795	0.834	0.7304	0.1189	0.7244	0.8087	0.6933	0.0744	0.6987	0.0504	0.7635	0.674	0.8165	0.705	0.0908	0.1737	0.8195	0.7067
0.6883	0.3991	0.8048	0.6767	0.6145	0.5916	0.7529	0.2226	0.3523	0.3476	0.4833	0.2333	0.2828	0.1664	0.2893	0.6644	0.0856	0.4739	0.6872	0.7388	0.25	0.1524	0.746	0.615	0.2955	0.4185	0.5321	0.0682	0.3919	0.4271	0.3777	0.6711	0.7146	0.4928	0.1839	0.5994	0.3476	0.4597	0.4472	0.7199	0.2761	0.7395	0.3956	0.5461	0.5114	0.3469	0.7326	0.5607	0.7487	0.4826
0.6711	0.4192	0.794	0.6589	0.6645	0.5481	0.7393	0.2984	0.3701	0.2781	0.4283	0.3241	0.2529	0.0777	0.3844	0.6287	0.1736	0.4179	0.67	0.7243	0.1701	0.2273	0.732	0.574	0.2204	0.5017	0.4822	0.1601	0.4761	0.3661	0.3114	0.7217	0.6842	0.4427	0.246	0.5773	0.2781	0.4075	0.3883	0.7044	0.199	0.7251	0.3386	0.4978	0.47	0.2774	0.7178	0.5368	0.7219	0.4275
0.1656	0.8011	0.1287	0.0586	0.2852	0.7745	0.1562	0.7212	0.7724	0.6579	0.7903	0.7193	0.7108	0.6949	0.7667	0.7521	0.7358	0.7142	0.248	0.2549	0.6788	0.6974	0.1927	0.7908	0.6892	0.8106	0.7642	0.7261	0.7965	0.6822	0.7319	0.3426	0.7891	0.7613	0.7494	0.1434	0.6579	0.7349	0.7951	0.2183	0.6735	0.1993	0.6871	0.6994	0.7492	0.658	0.2336	0.1967	0.8143	0.8084
0.6786	0.3638	0.7987	0.6667	0.5372	0.5676	0.7452	0.1769	0.3142	0.4956	0.4529	0.0757	0.2406	0.2872	0.2258	0.6447	0.3042	0.443	0.6775	0.7306	0.33	0.1485	0.7381	0.5924	0.2541	0.2135	0.5046	0.1848	0.18	0.3935	0.3411	0.6162	0.6978	0.6784	0.3751	0.6404	0.4956	0.6446	0.4147	0.7112	0.4621	0.7314	0.5827	0.5195	0.6728	0.461	0.7243	0.6678	0.7339	0.4522
0.2738	0.6919	0.3838	0.2629	0.1443	0.7906	0.3348	0.6014	0.6679	0.6655	0.7351	0.5524	0.6323	0.5727	0.6251	0.828	0.5108	0.7303	0.2728	0.3215	0.6155	0.5655	0.3283	0.8026	0.6388	0.6094	0.7601	0.4746	0.5952	0.7063	0.6809	0.2166	0.8537	0.7314	0.5428	0.1899	0.6655	0.7109	0.7166	0.3036	0.6289	0.3221	0.6735	0.7673	0.724	0.6652	0.3156	0.1581	0.8711	0.7347
0.0783	0.609	0.2179	0.1755	0.0793	0.7342	0.1557	0.5712	0.5785	0.7471	0.6638	0.5951	0.5766	0.625	0.5797	0.7816	0.6412	0.6577	0.077	0.1388	0.6553	0.589	0.1475	0.7495	0.6052	0.6415	0.6955	0.628	0.6254	0.6678	0.595	0.1369	0.8143	0.8469	0.6597	0.1671	0.7471	0.8233	0.6403	0.1161	0.7233	0.1396	0.7814	0.7047	0.8296	0.7297	0.1314	0.2273	0.8365	0.6633
0.7801	0.5385	0.7408	0.7834	0.8134	0.3328	0.7599	0.5993	0.5191	0.5225	0.4666	0.6432	0.5657	0.6263	0.574	0.0717	0.7152	0.4079	0.7804	0.8068	0.5847	0.6325	0.7622	0.387	0.5579	0.6242	0.3343	0.696	0.6293	0.4562	0.4995	0.8319	0.4361	0.6965	0.7401	0.8029	0.5225	0.6405	0.5	0.7707	0.5697	0.7644	0.6068	0.3137	0.6845	0.523	0.7879	0.8152	0.1931	0.5308
0.7242	0.6353	0.8066	0.6797	0.7565	0.5986	0.7552	0.5312	0.5958	0.3587	0.6074	0.5393	0.5069	0.3731	0.5966	0.6702	0.2893	0.4829	0.7698	0.7882	0.3598	0.4737	0.7564	0.6216	0.4703	0.6721	0.5571	0.4072	0.6523	0.4369	0.5276	0.8085	0.7194	0.3975	0.1865	0.6384	0.3587	0.3272	0.6199	0.7625	0.2884	0.758	0.2214	0.5539	0.1774	0.3581	0.7747	0.5744	0.753	0.6366
0.6014	0.2733	0.7503	0.6728	0.6416	0.3173	0.684	0.2304	0.206	0.4537	0.1731	0.3147	0.1659	0.2823	0.2383	0.4391	0.4529	0.1207	0.6453	0.6659	0.2307	0.2942	0.6752	0.3564	0.1509	0.4126	0.2179	0.4162	0.3783	0.1845	0.0387	0.7074	0.5229	0.6917	0.5008	0.6421	0.4537	0.6486	0.2192	0.6418	0.4112	0.6668	0.5704	0.2413	0.6828	0.4068	0.658	0.6734	0.5799	0.2413
0.0909	0.6757	0.2287	0.0772	0.1691	0.7379	0.1673	0.5985	0.647	0.6804	0.6684	0.6017	0.5834	0.5728	0.6457	0.7846	0.6302	0.6624	0.1187	0.1506	0.5825	0.5763	0.1592	0.7529	0.559	0.6991	0.6997	0.6165	0.6843	0.6323	0.6006	0.2249	0.8168	0.7885	0.6492	0.0727	0.6804	0.7647	0.6658	0.1283	0.6564	0.1514	0.7219	0.7087	0.7755	0.6613	0.1433	0.1417	0.8387	0.6782
0.0845	0.746	0.0732	0.0981	0.2231	0.709	0.0359	0.7194	0.7151	0.7266	0.7311	0.735	0.7085	0.7288	0.7111	0.7412	0.7652	0.6678	0.1469	0.1509	0.7145	0.731	0.0788	0.7267	0.7061	0.7626	0.6995	0.7565	0.7473	0.6788	0.6896	0.258	0.8015	0.841	0.7773	0.1794	0.7266	0.8144	0.7377	0.1104	0.7098	0.0869	0.7673	0.6739	0.8221	0.7064	0.127	0.2305	0.8062	0.7516
0.1487	0.6153	0.2306	0.2379	0.0641	0.7386	0.1694	0.587	0.5854	0.7829	0.6692	0.5803	0.6233	0.6662	0.5535	0.7852	0.645	0.7021	0.092	0.1528	0.6957	0.6038	0.1613	0.7535	0.6501	0.589	0.7005	0.6144	0.5721	0.7105	0.6423	0.0665	0.8517	0.8768	0.6707	0.2274	0.7829	0.8537	0.6461	0.1305	0.7595	0.1536	0.8129	0.747	0.8577	0.7667	0.1455	0.2816	0.8391	0.6688
0.7202	0.3404	0.7336	0.7243	0.7625	0.0295	0.6945	0.4901	0.388	0.5029	0.2329	0.5459	0.4473	0.5245	0.458	0.2564	0.6375	0.2465	0.7205	0.7231	0.4715	0.5323	0.6974	0.0867	0.4374	0.5218	0.1529	0.6132	0.5282	0.3081	0.3631	0.7596	0.6085	0.7653	0.6693	0.7492	0.5029	0.7146	0.283	0.7082	0.4524	0.7002	0.6249	0.2647	0.7432	0.4501	0.7031	0.7648	0.457	0.3103
0.1798	0.7881	0.1767	0.0785	0.2929	0.7611	0.1715	0.7117	0.7606	0.598	0.7771	0.7103	0.7014	0.6314	0.7555	0.7701	0.6809	0.7038	0.2581	0.265	0.6121	0.6713	0.2061	0.7766	0.6805	0.7986	0.7515	0.6692	0.785	0.6732	0.7213	0.3481	0.8045	0.7233	0.6973	0.0761	0.598	0.6981	0.782	0.2301	0.6056	0.2122	0.6519	0.6891	0.715	0.5869	0.2448	0.1337	0.8278	0.7946
0.7297	0.5313	0.8307	0.7196	0.634	0.6814	0.7857	0.3936	0.4948	0.4911	0.597	0.3347	0.4406	0.3498	0.4296	0.7383	0.147	0.5897	0.7288	0.7734	0.415	0.3389	0.7797	0.6997	0.4505	0.4817	0.635	0.2007	0.4602	0.5532	0.5146	0.6846	0.7774	0.5219	0.0652	0.6526	0.4911	0.4661	0.5688	0.7571	0.4353	0.7741	0.3822	0.646	0.3472	0.4906	0.7681	0.6032	0.804	0.5965
0.7971	0.5771	0.7608	0.8001	0.8278	0.3885	0.7785	0.6303	0.5562	0.5594	0.5111	0.6708	0.5993	0.6552	0.6069	0.1434	0.7372	0.4536	0.7974	0.8244	0.6168	0.6609	0.7806	0.4427	0.592	0.6532	0.3857	0.7195	0.6579	0.4982	0.5381	0.8472	0.3981	0.6859	0.7602	0.8181	0.5594	0.6283	0.5418	0.7884	0.603	0.7826	0.6371	0.3667	0.6756	0.5599	0.8056	0.8294	0.1256	0.5735
0.7456	0.4004	0.7257	0.7494	0.7841	0.1178	0.7223	0.5365	0.4438	0.4759	0.3027	0.5873	0.4977	0.5678	0.5073	0.1864	0.6705	0.3151	0.746	0.7499	0.5196	0.5749	0.725	0.1751	0.4886	0.5653	0.23	0.6484	0.5712	0.3711	0.4211	0.7829	0.5773	0.7545	0.6994	0.772	0.4759	0.7018	0.3482	0.7347	0.5023	0.7275	0.6086	0.2062	0.7334	0.4483	0.7301	0.7862	0.4059	0.377
0.6014	0.2733	0.7503	0.6728	0.6416	0.3173	0.684	0.2304	0.206	0.4537	0.1731	0.3147	0.1659	0.2823	0.2383	0.4391	0.4529	0.1207	0.6453	0.6659	0.2307	0.2942	0.6752	0.3564	0.1509	0.4126	0.2179	0.4162	0.3783	0.1845	0.0387	0.7074	0.5229	0.6917	0.5008	0.6421	0.4537	0.6486	0.2192	0.6418	0.4112	0.6668	0.5704	0.2413	0.6828	0.4068	0.658	0.6734	0.5799	0.2413
0.6394	0.426	0.7741	0.6259	0.6802	0.4554	0.7141	0.2922	0.3715	0.2399	0.3636	0.3209	0.2412	0.1002	0.3872	0.5526	0.3142	0.2986	0.6877	0.7075	0	0.2138	0.7061	0.4866	0.1776	0.5145	0.3761	0.2681	0.4866	0.2362	0.2543	0.7406	0.6194	0.5084	0.3742	0.5365	0.2399	0.4693	0.3919	0.6759	0.2029	0.6986	0.3946	0.3948	0.5273	0.1858	0.6906	0.5753	0.6649	0.4121
0.7109	0.4746	0.8189	0.7001	0.5836	0.6429	0.7708	0.3203	0.4337	0.4296	0.5482	0.2367	0.3729	0.2712	0.3606	0.7066	0.1569	0.54	0.7099	0.7577	0.3442	0.2589	0.7644	0.6634	0.384	0.328	0.5909	0.104	0.3011	0.4991	0.4559	0.6547	0.7504	0.5244	0.2401	0.6284	0.4296	0.4939	0.5167	0.7402	0.367	0.7583	0.4354	0.6032	0.5375	0.429	0.7519	0.5756	0.7802	0.5476
0.6552	0.2946	0.784	0.6423	0.6228	0.5037	0.7266	0.1627	0.2386	0.3481	0.3721	0.202	0.1284	0.0953	0.2636	0.5922	0.2476	0.3607	0.654	0.711	0.1414	0.0821	0.719	0.5321	0.1438	0.4109	0.4314	0.197	0.3813	0.3038	0.2437	0.6833	0.6531	0.5784	0.3134	0.5768	0.3481	0.5414	0.3282	0.6901	0.3122	0.7118	0.4719	0.4484	0.586	0.3028	0.7041	0.6109	0.6946	0.3712
0.0661	0.667	0.1246	0.1718	0.2074	0.6913	0.0869	0.7033	0.6774	0.7859	0.6463	0.7198	0.6918	0.7132	0.6946	0.7681	0.7517	0.6947	0.0674	0.0352	0.6982	0.7156	0.0442	0.7089	0.6893	0.7124	0.6698	0.7426	0.7143	0.7044	0.6718	0.1624	0.8646	0.89	0.7645	0.1629	0.7859	0.8642	0.6555	0.0261	0.7598	0.0353	0.819	0.7456	0.8679	0.7678	0.009	0.2276	0.8307	0.6694
0.1894	0.6561	0.3122	0.1771	0.1824	0.7663	0.2575	0.5843	0.6293	0.6266	0.7043	0.5879	0.5895	0.523	0.6287	0.808	0.5325	0.6989	0.1882	0.2425	0.5708	0.545	0.2502	0.7796	0.5968	0.6801	0.7322	0.5152	0.6661	0.6721	0.6438	0.2349	0.8366	0.734	0.5565	0.0956	0.6266	0.7118	0.6836	0.2226	0.6044	0.2433	0.6712	0.7402	0.7258	0.6262	0.236	0.1114	0.8562	0.7039
0.151	0.7503	0.0387	0.1636	0.2795	0.7119	0.0732	0.7775	0.7582	0.7689	0.7349	0.7899	0.769	0.785	0.771	0.7454	0.8139	0.7367	0.1522	0.1246	0.7737	0.7868	0.0821	0.7306	0.7671	0.7844	0.725	0.807	0.7859	0.7454	0.754	0.24	0.852	0.8818	0.8235	0.239	0.7689	0.8543	0.7417	0.1147	0.77	0.0905	0.8059	0.722	0.859	0.7591	0.0991	0.2864	0.8141	0.7564
0.0916	0.692	0.1005	0.1515	0.2291	0.6826	0.0622	0.7255	0.7017	0.7811	0.6729	0.7408	0.715	0.7347	0.7175	0.7617	0.7704	0.6867	0.0928	0.062	0.7208	0.7369	0.0179	0.7008	0.7126	0.734	0.6607	0.7619	0.7358	0.697	0.6965	0.1857	0.861	0.8877	0.7822	0.1857	0.7811	0.8614	0.6814	0.0527	0.7545	0.0268	0.8152	0.739	0.8654	0.7625	0.0361	0.2364	0.826	0.6955
0.6626	0.3009	0.7887	0.65	0.5842	0.5249	0.7325	0.0956	0.2465	0.4137	0.3989	0.1163	0.1656	0.179	0.1748	0.6096	0.2139	0.388	0.6614	0.7172	0.2242	0.014	0.7251	0.5521	0.1804	0.3382	0.4557	0.1611	0.3069	0.3336	0.276	0.6449	0.668	0.624	0.2998	0.6047	0.4137	0.588	0.3569	0.6968	0.3785	0.718	0.5212	0.472	0.6251	0.3731	0.7105	0.636	0.7076	0.3981
0.6915	0.5276	0.7434	0.6109	0.7357	0.3749	0.7085	0.3779	0.4682	0.2085	0.471	0.4019	0.329	0.3288	0.4783	0.4002	0.4884	0.2481	0.7499	0.7725	0.254	0.3399	0.7315	0.4141	0.2635	0.6013	0.3735	0.454	0.5726	0.1726	0.3492	0.7993	0.4898	0.5223	0.5332	0.6459	0.2085	0.4771	0.4968	0.74	0.2271	0.7337	0.3914	0.1888	0.5412	0.1433	0.7554	0.668	0.5508	0.5207
0.6582	0.2825	0.7859	0.6822	0.5392	0.5124	0.729	0.0718	0.2267	0.512	0.3831	0.0406	0.1437	0.2912	0.1269	0.5994	0.3085	0.3719	0.657	0.7135	0.3368	0.1436	0.7214	0.5403	0.2089	0.2382	0.4413	0.1826	0.2033	0.316	0.257	0.6017	0.6592	0.7029	0.3824	0.6544	0.512	0.6669	0.34	0.6928	0.4762	0.7143	0.6013	0.4581	0.694	0.4757	0.7067	0.6818	0.6999	0.3823
0.1628	0.6448	0.2896	0.1999	0.0413	0.7586	0.2331	0.5405	0.6171	0.7367	0.6946	0.5047	0.5761	0.6217	0.5678	0.8017	0.6045	0.6891	0.1616	0.2177	0.65	0.5588	0.2256	0.7724	0.6029	0.5903	0.7234	0.5543	0.5743	0.6614	0.6322	0.0968	0.8313	0.8316	0.6321	0.1911	0.7367	0.8094	0.6733	0.1972	0.7143	0.2185	0.7699	0.7317	0.8163	0.7202	0.211	0.2464	0.8514	0.6942
0.6945	0.5504	0.7633	0.6189	0.736	0.4248	0.7106	0.4151	0.4973	0.1021	0.5029	0.4342	0.3741	0.1877	0.5046	0.5044	0.3808	0.313	0.7495	0.7708	0.1547	0.3387	0.7322	0.4588	0.3181	0.6135	0.4212	0.3392	0.5874	0.2474	0.3947	0.7964	0.5785	0.4219	0.435	0.5923	0.1021	0.3808	0.5245	0.7402	0.0646	0.7342	0.3001	0.3297	0.4571	0.0355	0.7547	0.5982	0.6288	0.546
0.6312	0.4243	0.769	0.6174	0.6827	0.4284	0.7076	0.287	0.3683	0.2581	0.3598	0.3168	0.2341	0.1427	0.3846	0.5304	0.3466	0.2638	0.6906	0.7108	0.0472	0.2064	0.6994	0.4612	0.1682	0.5151	0.3452	0.3027	0.4867	0.1983	0.2472	0.7439	0.6006	0.5278	0.4038	0.5478	0.2581	0.4877	0.3891	0.6787	0.22	0.6917	0.4116	0.3648	0.5439	0.2037	0.6937	0.5861	0.6483	0.4098
0.6956	0.4066	0.7176	0.7001	0.7417	0.1557	0.6677	0.4454	0.3344	0.4262	0.3179	0.5061	0.3989	0.4828	0.4104	0.2217	0.6057	0.1804	0.7172	0.741	0.4251	0.4913	0.6942	0.207	0.388	0.5216	0.1701	0.5793	0.4869	0.2474	0.3072	0.7742	0.5007	0.7037	0.6403	0.7272	0.4262	0.654	0.359	0.7049	0.4044	0.697	0.5647	0.1483	0.6917	0.3698	0.7218	0.7441	0.4171	0.3857
0.6204	0.1694	0.7623	0.6875	0.5983	0.3908	0.6991	0.1376	0.102	0.4985	0.2293	0.232	0.0652	0.2463	0.1426	0.4995	0.3869	0.2154	0.6191	0.6818	0.2973	0.209	0.6907	0.4257	0.1435	0.3323	0.3021	0.3457	0.2969	0.2665	0.0718	0.6636	0.5743	0.714	0.4406	0.6575	0.4985	0.6734	0.1755	0.6589	0.4582	0.6827	0.6001	0.323	0.7025	0.4567	0.6743	0.6865	0.6251	0.2283
0.6956	0.4066	0.7176	0.7001	0.7417	0.1557	0.6677	0.4454	0.3344	0.4262	0.3179	0.5061	0.3989	0.4828	0.4104	0.2217	0.6057	0.1804	0.7172	0.741	0.4251	0.4913	0.6942	0.207	0.388	0.5216	0.1701	0.5793	0.4869	0.2474	0.3072	0.7742	0.5007	0.7037	0.6403	0.7272	0.4262	0.654	0.359	0.7049	0.4044	0.697	0.5647	0.1483	0.6917	0.3698	0.7218	0.7441	0.4171	0.3857
0.8046	0.5395	0.7697	0.8075	0.8342	0.3224	0.7867	0.644	0.5728	0.5758	0.4644	0.683	0.6142	0.668	0.6216	0.1753	0.7469	0.474	0.8049	0.7909	0.631	0.6735	0.7888	0.2813	0.6072	0.6661	0.4086	0.7299	0.6706	0.5169	0.5553	0.8189	0.5722	0.7665	0.7691	0.8249	0.5758	0.7092	0.4994	0.7963	0.6177	0.7907	0.6506	0.3903	0.7417	0.5763	0.7927	0.8358	0.3678	0.4651
0.6701	0.3509	0.7254	0.686	0.7201	0.1259	0.6524	0.399	0.2786	0.4548	0.2539	0.4648	0.3486	0.4395	0.3611	0.2818	0.5727	0.1118	0.6922	0.7151	0.377	0.4487	0.6672	0.176	0.3368	0.4792	0.0966	0.544	0.4439	0.1844	0.2492	0.7516	0.5358	0.7164	0.6102	0.7043	0.4548	0.6685	0.2988	0.6788	0.4075	0.6701	0.5824	0.2081	0.7028	0.4023	0.6957	0.7227	0.4621	0.3242
0.084	0.7259	0.0737	0.0976	0.2227	0.6852	0	0.7189	0.6945	0.7459	0.7095	0.7346	0.7081	0.7284	0.7107	0.7414	0.7648	0.6673	0.1164	0.1194	0.7141	0.7306	0.0446	0.7032	0.7057	0.7452	0.6762	0.7562	0.7294	0.6783	0.6892	0.2321	0.8225	0.8573	0.7769	0.1789	0.7459	0.8308	0.7167	0.0779	0.7192	0.0532	0.7841	0.6972	0.8372	0.7263	0.0948	0.2301	0.8063	0.7307
0.0873	0.6209	0.1733	0.1862	0.129	0.7191	0.1076	0.6224	0.5895	0.7691	0.6446	0.6434	0.6078	0.6448	0.6113	0.7692	0.684	0.6806	0.0244	0.0897	0.6759	0.6381	0.0989	0.7352	0.626	0.6529	0.6782	0.6724	0.6365	0.6903	0.6165	0.1343	0.841	0.8695	0.7003	0.1771	0.7691	0.8451	0.6198	0.0657	0.7445	0.0906	0.8021	0.7287	0.85	0.7517	0.0818	0.2379	0.8271	0.6441
0.6931	0.5149	0.7249	0.6764	0.7389	0.3372	0.7111	0.4015	0.4497	0.2869	0.4504	0.4671	0.3514	0.4419	0.4622	0.2787	0.5746	0.1959	0.7542	0.7781	0.3797	0.4511	0.7352	0.3817	0.3397	0.5971	0.3381	0.546	0.5661	0.1879	0.3157	0.8053	0.3865	0.5986	0.6118	0.7056	0.2869	0.5497	0.48	0.744	0.3573	0.7375	0.4595	0.0742	0.6046	0.2876	0.7601	0.7239	0.4598	0.5061
0.7555	0.5886	0.7602	0.7592	0.7926	0.4232	0.7556	0.5546	0.5189	0.4693	0.5296	0.6034	0.5172	0.5846	0.5265	0.2168	0.6834	0.3418	0.7956	0.8217	0.5383	0.5915	0.7793	0.4721	0.5085	0.658	0.4182	0.6621	0.6262	0.3956	0.4436	0.8442	0.2911	0.6242	0.7111	0.7809	0.4693	0.5696	0.5569	0.7869	0.5217	0.7813	0.5629	0.2371	0.6258	0.4698	0.8035	0.7945	0.2741	0.5864
0.0694	0.6978	0.2104	0.0553	0.1896	0.7317	0.1476	0.6201	0.6691	0.6733	0.6814	0.6225	0.6059	0.5943	0.6671	0.7795	0.6488	0.6544	0.1415	0.1451	0.573	0.5977	0.1392	0.747	0.5819	0.7188	0.6926	0.6359	0.7041	0.6236	0.6238	0.2457	0.8125	0.7842	0.6669	0.0516	0.6733	0.76	0.6886	0.1076	0.649	0.1313	0.7164	0.7018	0.7712	0.6537	0.123	0.1236	0.8349	0.7011
0.6771	0.0801	0.763	0.7419	0.6688	0.2612	0.7167	0.2889	0.1465	0.5936	0.0653	0.3668	0.2293	0.3368	0.2441	0.4582	0.4945	0.3309	0.6103	0.655	0.3919	0.3478	0.6866	0.3035	0.2453	0.3331	0.2285	0.4605	0.3421	0.3761	0.182	0.6588	0.7032	0.803	0.5388	0.7091	0.5936	0.7594	0	0.6527	0.5497	0.6781	0.6824	0.4426	0.7785	0.5533	0.6469	0.7352	0.6044	0.0641
0.0956	0.6231	0.1527	0.1948	0.1502	0.7121	0.1164	0.6442	0.6133	0.7813	0.6357	0.6641	0.6305	0.6562	0.6338	0.7634	0.7023	0.6938	0	0.0669	0.6877	0.659	0.0763	0.7286	0.6381	0.6552	0.6701	0.6914	0.6575	0.7031	0.6291	0.129	0.8554	0.8815	0.7177	0.1853	0.7813	0.8568	0.6103	0.0424	0.7563	0.0679	0.8134	0.7423	0.8609	0.7639	0.0589	0.2459	0.8228	0.6352
0.6805	0.5115	0.7518	0.6006	0.7257	0.3596	0.6967	0.3667	0.4539	0.2023	0.455	0.391	0.3183	0.2719	0.4647	0.4471	0.445	0.238	0.7386	0.7605	0.1907	0.2839	0.7196	0.3974	0.2544	0.5868	0.3592	0.4077	0.5586	0.1653	0.3373	0.7883	0.5297	0.5078	0.4936	0.6159	0.2023	0.4642	0.4807	0.7284	0.1616	0.7219	0.3813	0.2522	0.5286	0.1392	0.7435	0.6398	0.5859	0.5036
0.6339	0.2208	0.742	0.7033	0.6696	0.2594	0.6734	0.2906	0.1486	0.5116	0.1044	0.3683	0.2311	0.3384	0.2459	0.3915	0.4957	0.1989	0.6338	0.6547	0.2921	0.3494	0.6643	0.3018	0.2173	0.3804	0.1515	0.4618	0.3437	0.257	0.1139	0.6989	0.6011	0.7422	0.5399	0.6713	0.5116	0.6979	0.1583	0.6297	0.4675	0.6556	0.6186	0.3196	0.7258	0.4664	0.6465	0.7006	0.5442	0.1809
0.6299	0.403	0.7541	0.6149	0.6837	0.3416	0.6888	0.2546	0.3418	0.3269	0.3291	0.2894	0.194	0.2558	0.3614	0.4591	0.4328	0.1519	0.6921	0.7133	0.1729	0.2681	0.6801	0.3793	0.1195	0.5048	0.2457	0.3947	0.4742	0.0765	0.2056	0.7475	0.5399	0.5948	0.4824	0.6074	0.3269	0.5519	0.3629	0.6798	0.2856	0.6718	0.4722	0.2683	0.6008	0.2729	0.6954	0.6319	0.5948	0.3852
0.0835	0.7051	0.0742	0.1285	0.2223	0.6854	0.0359	0.7185	0.694	0.7646	0.6871	0.7342	0.7077	0.728	0.7103	0.7415	0.7645	0.6668	0.0848	0.0868	0.7137	0.7302	0.0092	0.7034	0.7053	0.7272	0.652	0.7558	0.729	0.6778	0.6887	0.2054	0.8427	0.8731	0.7766	0.1785	0.7646	0.8468	0.6951	0.0443	0.738	0.0182	0.8005	0.7196	0.8519	0.7456	0.0615	0.2297	0.8064	0.7091
0.6771	0.0801	0.763	0.7419	0.6688	0.2612	0.7167	0.2889	0.1465	0.5936	0.0653	0.3668	0.2293	0.3368	0.2441	0.4582	0.4945	0.3309	0.6103	0.655	0.3919	0.3478	0.6866	0.3035	0.2453	0.3331	0.2285	0.4605	0.3421	0.3761	0.182	0.6588	0.7032	0.803	0.5388	0.7091	0.5936	0.7594	0	0.6527	0.5497	0.6781	0.6824	0.4426	0.7785	0.5533	0.6469	0.7352	0.6044	0.0641
0.6579	0.2814	0.7857	0.6452	0.5787	0.5116	0.7288	0.0703	0.2254	0.4383	0.3821	0.0932	0.1423	0.2042	0.1521	0.5987	0.2353	0.3709	0.6567	0.7133	0.25	0.0412	0.7212	0.5396	0.1575	0.3226	0.4404	0.184	0.2904	0.3149	0.2558	0.6401	0.6587	0.6458	0.3192	0.6181	0.4383	0.6094	0.3389	0.6926	0.4025	0.7141	0.5422	0.4572	0.6441	0.3983	0.7065	0.6485	0.6994	0.3813
0.6897	0.0196	0.7726	0.7513	0.6328	0.3337	0.7281	0.2115	0.0892	0.6203	0.157	0.2979	0.2343	0.3815	0.1618	0.5095	0.4395	0.3879	0.6261	0.6693	0.4339	0.2768	0.6994	0.3719	0.3038	0.2605	0.3015	0.4018	0.2705	0.4259	0.2517	0.62	0.7285	0.8145	0.4886	0.7194	0.6203	0.7731	0.0981	0.6668	0.5785	0.6912	0.7001	0.4901	0.7896	0.5834	0.6615	0.7439	0.6418	0.1559
0.0909	0.6757	0.2287	0.0772	0.1691	0.7379	0.1673	0.5985	0.647	0.6804	0.6684	0.6017	0.5834	0.5728	0.6457	0.7846	0.6302	0.6624	0.1187	0.1506	0.5825	0.5763	0.1592	0.7529	0.559	0.6991	0.6997	0.6165	0.6843	0.6323	0.6006	0.2249	0.8168	0.7885	0.6492	0.0727	0.6804	0.7647	0.6658	0.1283	0.6564	0.1514	0.7219	0.7087	0.7755	0.6613	0.1433	0.1417	0.8387	0.6782
0.6777	0.2403	0.7457	0.7251	0.7265	0.1054	0.6965	0.4127	0.2951	0.5422	0.1164	0.477	0.3635	0.4523	0.3757	0.3496	0.5825	0.2139	0.6781	0.6784	0.3913	0.4614	0.6638	0.1567	0.352	0.4492	0.0738	0.5545	0.4566	0.2755	0.2664	0.7208	0.6513	0.7814	0.6191	0.7111	0.5422	0.7337	0.1741	0.6639	0.4945	0.6547	0.6493	0.3451	0.758	0.495	0.658	0.7291	0.5251	0.199
0.7456	0.4004	0.7257	0.7494	0.7841	0.1178	0.7223	0.5365	0.4438	0.4759	0.3027	0.5873	0.4977	0.5678	0.5073	0.1864	0.6705	0.3151	0.746	0.7499	0.5196	0.5749	0.725	0.1751	0.4886	0.5653	0.23	0.6484	0.5712	0.3711	0.4211	0.7829	0.5773	0.7545	0.6994	0.772	0.4759	0.7018	0.3482	0.7347	0.5023	0.7275	0.6086	0.2062	0.7334	0.4483	0.7301	0.7862	0.4059	0.377
0.6876	0.4452	0.7201	0.6922	0.7349	0.2221	0.6827	0.4308	0.3755	0.3814	0.3656	0.4931	0.383	0.4691	0.3949	0.2417	0.5954	0.1588	0.7299	0.7538	0.41	0.4779	0.7084	0.2709	0.3719	0.5481	0.2312	0.5682	0.5147	0.2275	0.2889	0.7848	0.4376	0.6698	0.6308	0.72	0.3814	0.6203	0.4024	0.7184	0.3887	0.7109	0.5306	0.076	0.6634	0.3224	0.735	0.7374	0.432	0.4289
0.7041	0.4252	0.7149	0.7085	0.7489	0.1821	0.677	0.4609	0.3529	0.416	0.3393	0.5199	0.4157	0.4972	0.4269	0.1994	0.6167	0.2033	0.7255	0.7496	0.4412	0.5055	0.7033	0.2335	0.4051	0.5357	0.1946	0.591	0.5012	0.2684	0.3265	0.7817	0.4878	0.6992	0.6503	0.7348	0.416	0.6489	0.379	0.7136	0.4211	0.7059	0.5585	0.1263	0.6878	0.3582	0.7305	0.7513	0.4003	0.4061
0.7271	0.5918	0.75	0.669	0.7667	0.4544	0.7462	0.4349	0.5306	0.2705	0.5413	0.4548	0.389	0.429	0.5365	0.2949	0.5648	0.3195	0.7847	0.8088	0.3654	0.4385	0.7687	0.4953	0.3245	0.6538	0.4484	0.5356	0.625	0.241	0.4141	0.8316	0.4003	0.515	0.6029	0.6988	0.2705	0.4664	0.5644	0.7761	0.3426	0.7706	0.3992	0.2258	0.5365	0.2712	0.7917	0.7176	0.4719	0.5901
0.6291	0.1797	0.7677	0.6753	0.5968	0.4214	0.706	0.092	0.1145	0.479	0.268	0.1914	0.0486	0.2298	0.1529	0.5246	0.3545	0.2547	0.6278	0.6891	0.2796	0.1672	0.6978	0.4545	0.1261	0.3362	0.3371	0.3112	0.3018	0.2466	0.1184	0.6611	0.5956	0.6942	0.411	0.6461	0.479	0.6546	0.2169	0.6667	0.4398	0.69	0.5825	0.357	0.6856	0.4374	0.6818	0.6757	0.6439	0.267
0.1609	0.8176	0.0857	0.1734	0.2879	0.791	0.1179	0.7862	0.7867	0.7683	0.8068	0.7981	0.778	0.7934	0.7799	0.7555	0.8211	0.7469	0.2208	0.2274	0.7825	0.7951	0.1586	0.8087	0.7761	0.8257	0.7793	0.8145	0.8107	0.7553	0.7636	0.3248	0.7838	0.8298	0.8303	0.2479	0.7683	0.8015	0.8116	0.1874	0.7789	0.166	0.7881	0.7329	0.8108	0.7684	0.2041	0.2947	0.7885	0.8261
0.235	0.7008	0.3509	0.2235	0.2571	0.7794	0.2993	0.6334	0.676	0.6477	0.7209	0.635	0.6216	0.5498	0.674	0.8188	0.4786	0.7159	0.2339	0.2852	0.5949	0.5969	0.2924	0.7921	0.6195	0.7188	0.7473	0.5502	0.706	0.6906	0.6639	0.3068	0.8458	0.669	0.5054	0.1466	0.6477	0.6303	0.7014	0.2664	0.609	0.2859	0.59	0.7549	0.6503	0.6473	0.2791	0.0899	0.8643	0.7206
0.6706	0.4094	0.7252	0.6755	0.7205	0.1718	0.6645	0.3998	0.3396	0.4027	0.3246	0.4655	0.3495	0.4403	0.362	0.2808	0.5733	0.1131	0.7135	0.7368	0.3779	0.4495	0.6906	0.2207	0.3378	0.5206	0.1844	0.5447	0.4868	0.1855	0.2503	0.77	0.4652	0.6795	0.6107	0.7047	0.4027	0.6312	0.3637	0.7012	0.3555	0.6934	0.5437	0.1214	0.6717	0.3465	0.7179	0.7231	0.4613	0.3895
0.6288	0.2928	0.7675	0.6356	0.6353	0.4203	0.7057	0.1494	0.2316	0.394	0.2666	0.193	0.0803	0.1548	0.2593	0.5237	0.3557	0.2533	0.6381	0.6889	0.1776	0.1688	0.6975	0.4535	0	0.4179	0.3359	0.3125	0.3862	0.1869	0.1167	0.6984	0.5949	0.6303	0.4122	0.6072	0.394	0.5902	0.2453	0.6664	0.3549	0.6897	0.5162	0.3558	0.6306	0.3474	0.6815	0.6402	0.6433	0.2657
0.7806	0.5924	0.7654	0.7838	0.8138	0.42	0.7604	0.6002	0.5201	0.5236	0.5314	0.644	0.5666	0.6271	0.575	0.1993	0.7158	0.4091	0.8006	0.8273	0.5856	0.6333	0.7845	0.4714	0.5588	0.6627	0.415	0.6967	0.6301	0.4574	0.5005	0.8494	0.3327	0.6517	0.7407	0.8033	0.5236	0.5953	0.5596	0.792	0.5706	0.7864	0.6076	0.3152	0.648	0.5241	0.8089	0.8155	0.1914	0.5904
0.6876	0.4452	0.7201	0.6922	0.7349	0.2221	0.6827	0.4308	0.3755	0.3814	0.3656	0.4931	0.383	0.4691	0.3949	0.2417	0.5954	0.1588	0.7299	0.7538	0.41	0.4779	0.7084	0.2709	0.3719	0.5481	0.2312	0.5682	0.5147	0.2275	0.2889	0.7848	0.4376	0.6698	0.6308	0.72	0.3814	0.6203	0.4024	0.7184	0.3887	0.7109	0.5306	0.076	0.6634	0.3224	0.735	0.7374	0.432	0.4289
0.2255	0.6801	0.3428	0.2138	0.2273	0.7767	0.2906	0.6115	0.6547	0.6433	0.7175	0.6139	0.6078	0.5442	0.6533	0.8165	0.4903	0.7124	0.2244	0.2763	0.5899	0.5741	0.2836	0.7895	0.6148	0.7007	0.7442	0.5269	0.6874	0.6868	0.6597	0.2778	0.8439	0.6817	0.5165	0.136	0.6433	0.66	0.6977	0.2573	0.6042	0.277	0.6199	0.7518	0.6777	0.6429	0.2701	0.0786	0.8626	0.7171
0.0246	0.6997	0.1582	0.087	0.1702	0.714	0.0913	0.6385	0.6697	0.7119	0.6825	0.6586	0.6245	0.6506	0.6675	0.765	0.6975	0.6316	0.1176	0.1205	0.6322	0.6535	0.0824	0.7303	0.6214	0.7212	0.6723	0.6864	0.7059	0.6214	0.6222	0.2284	0.8001	0.8217	0.7131	0.0964	0.7119	0.7966	0.6901	0.081	0.6867	0.074	0.752	0.6821	0.8054	0.6926	0.0971	0.1527	0.824	0.7032
0.0864	0.6109	0.1995	0.1838	0.1005	0.728	0.1358	0.5931	0.5799	0.7589	0.6558	0.6157	0.5883	0.6361	0.5811	0.7765	0.6595	0.6703	0.0552	0.1184	0.6667	0.61	0.1273	0.7435	0.6169	0.6436	0.6883	0.647	0.6274	0.6801	0.6072	0.1319	0.8281	0.8585	0.677	0.175	0.7589	0.8346	0.6318	0.0953	0.7347	0.1193	0.7923	0.7177	0.8402	0.7415	0.1109	0.2351	0.8326	0.6554
0.0755	0.7178	0.0822	0.1051	0.2155	0.6881	0.0092	0.7115	0.6864	0.7479	0.7009	0.7276	0.7004	0.7212	0.7031	0.7437	0.7586	0.6585	0.108	0.1108	0.7065	0.7235	0.0356	0.706	0.6979	0.7381	0.6672	0.7497	0.7223	0.6698	0.681	0.2246	0.8241	0.8583	0.771	0.1713	0.7479	0.832	0.7084	0.0692	0.7213	0.0442	0.7856	0.6999	0.8383	0.7285	0.0861	0.2229	0.8081	0.7223
0.6577	0.1915	0.7732	0.7189	0.5547	0.4505	0.7129	0.1306	0.1286	0.5718	0.3049	0.1485	0.2046	0.3469	0.0162	0.5486	0.3565	0.3444	0.6366	0.6965	0.3951	0.1997	0.7049	0.482	0.27	0.2046	0.3705	0.2746	0.1664	0.3821	0.2188	0.5993	0.6582	0.7605	0.4272	0.6893	0.5718	0.7225	0.2563	0.6745	0.5337	0.6973	0.6544	0.4385	0.7439	0.5361	0.6893	0.7149	0.6619	0.304
0.9155	0.8009	0.9004	0.9168	0.9283	0.707	0.9078	0.8461	0.8153	0.8166	0.7684	0.8629	0.8332	0.8565	0.8364	0.6434	0.8906	0.7726	0.9156	0.9285	0.8405	0.8588	0.9087	0.7643	0.8302	0.8556	0.7443	0.8832	0.8576	0.7911	0.8077	0.938	0.5808	0.8048	0.9002	0.9243	0.8166	0.8252	0.7836	0.9119	0.8347	0.9095	0.8489	0.7364	0.857	0.8168	0.9104	0.929	0.5239	0.822
0.8541	0.8412	0.8873	0.7872	0.8738	0.7983	0.8775	0.6982	0.7895	0.3135	0.8249	0.6966	0.6775	0.5047	0.7784	0.7289	0.5905	0.6779	0.9017	0.9271	0.4966	0.6236	0.895	0.8311	0.6361	0.8494	0.7768	0.5629	0.8264	0.6143	0.7151	0.9352	0.5216	0.2694	0.6263	0.7535	0.3135	0.3457	0.8323	0.898	0.3813	0.8957	0.4346	0.6429	0.4649	0.3725	0.9123	0.7342	0.6859	0.8576
0.6422	0.3667	0.7759	0.6289	0.6561	0.4645	0.7164	0.2318	0.3106	0.301	0.3225	0.2658	0.1748	0.085	0.3308	0.56	0.3026	0.3103	0.6611	0.7001	0.0757	0.1512	0.7085	0.4952	0.1061	0.4688	0.3865	0.2557	0.4398	0.2489	0.184	0.717	0.6258	0.5517	0.3636	0.5612	0.301	0.513	0.328	0.6785	0.2639	0.701	0.44	0.4049	0.5636	0.251	0.693	0.5975	0.6705	0.3477
0.7032	0.3003	0.7386	0.7183	0.7481	0.0286	0.6881	0.4592	0.3509	0.5194	0.1863	0.5184	0.4138	0.4956	0.425	0.2967	0.6155	0.2008	0.7036	0.7052	0.4394	0.5039	0.6791	0.0843	0.4032	0.4927	0.1014	0.5897	0.4996	0.266	0.3244	0.7441	0.6268	0.772	0.6492	0.7339	0.5194	0.7226	0.2394	0.6905	0.4701	0.682	0.6351	0.2991	0.7493	0.469	0.685	0.7505	0.4864	0.2658
0.0915	0.7614	0.0974	0.0739	0.2271	0.7278	0.0777	0.6979	0.7314	0.6937	0.7477	0.7147	0.6862	0.708	0.7269	0.748	0.7472	0.6652	0.1813	0.1863	0.6927	0.7104	0.1181	0.7449	0.6837	0.7758	0.7181	0.7379	0.7609	0.6542	0.6869	0.2861	0.7856	0.8112	0.7602	0.1574	0.6937	0.7849	0.7538	0.1473	0.6876	0.1256	0.7378	0.6591	0.7949	0.6728	0.1634	0.2098	0.8112	0.7674
0.6321	0.1637	0.7696	0.6966	0.5695	0.4316	0.7084	0.0757	0.0986	0.5245	0.2809	0.1769	0.124	0.2863	0.0788	0.533	0.3429	0.2679	0.6308	0.6916	0.3356	0.1522	0.7002	0.4642	0.1958	0.2788	0.3488	0.2988	0.2427	0.3127	0.134	0.6343	0.6028	0.7272	0.4004	0.6671	0.5245	0.6881	0.2307	0.6694	0.4856	0.6925	0.6177	0.3684	0.7144	0.4856	0.6844	0.6947	0.6502	0.28
0.6646	0.3321	0.7899	0.6521	0.6323	0.5304	0.7341	0.2054	0.279	0.2957	0.4058	0.2397	0.1752	0.0415	0.3002	0.6141	0.2048	0.3951	0.6634	0.7189	0.1376	0.1289	0.7267	0.5573	0.1899	0.4363	0.462	0.1513	0.4082	0.3413	0.2844	0.6914	0.6718	0.5321	0.2744	0.5689	0.2957	0.4961	0.3643	0.6986	0.2611	0.7196	0.4276	0.4781	0.5461	0.249	0.7122	0.585	0.711	0.4051
0.6144	0.2659	0.7441	0.6856	0.6628	0.2743	0.676	0.276	0.1962	0.4748	0.1606	0.3553	0.2153	0.3248	0.2303	0.4038	0.4853	0.1425	0.6478	0.6689	0.2496	0.336	0.667	0.3159	0.2011	0.4107	0.1686	0.4508	0.3754	0.2059	0.0956	0.7106	0.553	0.7132	0.5304	0.6541	0.4748	0.669	0.2092	0.6327	0.4311	0.6584	0.5894	0.2657	0.701	0.4278	0.6494	0.6848	0.5534	0.2319
0.0412	0.6694	0.1301	0.1476	0.1722	0.7044	0.061	0.6669	0.638	0.759	0.6495	0.6855	0.6541	0.6781	0.6572	0.7571	0.7213	0.6645	0.058	0.059	0.6612	0.6808	0.0518	0.7213	0.6513	0.6955	0.6613	0.7111	0.6794	0.6751	0.6317	0.1794	0.8329	0.8641	0.7357	0.1398	0.759	0.8388	0.6583	0.0169	0.7334	0.0431	0.7942	0.715	0.8444	0.7406	0.0339	0.2057	0.8181	0.6718
0.6764	0.4814	0.7299	0.6597	0.7247	0.2913	0.6935	0.3706	0.4162	0.3123	0.4124	0.4395	0.3178	0.413	0.4313	0.3142	0.5526	0.1521	0.7383	0.7616	0.3476	0.4227	0.7181	0.3359	0.3055	0.571	0.2952	0.5225	0.5396	0.1459	0.2785	0.7909	0.4167	0.6108	0.5917	0.6904	0.3123	0.563	0.4441	0.7274	0.3241	0.7205	0.4749	0.0724	0.6145	0.2508	0.7436	0.7096	0.4863	0.4695
0.6527	0.2495	0.7305	0.7117	0.7052	0.1698	0.6819	0.3672	0.2405	0.519	0.1324	0.4364	0.3141	0.4098	0.3272	0.3179	0.5501	0.1891	0.6532	0.6751	0.344	0.4196	0.6493	0.2174	0.3017	0.4065	0.0489	0.5199	0.4145	0.2514	0.2095	0.7173	0.6171	0.7581	0.5895	0.6887	0.519	0.7116	0.1868	0.6378	0.4727	0.6403	0.6288	0.3175	0.7386	0.4719	0.655	0.7081	0.4891	0.2109
0.8301	0.5996	0.7998	0.8326	0.8558	0.4108	0.8145	0.6905	0.6285	0.6311	0.5343	0.7243	0.6645	0.7113	0.6709	0.2829	0.78	0.5426	0.8303	0.8182	0.6791	0.7161	0.8163	0.375	0.6584	0.7097	0.4857	0.7652	0.7136	0.5799	0.6133	0.8425	0.529	0.7541	0.7992	0.8477	0.6311	0.6943	0.5647	0.8228	0.6676	0.818	0.6962	0.4698	0.7307	0.6315	0.8197	0.8572	0.2884	0.5349
0.1738	0.6096	0.2313	0.2635	0.1278	0.7397	0.1958	0.6211	0.6216	0.8178	0.6665	0.6422	0.6583	0.6992	0.61	0.8078	0.683	0.7399	0.0872	0.0909	0.7298	0.6369	0.1593	0.7355	0.6851	0.6328	0.7198	0.6713	0.6353	0.7474	0.6787	0.0472	0.8929	0.9114	0.6993	0.2517	0.8178	0.8874	0.6421	0.1272	0.7936	0.1512	0.8455	0.7858	0.8892	0.8017	0.1134	0.3054	0.8639	0.6446
0.0864	0.6109	0.1995	0.1838	0.1005	0.728	0.1358	0.5931	0.5799	0.7589	0.6558	0.6157	0.5883	0.6361	0.5811	0.7765	0.6595	0.6703	0.0552	0.1184	0.6667	0.61	0.1273	0.7435	0.6169	0.6436	0.6883	0.647	0.6274	0.6801	0.6072	0.1319	0.8281	0.8585	0.677	0.175	0.7589	0.8346	0.6318	0.0953	0.7347	0.1193	0.7923	0.7177	0.8402	0.7415	0.1109	0.2351	0.8326	0.6554
0.7885	0.7087	0.8186	0.7522	0.8196	0.6066	0.8111	0.5417	0.6456	0.4539	0.6714	0.5919	0.5033	0.5726	0.643	0.4712	0.6742	0.4597	0.8441	0.8706	0.525	0.5797	0.8323	0.6492	0.4943	0.747	0.5909	0.6523	0.7187	0.3781	0.5375	0.8862	0.1989	0.4785	0.7027	0.7745	0.4539	0.4795	0.6885	0.8378	0.5078	0.8337	0.5502	0.3818	0.5743	0.4545	0.8536	0.7886	0.3503	0.7174
0.0755	0.7178	0.0822	0.1051	0.2155	0.6881	0.0092	0.7115	0.6864	0.7479	0.7009	0.7276	0.7004	0.7212	0.7031	0.7437	0.7586	0.6585	0.108	0.1108	0.7065	0.7235	0.0356	0.706	0.6979	0.7381	0.6672	0.7497	0.7223	0.6698	0.681	0.2246	0.8241	0.8583	0.771	0.1713	0.7479	0.832	0.7084	0.0692	0.7213	0.0442	0.7856	0.6999	0.8383	0.7285	0.0861	0.2229	0.8081	0.7223
0.2368	0.8329	0.2093	0.1397	0.3407	0.8119	0.2313	0.7566	0.8057	0.6194	0.8243	0.7534	0.7479	0.6606	0.7992	0.783	0.7061	0.7546	0.3115	0.3199	0.6624	0.7167	0.264	0.8271	0.7284	0.8385	0.8013	0.6953	0.8253	0.7245	0.7689	0.3958	0.7977	0.6954	0.7213	0.1346	0.6194	0.6694	0.8281	0.2859	0.6368	0.2696	0.6519	0.7427	0.6894	0.6196	0.3004	0.1626	0.8219	0.8409
0.6953	0.099	0.7813	0.7585	0.6756	0.3183	0.7352	0.3035	0.1641	0.6262	0.1266	0.3798	0.2451	0.3739	0.2596	0.5091	0.5049	0.3787	0.6299	0.6522	0.4293	0.3612	0.7056	0.2889	0.2899	0.3468	0.2841	0.4716	0.3556	0.4199	0.2325	0.6457	0.7442	0.8292	0.5482	0.7253	0.6262	0.7854	0.0627	0.672	0.582	0.6972	0.7087	0.4883	0.8012	0.5874	0.6665	0.7501	0.6523	0.0444
0.1855	0.8036	0.04	0.1976	0.3088	0.7739	0.1108	0.8077	0.7909	0.7916	0.7916	0.8184	0.8003	0.8141	0.802	0.7355	0.8391	0.7723	0.1866	0.1922	0.8044	0.8157	0.1194	0.7922	0.7986	0.8136	0.7622	0.8332	0.8149	0.7799	0.7873	0.2971	0.8241	0.8613	0.8474	0.2699	0.7916	0.8328	0.7969	0.1506	0.8011	0.1274	0.8094	0.7597	0.8394	0.7917	0.1678	0.3154	0.7822	0.8118
0.1723	0.6767	0.2977	0.1598	0.2016	0.7613	0.2418	0.6046	0.65	0.6188	0.698	0.6073	0.5908	0.5129	0.6487	0.8039	0.5511	0.6926	0.1711	0.2266	0.5617	0.5652	0.2344	0.775	0.5883	0.6986	0.7266	0.5346	0.6847	0.6652	0.6363	0.2543	0.8332	0.7287	0.5742	0.0766	0.6188	0.7061	0.677	0.2063	0.5961	0.2273	0.6649	0.7348	0.7208	0.6184	0.2199	0.0934	0.8531	0.6977
0.0913	0.656	0.229	0.106	0.1441	0.738	0.1677	0.5781	0.6269	0.6987	0.6685	0.5822	0.5621	0.5724	0.6263	0.7847	0.6298	0.6625	0.0901	0.1509	0.6028	0.5759	0.1595	0.753	0.548	0.6819	0.6998	0.6162	0.6668	0.6325	0.6008	0.2003	0.8169	0.8042	0.6489	0.1003	0.6987	0.7805	0.6454	0.1286	0.6748	0.1518	0.7381	0.7088	0.79	0.6801	0.1437	0.1666	0.8388	0.6681
0.7891	0.6109	0.7752	0.7922	0.821	0.4464	0.7697	0.6156	0.5387	0.542	0.5528	0.6577	0.5834	0.6415	0.5914	0.2328	0.7268	0.432	0.809	0.836	0.6016	0.6475	0.7935	0.4978	0.5759	0.6769	0.4395	0.7084	0.6444	0.4784	0.5199	0.857	0.3095	0.6455	0.7507	0.8109	0.542	0.5883	0.5797	0.8007	0.5873	0.7953	0.6228	0.3417	0.643	0.5425	0.8176	0.8227	0.1588	0.6109
0.6641	0.5077	0.7836	0.6416	0.7082	0.5016	0.7261	0.3836	0.4586	0.2039	0.4599	0.4035	0.3437	0.1709	0.4676	0.5905	0.2506	0.3581	0.7182	0.7378	0.1395	0.3126	0.7184	0.5302	0.2909	0.5746	0.429	0.2404	0.5496	0.301	0.3609	0.766	0.6517	0.3899	0.3162	0.5663	0.2039	0.3529	0.4815	0.7082	0.1166	0.7112	0.2791	0.4462	0.4277	0.2031	0.722	0.5137	0.6933	0.5007
0.7107	0.474	0.8188	0.6999	0.5919	0.6425	0.7706	0.3195	0.433	0.4289	0.5477	0.2358	0.3721	0.2703	0.3599	0.7063	0.082	0.5395	0.7097	0.7575	0.3435	0.258	0.7642	0.663	0.3833	0.3929	0.5904	0.103	0.3676	0.4985	0.4552	0.6544	0.7501	0.4634	0.1751	0.6282	0.4289	0.4329	0.5161	0.74	0.3663	0.7582	0.3732	0.6027	0.4846	0.4283	0.7518	0.5753	0.78	0.5471
0.6471	0.1356	0.7661	0.7107	0.5835	0.4125	0.7039	0.1058	0.0683	0.5496	0.2567	0.2037	0.1546	0.3122	0.0494	0.5173	0.3643	0.3005	0.6252	0.687	0.3621	0.1798	0.6957	0.4462	0.2254	0.2595	0.3269	0.3216	0.2221	0.3432	0.1665	0.629	0.6353	0.7495	0.42	0.6806	0.5496	0.71	0.2048	0.6643	0.5102	0.6878	0.6391	0.4009	0.7337	0.5114	0.6796	0.7074	0.6385	0.2558
0.0255	0.7107	0.1293	0.088	0.173	0.7041	0.06	0.6678	0.6803	0.7223	0.694	0.6863	0.655	0.6789	0.6777	0.7569	0.722	0.6189	0.1199	0.123	0.662	0.6816	0.0508	0.7211	0.6521	0.7313	0.661	0.7118	0.7159	0.6314	0.6326	0.232	0.7932	0.8329	0.7363	0.1265	0.7223	0.8073	0.7014	0.0828	0.6965	0.059	0.7619	0.6712	0.8154	0.7028	0.0992	0.1809	0.8179	0.7148
0.7367	0.3793	0.7521	0.7406	0.7765	0.0867	0.7125	0.5202	0.4241	0.5363	0.2781	0.5727	0.48	0.5525	0.4899	0.3121	0.6589	0.291	0.737	0.7182	0.5027	0.5599	0.7153	0.0313	0.4706	0.55	0.2029	0.636	0.5561	0.3489	0.4006	0.7559	0.6562	0.7939	0.6888	0.764	0.5363	0.7424	0.3253	0.7254	0.4848	0.7179	0.652	0.3124	0.767	0.4847	0.7206	0.7787	0.5127	0.2791
0.6571	0.4564	0.7852	0.6443	0.6856	0.5092	0.7281	0.3313	0.406	0.2161	0.4022	0.3553	0.2868	0.1078	0.4185	0.5968	0.239	0.3679	0.6934	0.7126	0.0988	0.2585	0.7206	0.5373	0.2302	0.5339	0.4378	0.1879	0.5081	0.3116	0.3013	0.7439	0.657	0.439	0.3056	0.5593	0.2161	0.4021	0.4267	0.6918	0.1301	0.7134	0.3299	0.4546	0.4681	0.2153	0.7058	0.5375	0.698	0.4457
0.1376	0.6341	0.2682	0.1245	0.1214	0.7513	0.21	0.5479	0.6056	0.6957	0.6854	0.5532	0.5633	0.5737	0.5959	0.7957	0.5867	0.6797	0.1363	0.1941	0.603	0.5265	0.2023	0.7656	0.571	0.6532	0.7151	0.5714	0.6381	0.6512	0.6211	0.1765	0.8262	0.798	0.6079	0.1183	0.6957	0.7752	0.6634	0.173	0.6727	0.195	0.7341	0.7236	0.7847	0.6777	0.1872	0.1812	0.847	0.685
0.6369	0.2023	0.7442	0.7056	0.6624	0.2752	0.6762	0.2752	0.13	0.5187	0.083	0.3545	0.2144	0.324	0.2294	0.4045	0.4847	0.2147	0.6254	0.6576	0.3031	0.3352	0.6671	0.3167	0.2002	0.3663	0.1696	0.4501	0.3294	0.2706	0.0945	0.6913	0.609	0.7455	0.5298	0.6737	0.5187	0.7017	0.1382	0.6329	0.4751	0.6586	0.6232	0.333	0.7288	0.4744	0.6495	0.7027	0.554	0.1604
0.6442	0.2302	0.7329	0.714	0.698	0.1897	0.6847	0.3517	0.2219	0.5264	0.1101	0.4227	0.2973	0.3953	0.3108	0.3342	0.5391	0.2061	0.6447	0.6663	0.328	0.4054	0.6524	0.2361	0.2846	0.3919	0.0716	0.5082	0.4002	0.2659	0.1901	0.7097	0.6251	0.7613	0.5795	0.681	0.5264	0.7153	0.1659	0.6289	0.4806	0.6435	0.6335	0.3318	0.7415	0.4802	0.6462	0.7101	0.5013	0.1896
0.6739	0.3457	0.7957	0.6617	0.5883	0.5553	0.7415	0.1536	0.2948	0.3726	0.4374	0.1466	0.2191	0.1398	0.2038	0.6346	0.1802	0.4272	0.6727	0.7267	0.1834	0.0771	0.7342	0.5808	0.2329	0.356	0.4905	0.1037	0.3263	0.3763	0.3224	0.6475	0.6892	0.5849	0.2685	0.5809	0.3726	0.5502	0.3981	0.7069	0.3387	0.7274	0.4849	0.5058	0.5912	0.3314	0.7202	0.6134	0.7263	0.4367
0.1525	0.5904	0.2094	0.244	0.1209	0.7216	0.174	0.6141	0.6031	0.8034	0.6478	0.6356	0.6412	0.6837	0.6028	0.7906	0.6771	0.7229	0.0641	0.0979	0.7143	0.6301	0.1368	0.7376	0.6684	0.626	0.7018	0.6652	0.6285	0.731	0.6612	0.0694	0.8771	0.8984	0.6937	0.2329	0.8034	0.8745	0.6232	0.1045	0.7791	0.1287	0.8325	0.7692	0.8772	0.787	0.0902	0.2882	0.8471	0.6474
0.6791	0.4273	0.7227	0.6839	0.7277	0.1969	0.6736	0.4153	0.3576	0.3922	0.3451	0.4793	0.3663	0.4547	0.3784	0.2618	0.5844	0.136	0.7217	0.7453	0.3939	0.4637	0.6995	0.2458	0.3548	0.5344	0.2078	0.5564	0.5008	0.2065	0.2696	0.7774	0.4517	0.6747	0.6207	0.7124	0.3922	0.6258	0.383	0.7098	0.3721	0.7021	0.5373	0.0993	0.6676	0.3347	0.7265	0.7303	0.4471	0.4092
0.7288	0.6215	0.7685	0.6582	0.7644	0.5255	0.7458	0.4932	0.5723	0.0827	0.5847	0.5057	0.4604	0.2907	0.5746	0.5282	0.3496	0.4206	0.7802	0.8016	0.2678	0.4222	0.7657	0.5563	0.4123	0.6682	0.5176	0.3438	0.6443	0.3609	0.484	0.8229	0.5987	0.3054	0.4066	0.631	0.0827	0.2658	0.6013	0.7724	0.0796	0.7674	0.1848	0.3618	0.3621	0.1137	0.7863	0.5779	0.6466	0.6222
0.7475	0.6198	0.774	0.7513	0.7857	0.474	0.7688	0.54	0.5525	0.4518	0.5674	0.5904	0.5014	0.571	0.5571	0.2916	0.673	0.3202	0.8069	0.8329	0.5232	0.5781	0.7918	0.5206	0.4924	0.6803	0.4658	0.651	0.6496	0.3757	0.4253	0.8537	0.2019	0.5834	0.7016	0.7737	0.4518	0.5292	0.5915	0.7988	0.506	0.7936	0.5485	0.2121	0.5929	0.4524	0.8152	0.7878	0.2972	0.6207
0.7227	0.5789	0.7456	0.6853	0.7635	0.4312	0.742	0.4179	0.5158	0.3064	0.5249	0.4816	0.3691	0.4571	0.5229	0.2585	0.5862	0.2917	0.7815	0.8058	0.3966	0.4661	0.7649	0.4738	0.3577	0.6452	0.4263	0.5584	0.6156	0.21	0.3936	0.8293	0.3693	0.5469	0.6224	0.7136	0.3064	0.4973	0.5497	0.7725	0.3749	0.7668	0.4287	0.1896	0.5626	0.3071	0.7884	0.7315	0.4446	0.5761
0.6281	0.3197	0.7373	0.6779	0.6844	0.2246	0.6675	0.3224	0.25	0.4499	0.2221	0.3966	0.2656	0.3681	0.2797	0.3629	0.5183	0.0863	0.6724	0.6943	0.2977	0.3785	0.6582	0.269	0.2524	0.4519	0.1117	0.486	0.4172	0.1579	0.1536	0.7329	0.5237	0.7014	0.5605	0.6667	0.4499	0.6558	0.2672	0.6584	0.4049	0.6494	0.5734	0.2175	0.6906	0.3998	0.6751	0.6874	0.5228	0.291
0.7109	0.5603	0.7321	0.6523	0.7529	0.4124	0.7292	0.4048	0.4991	0.2336	0.5059	0.4273	0.3565	0.4002	0.5073	0.3289	0.5428	0.2791	0.7693	0.7929	0.3333	0.4101	0.7521	0.4533	0.2903	0.629	0.4088	0.5121	0.5999	0.2007	0.3793	0.8176	0.4291	0.5305	0.5828	0.6836	0.2336	0.4829	0.5308	0.76	0.3093	0.7541	0.3932	0.1798	0.5486	0.2344	0.7756	0.7033	0.4973	0.556
0.6664	0.1602	0.7546	0.7338	0.6976	0.1907	0.707	0.3508	0.2208	0.5694	0.0233	0.4219	0.2964	0.3945	0.3099	0.4089	0.5385	0.2771	0.6442	0.6427	0.3535	0.4046	0.6756	0.2371	0.2837	0.3911	0.1582	0.5075	0.3994	0.3295	0.189	0.6898	0.6793	0.7928	0.5789	0.7004	0.5694	0.7472	0.0871	0.6405	0.5237	0.6668	0.6667	0.3978	0.7687	0.526	0.6342	0.7278	0.5684	0.11
0.643	0.4143	0.7393	0.6376	0.6963	0.24	0.6701	0.3087	0.3492	0.3579	0.3365	0.3844	0.2507	0.3553	0.3694	0.3756	0.5086	0.0645	0.7065	0.7288	0.2834	0.3659	0.6838	0.2836	0.2372	0.5188	0.2095	0.4755	0.4868	0.0618	0.2039	0.762	0.4689	0.633	0.5516	0.6599	0.3579	0.5873	0.3723	0.6943	0.3137	0.6865	0.5034	0.1555	0.633	0.3022	0.7104	0.6811	0.5323	0.3963
0.6975	0.5522	0.7577	0.621	0.7392	0.4227	0.7141	0.4133	0.4977	0.1204	0.5035	0.4329	0.371	0.2302	0.5051	0.4771	0.4132	0.3072	0.7532	0.775	0.1444	0.3348	0.7359	0.4578	0.3132	0.6164	0.419	0.3738	0.5897	0.2393	0.392	0.8004	0.5552	0.4423	0.4646	0.5939	0.1204	0.4	0.5256	0.7439	0.1136	0.738	0.3176	0.2927	0.4745	0.0533	0.7586	0.6192	0.6083	0.5477
0.6369	0.2023	0.7442	0.7056	0.6624	0.2752	0.6762	0.2752	0.13	0.5187	0.083	0.3545	0.2144	0.324	0.2294	0.4045	0.4847	0.2147	0.6254	0.6576	0.3031	0.3352	0.6671	0.3167	0.2002	0.3663	0.1696	0.4501	0.3294	0.2706	0.0945	0.6913	0.609	0.7455	0.5298	0.6737	0.5187	0.7017	0.1382	0.6329	0.4751	0.6586	0.6232	0.333	0.7288	0.4744	0.6495	0.7027	0.554	0.1604
0.7175	0.4952	0.8231	0.707	0.5932	0.6569	0.7761	0.347	0.4559	0.452	0.566	0.2667	0.3975	0.2998	0.3857	0.7181	0.1184	0.5581	0.7165	0.7632	0.37	0.288	0.7698	0.6766	0.4082	0.3537	0.607	0.1392	0.328	0.5188	0.4773	0.6626	0.7602	0.4851	0.2049	0.637	0.452	0.4554	0.5357	0.7461	0.3919	0.7639	0.3976	0.6188	0.503	0.4514	0.7576	0.5853	0.7889	0.5654
0.6947	0.2803	0.741	0.7206	0.7409	0.0556	0.6909	0.4437	0.3323	0.5272	0.163	0.5046	0.397	0.4812	0.4086	0.3152	0.6045	0.1779	0.6951	0.6963	0.4234	0.4897	0.6699	0.1097	0.3861	0.4782	0.0757	0.578	0.4853	0.245	0.305	0.7363	0.6353	0.7753	0.6392	0.7263	0.5272	0.7264	0.2177	0.6816	0.4785	0.6729	0.6399	0.3151	0.7523	0.478	0.676	0.7434	0.5	0.2435
0.6648	0.3101	0.7901	0.6524	0.5962	0.5311	0.7343	0.1074	0.2563	0.3814	0.4068	0.151	0.1765	0.1428	0.2099	0.6147	0.2035	0.396	0.6637	0.7191	0.1876	0.0269	0.7269	0.5579	0.1911	0.3646	0.4628	0.15	0.3344	0.3423	0.2855	0.6563	0.6723	0.5976	0.2733	0.5885	0.3814	0.5618	0.3653	0.6988	0.3465	0.7199	0.4949	0.4789	0.6023	0.3394	0.7124	0.621	0.7114	0.406
0.6878	0.1591	0.7756	0.7529	0.6972	0.2718	0.7284	0.35	0.2198	0.61	0.067	0.4211	0.2954	0.3937	0.309	0.477	0.5379	0.3426	0.6437	0.6429	0.4031	0.4038	0.698	0.2381	0.2827	0.3903	0.2373	0.5068	0.3986	0.3886	0.188	0.6693	0.7293	0.8227	0.5784	0.7192	0.61	0.7775	0.0859	0.6635	0.5644	0.6894	0.6982	0.4586	0.7947	0.569	0.6577	0.7449	0.6295	0.0233
0.6668	0.076	0.7507	0.7312	0.6404	0.3196	0.7054	0.2279	0.0733	0.5781	0.1392	0.3124	0.1631	0.3281	0.1792	0.441	0.4511	0.32	0.6006	0.6664	0.3814	0.2918	0.6756	0.3586	0.2383	0.2758	0.2205	0.4142	0.2856	0.3644	0.1765	0.6486	0.679	0.7843	0.4992	0.6994	0.5781	0.7421	0.0791	0.6423	0.5358	0.6673	0.6673	0.4277	0.7629	0.5386	0.6585	0.7257	0.5813	0.1381
0.808	0.7491	0.8396	0.7527	0.8359	0.6647	0.8313	0.5851	0.6879	0.4549	0.7181	0.5926	0.5514	0.5734	0.6823	0.5478	0.6748	0.5213	0.8619	0.8885	0.5258	0.5804	0.8516	0.7056	0.4953	0.7779	0.6462	0.653	0.7507	0.4428	0.5878	0.9018	0.1974	0.4198	0.7033	0.775	0.4549	0.4805	0.7323	0.8564	0.5088	0.8528	0.5511	0.4554	0.5751	0.4555	0.872	0.789	0.4505	0.7609
0.1515	0.7707	0	0.1641	0.2799	0.7361	0.0737	0.778	0.7586	0.7594	0.7568	0.7903	0.7694	0.7854	0.7715	0.7208	0.8142	0.7372	0.1527	0.1571	0.7741	0.7872	0.0827	0.7545	0.7675	0.7848	0.7255	0.8074	0.7863	0.7459	0.7545	0.2666	0.8308	0.8654	0.8238	0.2394	0.7594	0.8377	0.763	0.1152	0.7704	0.091	0.7889	0.7225	0.8438	0.7595	0.1324	0.2868	0.7909	0.7776
0.3094	0.8849	0.2898	0.2186	0.4011	0.8708	0.3075	0.8095	0.8584	0.6653	0.8791	0.8043	0.8029	0.7187	0.8503	0.8466	0.7255	0.8144	0.3791	0.3892	0.7226	0.7706	0.3375	0.8856	0.7851	0.8849	0.8592	0.7154	0.8723	0.7851	0.8249	0.4557	0.7922	0.646	0.7396	0.2102	0.6653	0.6519	0.8816	0.3567	0.6607	0.3424	0.6748	0.8056	0.6835	0.6857	0.3707	0.1848	0.8374	0.8945
0.2443	0.7205	0.3588	0.2329	0.2856	0.7821	0.3078	0.6543	0.6963	0.6519	0.7243	0.6551	0.6435	0.5645	0.6937	0.821	0.503	0.7193	0.2544	0.2939	0.5999	0.6187	0.301	0.7946	0.6241	0.7363	0.7504	0.5724	0.7238	0.6944	0.668	0.3344	0.8477	0.673	0.4943	0.1569	0.6519	0.6348	0.7133	0.2753	0.6138	0.2946	0.5774	0.7578	0.6223	0.6516	0.2878	0.1009	0.8659	0.724
0.6719	0.338	0.7945	0.6597	0.5573	0.5501	0.7399	0.1436	0.2865	0.4419	0.4308	0.064	0.2099	0.2194	0.1944	0.6303	0.2471	0.4205	0.6707	0.725	0.2633	0.0663	0.7326	0.5758	0.2239	0.2908	0.4845	0.1142	0.259	0.3689	0.3144	0.6176	0.6856	0.6402	0.3266	0.6153	0.4419	0.6054	0.391	0.7051	0.4077	0.7257	0.541	0.5	0.6392	0.404	0.7185	0.6451	0.7231	0.43
0.64	0.2299	0.7745	0.6464	0.6076	0.4574	0.7146	0.0893	0.1687	0.4266	0.3135	0.1378	0.0471	0.176	0.201	0.5542	0.3117	0.3011	0.6387	0.6982	0.2243	0.112	0.7066	0.4885	0.0639	0.3683	0.3783	0.2655	0.3359	0.2389	0.1732	0.6703	0.6208	0.6479	0.372	0.6184	0.4266	0.6093	0.2655	0.6764	0.3888	0.6991	0.5383	0.397	0.6458	0.3836	0.6911	0.6498	0.6661	0.3126
0.0706	0.638	0.2114	0.1421	0.1133	0.732	0.1487	0.579	0.608	0.7281	0.661	0.6025	0.5628	0.6032	0.6081	0.7798	0.6478	0.6548	0.0693	0.1316	0.6337	0.5965	0.1404	0.7474	0.5813	0.6667	0.693	0.6348	0.651	0.6449	0.5917	0.1707	0.8127	0.8311	0.6659	0.1349	0.7281	0.8072	0.6373	0.1088	0.704	0.1325	0.7647	0.7022	0.8148	0.7101	0.1241	0.1985	0.8351	0.6605
0.0084	0.6794	0.1586	0.1168	0.1442	0.7141	0.0917	0.6381	0.649	0.7304	0.6608	0.6582	0.6241	0.6502	0.6476	0.7651	0.6972	0.6317	0.0876	0.0896	0.6318	0.6531	0.0828	0.7305	0.621	0.7036	0.6724	0.686	0.6881	0.6434	0.5997	0.2028	0.8002	0.8375	0.7127	0.1104	0.7304	0.8125	0.6691	0.0491	0.7053	0.0744	0.7683	0.6823	0.82	0.7116	0.0655	0.1783	0.8241	0.6822
0.5946	0.308	0.7461	0.6676	0.656	0.2887	0.6786	0.2614	0.2406	0.437	0.2125	0.3423	0.1994	0.3111	0.2702	0.4156	0.4749	0.0838	0.6614	0.6826	0.2344	0.3226	0.6697	0.3295	0.185	0.4394	0.1851	0.4397	0.4054	0.1529	0.0773	0.7221	0.5029	0.6835	0.5209	0.6366	0.437	0.6395	0.2565	0.6472	0.3937	0.6612	0.5595	0.2095	0.6757	0.3881	0.6635	0.6688	0.5623	0.2792
0.7078	0.1527	0.7865	0.7651	0.5751	0.4241	0.7445	0.2502	0.2051	0.6563	0.2714	0.1876	0.321	0.4416	0.1518	0.5739	0.4374	0.4613	0.649	0.6898	0.4903	0.3074	0.7177	0.4571	0.3806	0.1444	0.3932	0.3275	0.1559	0.491	0.3414	0.5579	0.761	0.8303	0.4987	0.7343	0.6563	0.792	0.2205	0.6872	0.6177	0.7101	0.7246	0.5512	0.8053	0.6239	0.6825	0.7567	0.6889	0.2705
0.8221	0.5806	0.7903	0.8247	0.849	0.383	0.8058	0.6758	0.6109	0.6137	0.5123	0.7113	0.6486	0.6977	0.6554	0.249	0.7696	0.521	0.8223	0.8303	0.664	0.7027	0.8077	0.4403	0.6423	0.696	0.4614	0.7541	0.7001	0.5601	0.5951	0.8526	0.4449	0.715	0.7897	0.8405	0.6137	0.6555	0.5441	0.8145	0.6519	0.8094	0.6819	0.4448	0.6989	0.6141	0.8112	0.8505	0.1723	0.5773
0.8192	0.7898	0.8432	0.7632	0.8397	0.7517	0.8369	0.687	0.7525	0.4337	0.7747	0.6864	0.6717	0.549	0.7461	0.7028	0.4567	0.6712	0.8598	0.8798	0.5457	0.6327	0.852	0.7737	0.6423	0.8032	0.7386	0.5625	0.7854	0.6281	0.6979	0.8909	0.6895	0.3331	0.3611	0.7364	0.4337	0.2553	0.7814	0.8556	0.4374	0.8529	0.2526	0.6478	0.0895	0.4697	0.8673	0.6753	0.7265	0.7988
0.7338	0.543	0.8333	0.7239	0.6898	0.6894	0.789	0.4373	0.5074	0.5038	0.607	0.4495	0.4545	0.366	0.4988	0.7448	0.2172	0.5999	0.7329	0.7769	0.4296	0.3849	0.7831	0.7072	0.4642	0.5778	0.6441	0.3278	0.5588	0.5643	0.5267	0.7384	0.7829	0.5338	0.1228	0.6579	0.5038	0.4794	0.5796	0.7608	0.4494	0.7775	0.3976	0.6548	0.3635	0.5033	0.7716	0.6092	0.8088	0.6065
0.682	0.1064	0.7626	0.7427	0.5971	0.3926	0.7193	0.1634	0.1028	0.6101	0.2316	0.2297	0.2396	0.3803	0.0804	0.501	0.3851	0.3861	0.6196	0.6823	0.4307	0.2317	0.6911	0.4274	0.3059	0.1887	0.3042	0.3438	0.1997	0.4225	0.2565	0.6027	0.7102	0.7989	0.4544	0.7118	0.6101	0.7592	0.1779	0.6593	0.5702	0.6831	0.6888	0.4833	0.7768	0.5744	0.6748	0.7363	0.6262	0.2306
0.2182	0.8076	0.1894	0.1217	0.3233	0.7837	0.212	0.7328	0.7808	0.5716	0.7978	0.7305	0.7234	0.6369	0.7751	0.7737	0.6692	0.7278	0.2927	0.3004	0.6378	0.6934	0.2445	0.7988	0.7036	0.8158	0.7739	0.657	0.8025	0.6981	0.7434	0.3775	0.8075	0.6899	0.6862	0.1175	0.5716	0.6647	0.8021	0.2667	0.5911	0.2502	0.6184	0.7147	0.6846	0.5938	0.281	0.1202	0.8305	0.8146
0.6871	0.388	0.7202	0.6918	0.7345	0.1292	0.6584	0.4299	0.3158	0.4361	0.2966	0.4923	0.3821	0.4683	0.394	0.2428	0.5947	0.1576	0.7089	0.7324	0.4091	0.4771	0.6852	0.1806	0.371	0.5075	0.1456	0.5675	0.4726	0.2264	0.2879	0.7666	0.513	0.7081	0.6302	0.7195	0.4361	0.659	0.3389	0.6962	0.3878	0.688	0.5708	0.1692	0.6955	0.381	0.7131	0.737	0.4329	0.3652
0.677	0.1923	0.7733	0.7364	0.5543	0.451	0.713	0.1836	0.1294	0.6055	0.3055	0.1478	0.2554	0.3869	0.0775	0.549	0.3905	0.3939	0.6367	0.6966	0.4349	0.2467	0.705	0.4825	0.3175	0.1545	0.3711	0.274	0.1146	0.4278	0.2722	0.5784	0.6982	0.7866	0.4567	0.7065	0.6055	0.7488	0.257	0.6747	0.5675	0.6974	0.6816	0.4852	0.7669	0.5714	0.6894	0.7307	0.6622	0.3046
0.7466	0.5181	0.7261	0.7503	0.7849	0.3142	0.7233	0.5383	0.4458	0.4498	0.446	0.5888	0.4995	0.5694	0.5091	0.0652	0.6718	0.3177	0.7673	0.7928	0.5214	0.5765	0.7484	0.3656	0.4905	0.6063	0.317	0.6497	0.5728	0.3734	0.4232	0.8193	0.4119	0.6746	0.7005	0.7728	0.4498	0.621	0.4794	0.7571	0.5042	0.7506	0.5468	0.2091	0.6669	0.4504	0.7741	0.787	0.2998	0.5085
0.0661	0.667	0.1246	0.1718	0.2074	0.6913	0.0869	0.7033	0.6774	0.7859	0.6463	0.7198	0.6918	0.7132	0.6946	0.7681	0.7517	0.6947	0.0674	0.0352	0.6982	0.7156	0.0442	0.7089	0.6893	0.7124	0.6698	0.7426	0.7143	0.7044	0.6718	0.1624	0.8646	0.89	0.7645	0.1629	0.7859	0.8642	0.6555	0.0261	0.7598	0.0353	0.819	0.7456	0.8679	0.7678	0.009	0.2276	0.8307	0.6694
0.1274	0.8047	0.0836	0.1404	0.2595	0.7767	0.1154	0.7569	0.7742	0.7366	0.7934	0.7705	0.7475	0.7651	0.7681	0.7408	0.7966	0.7123	0.2169	0.2232	0.7527	0.767	0.1554	0.7941	0.7455	0.8142	0.7656	0.7891	0.7994	0.7218	0.7312	0.3198	0.7691	0.8174	0.8071	0.2179	0.7366	0.7898	0.7984	0.1839	0.7486	0.1627	0.7591	0.6962	0.7999	0.7367	0.2003	0.2666	0.7966	0.8126
0.0642	0.6347	0.1797	0.1652	0.1221	0.7213	0.1145	0.6154	0.6038	0.7537	0.6474	0.6368	0.6005	0.6282	0.6041	0.771	0.6782	0.6623	0.0319	0.0967	0.6594	0.6313	0.1058	0.7372	0.6081	0.6646	0.6807	0.6663	0.6485	0.6726	0.5977	0.1542	0.824	0.8557	0.6947	0.157	0.7537	0.8314	0.6227	0.073	0.7291	0.0976	0.7883	0.7108	0.8373	0.7359	0.089	0.2195	0.8285	0.6469
0.0817	0.6503	0.14	0.1847	0.193	0.6968	0.1026	0.6884	0.6613	0.7891	0.6286	0.7058	0.6764	0.6988	0.6793	0.7722	0.7393	0.6998	0.0504	0.0174	0.6929	0.7013	0.061	0.7141	0.6737	0.698	0.6756	0.7297	0.7	0.7092	0.6554	0.1469	0.8668	0.8915	0.7527	0.1754	0.7891	0.866	0.6382	0.0259	0.7633	0.0522	0.8214	0.7499	0.8696	0.7713	0.0089	0.2384	0.8337	0.652
0.6945	0.5504	0.7633	0.6189	0.736	0.4248	0.7106	0.4151	0.4973	0.1021	0.5029	0.4342	0.3741	0.1877	0.5046	0.5044	0.3808	0.313	0.7495	0.7708	0.1547	0.3387	0.7322	0.4588	0.3181	0.6135	0.4212	0.3392	0.5874	0.2474	0.3947	0.7964	0.5785	0.4219	0.435	0.5923	0.1021	0.3808	0.5245	0.7402	0.0646	0.7342	0.3001	0.3297	0.4571	0.0355	0.7547	0.5982	0.6288	0.546
0.6762	0.3546	0.7972	0.6642	0.563	0.5614	0.7433	0.1651	0.3044	0.4186	0.4451	0.0872	0.2297	0.1955	0.2146	0.6396	0.2266	0.435	0.6751	0.7286	0.2388	0.0897	0.7361	0.5865	0.2434	0.3068	0.4975	0.0913	0.2759	0.3848	0.3317	0.6226	0.6935	0.6192	0.308	0.6023	0.4186	0.5849	0.4063	0.709	0.3849	0.7294	0.5209	0.5126	0.621	0.38	0.7222	0.6329	0.7301	0.4444
0.1298	0.7073	0.2616	0.1166	0.224	0.7491	0.2029	0.6335	0.6801	0.619	0.6922	0.6352	0.6205	0.5313	0.6778	0.7938	0.5943	0.6768	0.1823	0.1869	0.5392	0.5936	0.1951	0.7634	0.5982	0.7262	0.7125	0.5793	0.7122	0.648	0.6378	0.2776	0.8246	0.7327	0.6151	0.0292	0.619	0.7093	0.6988	0.1655	0.5956	0.1877	0.6667	0.7211	0.7242	0.5988	0.1799	0.0753	0.8456	0.7107
0.7801	0.5385	0.7408	0.7834	0.8134	0.3328	0.7599	0.5993	0.5191	0.5225	0.4666	0.6432	0.5657	0.6263	0.574	0.0717	0.7152	0.4079	0.7804	0.8068	0.5847	0.6325	0.7622	0.387	0.5579	0.6242	0.3343	0.696	0.6293	0.4562	0.4995	0.8319	0.4361	0.6965	0.7401	0.8029	0.5225	0.6405	0.5	0.7707	0.5697	0.7644	0.6068	0.3137	0.6845	0.523	0.7879	0.8152	0.1931	0.5308
0.1504	0.6395	0.2791	0.1633	0.0819	0.755	0.2217	0.5337	0.6115	0.7167	0.6901	0.5191	0.5698	0.5984	0.5613	0.7987	0.5827	0.6844	0.1492	0.2061	0.6272	0.5328	0.2141	0.769	0.5774	0.6221	0.7193	0.5582	0.6066	0.6564	0.6267	0.1372	0.8288	0.8152	0.6122	0.1557	0.7167	0.7927	0.6684	0.1852	0.694	0.2069	0.7525	0.7277	0.8009	0.6995	0.1993	0.2147	0.8492	0.6897
0.7461	0.4615	0.7008	0.7499	0.7845	0.2214	0.7228	0.5374	0.4448	0.4488	0.3775	0.5881	0.4986	0.5686	0.5082	0.0669	0.6711	0.3164	0.7465	0.7717	0.5205	0.5757	0.7255	0.2755	0.4896	0.5661	0.2314	0.6491	0.572	0.3722	0.4221	0.8014	0.4992	0.7158	0.6999	0.7724	0.4488	0.6627	0.4165	0.7352	0.5032	0.728	0.5677	0.2077	0.701	0.4493	0.7525	0.7866	0.3011	0.4455
0.1853	0.6323	0.2646	0.2689	0.035	0.7501	0.2061	0.6043	0.6037	0.7912	0.6838	0.5683	0.6391	0.6791	0.573	0.7947	0.6576	0.7149	0.1321	0.1902	0.7076	0.6197	0.1984	0.7644	0.6645	0.5464	0.7137	0.6115	0.5292	0.7226	0.6577	0.065	0.8581	0.8812	0.6818	0.2576	0.7912	0.8589	0.6618	0.1689	0.7686	0.191	0.8195	0.7579	0.8625	0.7757	0.1832	0.308	0.8462	0.6834
0.6526	0.309	0.7825	0.6397	0.6295	0.4963	0.7246	0.1765	0.253	0.3392	0.3627	0.2147	0.1154	0.0826	0.2771	0.5862	0.2586	0.3512	0.6514	0.7089	0.129	0.0959	0.7169	0.5251	0.1311	0.4225	0.4229	0.2087	0.393	0.2935	0.2325	0.69	0.648	0.5733	0.3235	0.5738	0.3392	0.536	0.3182	0.6878	0.303	0.7097	0.4658	0.4402	0.5817	0.2931	0.702	0.6083	0.69	0.3619
0.1362	0.7003	0.267	0.1231	0.2175	0.7509	0.2087	0.6267	0.6731	0.6218	0.6849	0.6286	0.6134	0.5241	0.671	0.7954	0.5881	0.6792	0.1751	0.1928	0.5426	0.5868	0.201	0.7652	0.591	0.7199	0.7146	0.5729	0.706	0.6506	0.6305	0.2711	0.8259	0.7345	0.6092	0.0363	0.6218	0.7113	0.6917	0.1716	0.5985	0.1936	0.6689	0.7232	0.7259	0.6017	0.1859	0.0818	0.8467	0.7035
0.6116	0.3426	0.7417	0.6622	0.6704	0.2576	0.6731	0.2923	0.2753	0.4192	0.2519	0.3698	0.233	0.34	0.302	0.39	0.4969	0.0437	0.6776	0.6993	0.2665	0.3509	0.6639	0.3001	0.2192	0.4662	0.1495	0.4631	0.4326	0.1187	0.116	0.7367	0.4812	0.6748	0.541	0.6519	0.4192	0.6298	0.2937	0.664	0.3751	0.6553	0.5481	0.175	0.6682	0.3681	0.6804	0.6735	0.5431	0.3172
0.6551	0.1782	0.7715	0.7169	0.5619	0.4415	0.7107	0.1176	0.1143	0.5665	0.2934	0.1623	0.1927	0.3385	0	0.5411	0.3495	0.3339	0.6338	0.6941	0.3872	0.1887	0.7026	0.4735	0.2593	0.2183	0.3601	0.2864	0.1803	0.3728	0.2064	0.6068	0.6528	0.7579	0.4215	0.6872	0.5665	0.7195	0.2441	0.672	0.5281	0.695	0.6507	0.4296	0.7414	0.5302	0.6869	0.7131	0.6563	0.2925
0.0987	0.6281	0.2352	0.1404	0.1114	0.7401	0.1744	0.5497	0.5986	0.7184	0.6712	0.5748	0.5436	0.5951	0.599	0.7865	0.6233	0.6652	0.0974	0.1578	0.6251	0.5684	0.1663	0.755	0.5729	0.6576	0.7023	0.6094	0.6421	0.6355	0.604	0.1679	0.8184	0.8206	0.6426	0.1334	0.7184	0.7972	0.6482	0.1357	0.6948	0.1587	0.7554	0.7112	0.8054	0.7005	0.1506	0.1962	0.8401	0.6708
0.6623	0.4659	0.7457	0.602	0.7114	0.2862	0.6782	0.3147	0.4047	0.2814	0.3998	0.3446	0.259	0.3136	0.4198	0.4136	0.4768	0.1581	0.723	0.7451	0.2371	0.3249	0.7023	0.3271	0.1879	0.5545	0.2901	0.4416	0.5244	0.0796	0.2751	0.7755	0.5012	0.5713	0.5226	0.6379	0.2814	0.5266	0.43	0.7119	0.2389	0.7048	0.4432	0.2068	0.5814	0.2221	0.7275	0.6605	0.5607	0.4535
0.6239	0.2122	0.7505	0.6928	0.6412	0.3181	0.6841	0.2296	0.1424	0.4976	0.1373	0.3139	0.165	0.2815	0.181	0.4397	0.4523	0.1923	0.6232	0.666	0.284	0.2934	0.6753	0.3571	0.1499	0.3695	0.2188	0.4155	0.3336	0.2488	0.0376	0.6884	0.5789	0.7241	0.5003	0.6617	0.4976	0.6813	0.1513	0.6419	0.4551	0.667	0.6043	0.3083	0.7107	0.4533	0.6582	0.6913	0.5804	0.1729
0.1949	0.6584	0.3169	0.1828	0.176	0.7679	0.2625	0.5776	0.6318	0.6292	0.7063	0.5814	0.5923	0.5262	0.622	0.8093	0.5262	0.701	0.1938	0.2477	0.5737	0.5382	0.2553	0.7812	0.5995	0.674	0.734	0.5088	0.6599	0.6744	0.6463	0.2284	0.8378	0.7357	0.5506	0.1018	0.6292	0.7136	0.6858	0.228	0.607	0.2485	0.6733	0.742	0.7274	0.6288	0.2413	0.1173	0.8571	0.7059
0.6676	0.2407	0.7799	0.7266	0.5258	0.484	0.7214	0.1792	0.1816	0.5919	0.3471	0.1193	0.249	0.3783	0.076	0.576	0.383	0.3831	0.6473	0.7054	0.4249	0.241	0.7136	0.5135	0.3097	0.1496	0.4088	0.2683	0.1107	0.4166	0.265	0.5802	0.6784	0.7706	0.4487	0.6975	0.5919	0.7339	0.3015	0.6841	0.5551	0.7062	0.6684	0.4717	0.7533	0.5584	0.6984	0.722	0.6824	0.3463
0.8673	0.865	0.9001	0.8038	0.8845	0.8318	0.8902	0.731	0.817	0.3969	0.8522	0.7273	0.714	0.5552	0.805	0.7741	0.5373	0.7208	0.9124	0.9371	0.5513	0.6616	0.9066	0.8617	0.6771	0.8686	0.8106	0.5714	0.8472	0.6628	0.7506	0.9438	0.6021	0.1745	0.5778	0.7708	0.3969	0.2607	0.858	0.9093	0.4042	0.9073	0.3612	0.6934	0.3954	0.4476	0.923	0.6997	0.7425	0.8817
0.6782	0.3073	0.723	0.7046	0.7269	0.1041	0.6732	0.4136	0.2962	0.4955	0.1993	0.4778	0.3644	0.4531	0.3766	0.2639	0.5831	0.1334	0.6786	0.7015	0.3922	0.4621	0.652	0.1554	0.3529	0.45	0.0257	0.5551	0.4574	0.2042	0.2675	0.7402	0.5909	0.7478	0.6196	0.7115	0.4955	0.6997	0.2494	0.6644	0.4477	0.6552	0.614	0.2706	0.7293	0.4452	0.6816	0.7295	0.4487	0.2749
0.6778	0.3813	0.7982	0.6658	0.6457	0.5654	0.7446	0.2618	0.3322	0.3058	0.4502	0.29	0.2368	0.1131	0.3487	0.643	0.1406	0.4403	0.6767	0.7299	0.202	0.1908	0.7374	0.5903	0.2504	0.4705	0.5021	0.1256	0.4445	0.3905	0.3378	0.7027	0.6963	0.4626	0.2158	0.5859	0.3058	0.4282	0.4118	0.7104	0.2297	0.7307	0.3612	0.5171	0.4863	0.3051	0.7236	0.5461	0.7326	0.4495
0.6786	0.3695	0.7228	0.6834	0.7273	0.1028	0.6491	0.4144	0.2972	0.4456	0.2752	0.4786	0.3653	0.4539	0.3775	0.2628	0.5837	0.1347	0.7005	0.7237	0.393	0.4629	0.6762	0.1542	0.3539	0.4933	0.1211	0.5558	0.4582	0.2054	0.2685	0.7591	0.5246	0.7123	0.6202	0.7119	0.4456	0.6638	0.3188	0.6875	0.3978	0.6791	0.5767	0.1891	0.6992	0.3919	0.7044	0.7299	0.4479	0.3447
0.6204	0.1694	0.7623	0.6875	0.5983	0.3908	0.6991	0.1376	0.102	0.4985	0.2293	0.232	0.0652	0.2463	0.1426	0.4995	0.3869	0.2154	0.6191	0.6818	0.2973	0.209	0.6907	0.4257	0.1435	0.3323	0.3021	0.3457	0.2969	0.2665	0.0718	0.6636	0.5743	0.714	0.4406	0.6575	0.4985	0.6734	0.1755	0.6589	0.4582	0.6827	0.6001	0.323	0.7025	0.4567	0.6743	0.6865	0.6251	0.2283
0.7088	0.468	0.8176	0.698	0.6145	0.6385	0.7692	0.3118	0.4266	0.4225	0.5426	0.2642	0.3651	0.2621	0.3527	0.703	0.032	0.5343	0.7078	0.7559	0.3361	0.2497	0.7627	0.6592	0.3763	0.4332	0.5858	0.113	0.4087	0.4929	0.4491	0.6685	0.7473	0.4574	0.1324	0.6258	0.4225	0.3941	0.5107	0.7383	0.3592	0.7566	0.3333	0.5982	0.4516	0.4219	0.7502	0.5725	0.7775	0.542
0.6866	0.393	0.8037	0.6749	0.5675	0.5874	0.7516	0.2147	0.3457	0.3793	0.4781	0.1182	0.2755	0.158	0.2613	0.661	0.1941	0.4686	0.6855	0.7373	0.2424	0.1438	0.7446	0.6111	0.2883	0.3255	0.5273	0.0567	0.2962	0.4213	0.3714	0.6257	0.7117	0.5819	0.2777	0.5972	0.3793	0.5487	0.4416	0.7184	0.3469	0.7381	0.4861	0.5415	0.5883	0.3403	0.7311	0.6109	0.7461	0.4774
0.6652	0.3116	0.7903	0.6709	0.5384	0.5322	0.7346	0.1095	0.258	0.4947	0.4081	0	0.1784	0.2762	0.1623	0.6156	0.2955	0.3974	0.6641	0.7194	0.3209	0.1294	0.7272	0.559	0.193	0.2441	0.464	0.1696	0.2102	0.3438	0.2871	0.6002	0.673	0.6854	0.3698	0.6438	0.4947	0.6501	0.3668	0.6991	0.4597	0.7202	0.5855	0.4801	0.6787	0.4585	0.7128	0.6716	0.7121	0.4074
0.0244	0.6842	0.1722	0.1014	0.156	0.7187	0.1064	0.6236	0.6542	0.7162	0.6662	0.6446	0.6091	0.6362	0.6526	0.7689	0.6851	0.6377	0.1017	0.1041	0.6171	0.6392	0.0976	0.7348	0.6059	0.7076	0.6777	0.6735	0.6922	0.6275	0.606	0.2139	0.8034	0.8241	0.7013	0.0957	0.7162	0.7994	0.6742	0.0645	0.6912	0.0893	0.7553	0.6874	0.8078	0.6971	0.0806	0.1646	0.8269	0.6872
0.6014	0.2733	0.7503	0.6728	0.6416	0.3173	0.684	0.2304	0.206	0.4537	0.1731	0.3147	0.1659	0.2823	0.2383	0.4391	0.4529	0.1207	0.6453	0.6659	0.2307	0.2942	0.6752	0.3564	0.1509	0.4126	0.2179	0.4162	0.3783	0.1845	0.0387	0.7074	0.5229	0.6917	0.5008	0.6421	0.4537	0.6486	0.2192	0.6418	0.4112	0.6668	0.5704	0.2413	0.6828	0.4068	0.658	0.6734	0.5799	0.2413
0.7309	0.5951	0.7547	0.6936	0.7705	0.4531	0.7506	0.4334	0.532	0.3248	0.5432	0.4954	0.3858	0.4715	0.5379	0.2851	0.5972	0.3127	0.7893	0.8139	0.4127	0.4803	0.7733	0.4957	0.3748	0.658	0.4469	0.5701	0.6285	0.231	0.4116	0.8364	0.352	0.5394	0.6325	0.7212	0.3248	0.4892	0.567	0.7807	0.3915	0.7752	0.4439	0.2136	0.5566	0.3255	0.7966	0.7386	0.4294	0.5937
0.0664	0.7382	0.1212	0.0488	0.2058	0.7014	0.0513	0.6756	0.7082	0.7008	0.7233	0.6937	0.6631	0.6865	0.7046	0.7546	0.7286	0.6393	0.1574	0.1616	0.67	0.6891	0.0924	0.7185	0.6603	0.7553	0.6924	0.7186	0.7403	0.6287	0.6626	0.2644	0.7913	0.8153	0.7425	0.1345	0.7008	0.7894	0.7299	0.1225	0.6747	0.1001	0.7433	0.6681	0.799	0.6805	0.1386	0.1884	0.8162	0.7433
0.2166	0.6677	0.3353	0.2048	0.1268	0.7741	0.2824	0.5701	0.6418	0.6566	0.7142	0.5367	0.6033	0.539	0.5956	0.8144	0.5285	0.7091	0.2155	0.268	0.5852	0.5312	0.2754	0.7871	0.6104	0.6326	0.7412	0.4826	0.6181	0.6832	0.6558	0.1791	0.8421	0.7575	0.5606	0.1261	0.6566	0.7359	0.6943	0.2488	0.635	0.2688	0.6968	0.749	0.7478	0.6388	0.2617	0.1631	0.861	0.7139
0.7716	0.5193	0.7308	0.775	0.8062	0.305	0.7506	0.5838	0.5005	0.5041	0.4443	0.6294	0.5489	0.6119	0.5576	0.0359	0.7042	0.385	0.7719	0.798	0.5686	0.6183	0.7531	0.3591	0.5408	0.6097	0.3086	0.6843	0.615	0.4352	0.4801	0.8243	0.4533	0.7016	0.7301	0.7953	0.5041	0.6463	0.4791	0.7618	0.5531	0.7553	0.5916	0.2872	0.6888	0.5046	0.779	0.808	0.2231	0.5095
0.6416	0.1046	0.7624	0.7064	0.5979	0.3914	0.6992	0.1367	0.0349	0.5377	0.2301	0.2312	0.1271	0.2934	0.0823	0.5	0.3863	0.2762	0.6193	0.682	0.3442	0.2082	0.6908	0.4263	0.201	0.287	0.3028	0.3451	0.25	0.3219	0.1376	0.6439	0.6227	0.7436	0.44	0.6761	0.5377	0.7033	0.1763	0.659	0.4975	0.6829	0.631	0.3802	0.7283	0.4981	0.6745	0.7036	0.6255	0.2291
0.2067	0.6634	0.3268	0.1947	0.0909	0.7712	0.2733	0.5646	0.6372	0.6862	0.7106	0.511	0.5983	0.5706	0.5904	0.8121	0.5576	0.7054	0.2055	0.2587	0.5983	0.5253	0.2662	0.7844	0.6054	0.6107	0.7379	0.5044	0.5956	0.6791	0.6514	0.1441	0.8401	0.7841	0.5878	0.1393	0.6862	0.7626	0.6904	0.2392	0.6645	0.2595	0.7236	0.7458	0.7725	0.6691	0.2523	0.1978	0.8592	0.7102
0.7309	0.5951	0.7547	0.6936	0.7705	0.4531	0.7506	0.4334	0.532	0.3248	0.5432	0.4954	0.3858	0.4715	0.5379	0.2851	0.5972	0.3127	0.7893	0.8139	0.4127	0.4803	0.7733	0.4957	0.3748	0.658	0.4469	0.5701	0.6285	0.231	0.4116	0.8364	0.352	0.5394	0.6325	0.7212	0.3248	0.4892	0.567	0.7807	0.3915	0.7752	0.4439	0.2136	0.5566	0.3255	0.7966	0.7386	0.4294	0.5937
0.6673	0.32	0.7916	0.6549	0.5707	0.5378	0.7363	0.1203	0.267	0.4282	0.4153	0.0901	0.1884	0.1997	0.1725	0.6203	0.2309	0.4047	0.6662	0.7211	0.2443	0.0408	0.7289	0.5643	0.2027	0.3145	0.4705	0.1376	0.283	0.3517	0.2958	0.6313	0.677	0.6323	0.3135	0.6101	0.4282	0.5969	0.3744	0.701	0.3935	0.7219	0.5313	0.4864	0.6323	0.3889	0.7146	0.6406	0.7156	0.4145
0.2052	0.6718	0.3256	0.1932	0.2085	0.7708	0.2719	0.6015	0.6457	0.6339	0.7101	0.6044	0.5975	0.5323	0.6446	0.8117	0.5145	0.7048	0.2041	0.2573	0.5791	0.5632	0.2648	0.7839	0.6047	0.6936	0.7374	0.5152	0.68	0.6785	0.6508	0.26	0.8398	0.707	0.5395	0.1133	0.6339	0.685	0.6898	0.2378	0.5938	0.2581	0.6445	0.7453	0.7009	0.6335	0.2509	0.0796	0.859	0.7097
0.1609	0.7388	0.2767	0.1348	0.271	0.7542	0.2192	0.6673	0.7127	0.6074	0.726	0.6676	0.656	0.5708	0.7094	0.7981	0.5767	0.6834	0.2358	0.2417	0.5694	0.6289	0.2116	0.7683	0.6353	0.7538	0.7184	0.5789	0.7406	0.6553	0.6735	0.3233	0.8282	0.6866	0.5984	0.0631	0.6074	0.6634	0.7316	0.2086	0.5644	0.2043	0.6204	0.7269	0.6819	0.607	0.2224	0.0139	0.8488	0.7433
0.7469	0.6508	0.7692	0.676	0.7805	0.5595	0.7649	0.5184	0.6004	0.0702	0.616	0.5293	0.4863	0.3128	0.6011	0.4851	0.404	0.4503	0.7982	0.8204	0.291	0.4456	0.7847	0.5913	0.438	0.6932	0.5498	0.364	0.6691	0.3887	0.5121	0.8399	0.5621	0.3031	0.4562	0.6476	0.0702	0.2617	0.6317	0.7909	0.0997	0.7863	0.1772	0.3926	0.3625	0.1356	0.805	0.6132	0.6144	0.6536
0.8386	0.6196	0.8098	0.841	0.863	0.4403	0.8238	0.7059	0.6471	0.6496	0.5576	0.7381	0.6813	0.7257	0.6874	0.3187	0.791	0.5654	0.8388	0.8273	0.6952	0.7303	0.8255	0.4063	0.6755	0.7242	0.5114	0.7769	0.7279	0.6009	0.6327	0.8504	0.5126	0.7498	0.8093	0.8553	0.6496	0.6891	0.5865	0.8317	0.6842	0.8271	0.7114	0.4963	0.7268	0.6499	0.8287	0.8643	0.2573	0.5581
0.0835	0.7021	0.2223	0.0696	0.2002	0.7357	0.1605	0.6254	0.6738	0.6591	0.6861	0.6275	0.6116	0.5804	0.6716	0.7829	0.6367	0.6596	0.154	0.1579	0.5584	0.5839	0.1522	0.7509	0.5881	0.7223	0.6972	0.6233	0.7078	0.6293	0.6293	0.2557	0.8153	0.7708	0.6554	0.0369	0.6591	0.7468	0.6932	0.1211	0.6349	0.1445	0.7034	0.7063	0.7591	0.6392	0.1362	0.1099	0.8374	0.7055
0.7072	0.463	0.8166	0.6963	0.5871	0.635	0.7679	0.3053	0.4211	0.417	0.5382	0.2198	0.359	0.2551	0.3465	0.7001	0.1021	0.5299	0.7062	0.7546	0.3297	0.2425	0.7614	0.6559	0.3704	0.3811	0.5818	0.0842	0.3552	0.4881	0.4438	0.6503	0.7449	0.4839	0.1933	0.6237	0.417	0.453	0.506	0.7369	0.353	0.7553	0.3929	0.5944	0.5026	0.4164	0.7488	0.5702	0.7754	0.5376
0.7206	0.4036	0.7095	0.7248	0.7629	0.1378	0.695	0.491	0.3891	0.4506	0.3106	0.5467	0.4483	0.5253	0.4589	0.152	0.6381	0.2478	0.721	0.7454	0.4724	0.5331	0.698	0.192	0.4383	0.5226	0.1543	0.6138	0.529	0.3092	0.3641	0.7784	0.538	0.7287	0.6698	0.7496	0.4506	0.6776	0.3538	0.7087	0.4534	0.7007	0.5863	0.1765	0.7123	0.3941	0.7259	0.7652	0.3649	0.3815
0.7555	0.5886	0.7602	0.7592	0.7926	0.4232	0.7556	0.5546	0.5189	0.4693	0.5296	0.6034	0.5172	0.5846	0.5265	0.2168	0.6834	0.3418	0.7956	0.8217	0.5383	0.5915	0.7793	0.4721	0.5085	0.658	0.4182	0.6621	0.6262	0.3956	0.4436	0.8442	0.2911	0.6242	0.7111	0.7809	0.4693	0.5696	0.5569	0.7869	0.5217	0.7813	0.5629	0.2371	0.6258	0.4698	0.8035	0.7945	0.2741	0.5864
0.6876	0.4452	0.7201	0.6922	0.7349	0.2221	0.6827	0.4308	0.3755	0.3814	0.3656	0.4931	0.383	0.4691	0.3949	0.2417	0.5954	0.1588	0.7299	0.7538	0.41	0.4779	0.7084	0.2709	0.3719	0.5481	0.2312	0.5682	0.5147	0.2275	0.2889	0.7848	0.4376	0.6698	0.6308	0.72	0.3814	0.6203	0.4024	0.7184	0.3887	0.7109	0.5306	0.076	0.6634	0.3224	0.735	0.7374	0.432	0.4289
0.7354	0.6153	0.7584	0.6583	0.7728	0.4957	0.7543	0.4661	0.5577	0.1988	0.5708	0.4826	0.4253	0.3729	0.5613	0.3581	0.522	0.369	0.791	0.8146	0.303	0.3833	0.7759	0.5335	0.3665	0.6697	0.4878	0.4899	0.6425	0.2963	0.4512	0.8361	0.454	0.4512	0.5639	0.6692	0.1988	0.4046	0.5911	0.7829	0.2779	0.7777	0.3401	0.2892	0.4844	0.1996	0.798	0.6898	0.5192	0.6157
0.1056	0.7278	0.2159	0.0619	0.2305	0.7335	0.1535	0.6516	0.6999	0.6368	0.7134	0.6526	0.6389	0.588	0.6968	0.7811	0.6433	0.6568	0.1883	0.1932	0.5663	0.6106	0.1452	0.7488	0.6164	0.7449	0.6947	0.6301	0.7308	0.6263	0.6572	0.2857	0.8138	0.7524	0.6616	0.03	0.6368	0.7281	0.7197	0.1572	0.6124	0.1374	0.6841	0.7039	0.742	0.6162	0.1721	0.0904	0.836	0.7321
0.7857	0.7126	0.8135	0.7123	0.8157	0.6264	0.8068	0.5633	0.6565	0.2736	0.6803	0.5719	0.5309	0.4314	0.6535	0.5177	0.5666	0.4995	0.8383	0.863	0.3681	0.4827	0.8268	0.6629	0.4789	0.7466	0.6118	0.5375	0.7209	0.4293	0.5627	0.8787	0.3977	0.3559	0.6046	0.7001	0.2736	0.3076	0.695	0.8321	0.3453	0.8282	0.4017	0.4387	0.4337	0.2743	0.847	0.7188	0.4697	0.7204
0.1443	0.7908	0.1046	0.0665	0.2686	0.7623	0.1337	0.7099	0.7616	0.6655	0.7792	0.7085	0.6989	0.7016	0.7562	0.75	0.7417	0.7012	0.229	0.2354	0.686	0.7041	0.1714	0.7788	0.6768	0.8015	0.7521	0.7322	0.7871	0.6687	0.7199	0.3266	0.7874	0.7777	0.755	0.1506	0.6655	0.7512	0.7843	0.198	0.6808	0.1782	0.7036	0.6854	0.7642	0.6656	0.2136	0.2035	0.8127	0.7978
0.6528	0.2595	0.7825	0.6399	0.6112	0.4967	0.7247	0.1254	0.2018	0.3826	0.3633	0.1686	0.1161	0.1342	0.2301	0.5865	0.2579	0.3517	0.6516	0.709	0.1807	0.0426	0.7171	0.5255	0.1318	0.3855	0.4234	0.2081	0.3549	0.2941	0.2331	0.6722	0.6483	0.6063	0.3229	0.5936	0.3826	0.5691	0.3188	0.688	0.3463	0.7098	0.4997	0.4407	0.6099	0.3389	0.7021	0.6263	0.6903	0.3624
0.645	0.304	0.7777	0.6318	0.6314	0.4733	0.7186	0.168	0.2463	0.3569	0.3336	0.2078	0.1044	0.0972	0.2715	0.5672	0.291	0.3216	0.6438	0.7025	0.1447	0.0852	0.7107	0.5034	0.0914	0.4211	0.3966	0.2433	0.3908	0.2612	0.1974	0.6927	0.6319	0.5919	0.353	0.5847	0.3569	0.5536	0.2871	0.681	0.3199	0.7033	0.4822	0.4147	0.5977	0.3107	0.6955	0.6188	0.6759	0.3328
0.6796	0.4812	0.7225	0.6843	0.7281	0.2823	0.6972	0.4162	0.4139	0.335	0.4096	0.4801	0.3672	0.4555	0.4296	0.2607	0.585	0.1372	0.7423	0.7661	0.3948	0.4645	0.722	0.3289	0.3558	0.5732	0.287	0.5571	0.5411	0.2077	0.2707	0.7952	0.3711	0.6347	0.6213	0.7128	0.335	0.5855	0.4426	0.7314	0.373	0.7244	0.4956	0	0.6344	0.305	0.7478	0.7307	0.4462	0.4689
0.0654	0.6559	0.1229	0.1695	0.179	0.702	0.0859	0.674	0.6456	0.7749	0.6349	0.6921	0.6614	0.6849	0.6644	0.7551	0.7272	0.6835	0.0339	0.0341	0.6783	0.6875	0.0439	0.719	0.6586	0.684	0.6585	0.7172	0.6861	0.6935	0.6394	0.1596	0.8506	0.8783	0.7412	0.1608	0.7749	0.853	0.6442	0.0088	0.7493	0.0351	0.8085	0.7336	0.8574	0.7569	0.0259	0.2249	0.8166	0.6578
0.673	0.518	0.7952	0.6608	0.7064	0.553	0.7408	0.4018	0.4722	0.286	0.4747	0.4193	0.3657	0.2059	0.4799	0.6328	0.1644	0.4243	0.7159	0.7346	0.1792	0.3354	0.7335	0.5786	0.3176	0.5793	0.4879	0.2666	0.5559	0.3731	0.3828	0.7621	0.6876	0.3292	0.2376	0.5797	0.286	0.2946	0.4942	0.7061	0.2078	0.7267	0.2241	0.5033	0.3753	0.2853	0.7195	0.52	0.7249	0.5122
0.6914	0.166	0.7699	0.7499	0.5683	0.4332	0.7278	0.2115	0.1608	0.6288	0.2829	0.1746	0.2833	0.4108	0.108	0.5343	0.411	0.4235	0.6313	0.692	0.4594	0.2725	0.7006	0.4657	0.3447	0.1306	0.3506	0.2968	0.1424	0.4557	0.3018	0.5722	0.7278	0.8075	0.4753	0.7195	0.6288	0.7693	0.2328	0.6698	0.5903	0.6929	0.7017	0.5148	0.7852	0.5954	0.6848	0.7429	0.6512	0.282
0.7211	0.506	0.8253	0.7107	0.5984	0.6643	0.7789	0.361	0.4676	0.4637	0.5753	0.2824	0.4104	0.3148	0.3989	0.7242	0.2367	0.5676	0.7201	0.7662	0.3835	0.3033	0.7727	0.6835	0.4209	0.3187	0.6154	0.1577	0.3093	0.5291	0.4885	0.6669	0.7654	0.5782	0.3077	0.6416	0.4637	0.549	0.5456	0.7494	0.4049	0.7669	0.4937	0.6269	0.5843	0.4632	0.7607	0.6064	0.7934	0.5747
0.0413	0.7151	0.1438	0.0721	0.1844	0.709	0.0757	0.6533	0.6851	0.7076	0.6988	0.6726	0.6399	0.6649	0.6823	0.761	0.7099	0.6252	0.1335	0.137	0.6474	0.6677	0.0667	0.7257	0.637	0.7348	0.6667	0.6992	0.7197	0.615	0.6384	0.2428	0.7967	0.8192	0.7249	0.1117	0.7076	0.7938	0.706	0.0976	0.682	0.0746	0.7486	0.6767	0.8029	0.6878	0.1137	0.167	0.821	0.7193
0.8862	0.8999	0.9243	0.8176	0.9021	0.8699	0.9122	0.7429	0.8439	0.5133	0.8887	0.7378	0.7238	0.6191	0.8282	0.8042	0.7097	0.7342	0.9343	0.9619	0.5766	0.6623	0.9297	0.9063	0.6808	0.8971	0.8424	0.6902	0.8731	0.664	0.7677	0.9663	0.584	0.482	0.7351	0.7991	0.5133	0.5361	0.8938	0.9318	0.5614	0.9302	0.5992	0.7019	0.6206	0.5138	0.9467	0.8116	0.7685	0.9223
0.7098	0.5484	0.7317	0.6932	0.7532	0.383	0.7287	0.4325	0.4832	0.3238	0.4884	0.4946	0.3849	0.4707	0.4931	0.2394	0.5966	0.2397	0.7701	0.7945	0.4118	0.4795	0.7524	0.4275	0.3738	0.6232	0.381	0.5695	0.5925	0.2299	0.353	0.8197	0.353	0.5857	0.6319	0.7208	0.3238	0.5357	0.516	0.7606	0.3906	0.7545	0.443	0.1246	0.5941	0.3245	0.7767	0.7382	0.4303	0.5427
0.6451	0.3556	0.7326	0.6726	0.6988	0.1875	0.6615	0.3534	0.2859	0.4319	0.2631	0.4242	0.2992	0.397	0.3126	0.3324	0.5403	0.0445	0.6889	0.7113	0.3298	0.4069	0.664	0.234	0.2865	0.4794	0.1143	0.5095	0.445	0.1225	0.1923	0.7477	0.5019	0.693	0.5806	0.6819	0.4319	0.6463	0.3058	0.6755	0.3861	0.667	0.562	0.1817	0.6833	0.3796	0.6922	0.7017	0.5	0.3304
0.6453	0.2263	0.7779	0.6516	0.5938	0.4742	0.7188	0.0593	0.1661	0.4417	0.3348	0.1103	0.0766	0.1982	0.1718	0.568	0.2897	0.3227	0.6441	0.7027	0.2458	0.0836	0.711	0.5043	0.0929	0.3434	0.3976	0.242	0.3108	0.2625	0.1988	0.6563	0.6325	0.6561	0.3519	0.6237	0.4417	0.6182	0.2883	0.6813	0.4044	0.7036	0.5485	0.4157	0.6529	0.4001	0.6957	0.6544	0.6764	0.3339
0.7873	0.7368	0.8097	0.728	0.8122	0.6857	0.8044	0.6296	0.6973	0.3395	0.7166	0.6322	0.6105	0.4788	0.6931	0.6259	0.3868	0.6012	0.8305	0.8505	0.4715	0.5722	0.8207	0.7093	0.5772	0.7587	0.674	0.501	0.7396	0.5552	0.6357	0.8648	0.6818	0.3167	0.285	0.7015	0.3395	0.237	0.7256	0.8252	0.3481	0.8219	0.1419	0.5707	0.0671	0.3806	0.8374	0.6379	0.7198	0.7435
0.658	0.2819	0.7858	0.6639	0.5592	0.512	0.7289	0.0711	0.226	0.4761	0.3826	0.0413	0.143	0.2488	0.1262	0.599	0.2727	0.3714	0.6568	0.7134	0.2945	0.0938	0.7213	0.5399	0.1581	0.2814	0.4409	0.1833	0.2479	0.3155	0.2564	0.6212	0.6589	0.675	0.3514	0.6365	0.4761	0.6388	0.3395	0.6927	0.4402	0.7142	0.5723	0.4577	0.6695	0.438	0.7066	0.6654	0.6997	0.3818
0.617	0.303	0.7601	0.645	0.6443	0.3784	0.6964	0.1548	0.2399	0.4047	0.2136	0.2473	0.0839	0.2117	0.2677	0.4893	0.3991	0.1994	0.6482	0.679	0.1822	0.2248	0.6879	0.414	0.0674	0.429	0.2879	0.3588	0.3966	0.1282	0.0879	0.7084	0.5656	0.6458	0.4518	0.6158	0.4047	0.6043	0.2546	0.6558	0.3642	0.6799	0.5282	0.3093	0.6438	0.3571	0.6714	0.6487	0.6175	0.2758
0.64	0.2299	0.7745	0.6464	0.6076	0.4574	0.7146	0.0893	0.1687	0.4266	0.3135	0.1378	0.0471	0.176	0.201	0.5542	0.3117	0.3011	0.6387	0.6982	0.2243	0.112	0.7066	0.4885	0.0639	0.3683	0.3783	0.2655	0.3359	0.2389	0.1732	0.6703	0.6208	0.6479	0.372	0.6184	0.4266	0.6093	0.2655	0.6764	0.3888	0.6991	0.5383	0.397	0.6458	0.3836	0.6911	0.6498	0.6661	0.3126
0.7031	0.5731	0.7704	0.6302	0.7425	0.4614	0.7192	0.4435	0.5227	0.0988	0.5305	0.4597	0.4065	0.2308	0.5281	0.5365	0.338	0.3553	0.7563	0.7772	0.2029	0.3708	0.74	0.4932	0.3549	0.6295	0.4563	0.2935	0.6047	0.2938	0.4278	0.8015	0.6057	0.3647	0.396	0.6039	0.0988	0.3251	0.5497	0.7475	0	0.7419	0.2459	0.373	0.4094	0.0979	0.7616	0.5704	0.6528	0.5704
0.768	0.6923	0.7916	0.7001	0.7981	0.6166	0.7865	0.5644	0.6443	0.1637	0.6632	0.5719	0.5369	0.3735	0.6423	0.5287	0.3833	0.512	0.8172	0.8392	0.357	0.495	0.8052	0.6465	0.4931	0.7258	0.6049	0.4142	0.7029	0.454	0.564	0.8563	0.5768	0.215	0.4373	0.6715	0.1637	0.175	0.6763	0.8107	0.1856	0.8066	0.1485	0.4641	0.2923	0.222	0.8244	0.5998	0.6274	0.6976
0.7152	0.6031	0.7802	0.646	0.7517	0.5083	0.7311	0.4813	0.5562	0.1785	0.5665	0.494	0.4492	0.2876	0.5593	0.5774	0.2738	0.4098	0.7658	0.7862	0.2658	0.4134	0.7508	0.5373	0.4031	0.6511	0.5016	0.3388	0.6279	0.3535	0.4711	0.8086	0.6406	0.2788	0.3374	0.62	0.1785	0.2417	0.583	0.7577	0.0884	0.7526	0.1647	0.4285	0.3379	0.1776	0.7712	0.5489	0.6835	0.6026
0.6871	0.388	0.7202	0.6918	0.7345	0.1292	0.6584	0.4299	0.3158	0.4361	0.2966	0.4923	0.3821	0.4683	0.394	0.2428	0.5947	0.1576	0.7089	0.7324	0.4091	0.4771	0.6852	0.1806	0.371	0.5075	0.1456	0.5675	0.4726	0.2264	0.2879	0.7666	0.513	0.7081	0.6302	0.7195	0.4361	0.659	0.3389	0.6962	0.3878	0.688	0.5708	0.1692	0.6955	0.381	0.7131	0.737	0.4329	0.3652
0.6786	0.3695	0.7228	0.6834	0.7273	0.1028	0.6491	0.4144	0.2972	0.4456	0.2752	0.4786	0.3653	0.4539	0.3775	0.2628	0.5837	0.1347	0.7005	0.7237	0.393	0.4629	0.6762	0.1542	0.3539	0.4933	0.1211	0.5558	0.4582	0.2054	0.2685	0.7591	0.5246	0.7123	0.6202	0.7119	0.4456	0.6638	0.3188	0.6875	0.3978	0.6791	0.5767	0.1891	0.6992	0.3919	0.7044	0.7299	0.4479	0.3447
0.2361	0.6759	0.3518	0.2246	0.1711	0.7797	0.3003	0.5807	0.6507	0.6482	0.7213	0.5664	0.6132	0.5505	0.6056	0.819	0.4866	0.7163	0.235	0.2862	0.5955	0.5429	0.2934	0.7924	0.62	0.6575	0.7477	0.477	0.6437	0.6911	0.6644	0.2221	0.8461	0.718	0.5215	0.1478	0.6482	0.6966	0.7019	0.2675	0.6096	0.287	0.6575	0.7552	0.7113	0.6478	0.2801	0.115	0.8645	0.721
0.6428	0.1651	0.7485	0.7101	0.648	0.3049	0.6816	0.2442	0.0929	0.5324	0.1206	0.327	0.1808	0.2951	0.1965	0.4289	0.4627	0.2445	0.6087	0.6634	0.3241	0.3068	0.6727	0.3447	0.166	0.338	0.2036	0.4266	0.3007	0.2964	0.0927	0.6763	0.6238	0.7519	0.5098	0.6785	0.5324	0.709	0.0981	0.6391	0.4896	0.6643	0.6322	0.3583	0.7346	0.4898	0.6554	0.7067	0.5722	0.1195
0.7023	0.2303	0.7784	0.7583	0.5531	0.4769	0.7377	0.2643	0.2236	0.6499	0.3382	0.2046	0.3313	0.4449	0.1729	0.5702	0.4405	0.4643	0.645	0.7035	0.4914	0.3177	0.7117	0.5068	0.3875	0.0581	0.4007	0.3358	0.0708	0.4922	0.3511	0.5774	0.7471	0.8174	0.4992	0.7286	0.6499	0.7809	0.292	0.682	0.6131	0.7043	0.7163	0.5491	0.7948	0.6188	0.6965	0.7508	0.6781	0.3373
0.6308	0.2394	0.7397	0.7009	0.6768	0.2429	0.6705	0.3061	0.1672	0.5042	0.1257	0.3821	0.2479	0.3528	0.2623	0.3779	0.5067	0.1824	0.6421	0.6633	0.2807	0.3636	0.6613	0.2862	0.2343	0.3945	0.1326	0.4736	0.358	0.2429	0.1332	0.7064	0.5929	0.7388	0.5499	0.6688	0.5042	0.694	0.1784	0.6265	0.4597	0.6526	0.6138	0.3056	0.7227	0.4581	0.6434	0.6985	0.5341	0.2014
0.6641	0.0953	0.7486	0.7291	0.6476	0.3057	0.703	0.2433	0.0918	0.5723	0.1216	0.3262	0.1799	0.3186	0.1956	0.4295	0.4621	0.3076	0.5972	0.6636	0.3724	0.306	0.6729	0.3455	0.2257	0.2903	0.2045	0.426	0.2999	0.3536	0.1614	0.6562	0.6731	0.7817	0.5092	0.6972	0.5723	0.7391	0.0602	0.6393	0.5296	0.6645	0.6634	0.4173	0.7605	0.532	0.6556	0.7238	0.5727	0.1205
0.6531	0.2607	0.7827	0.6591	0.573	0.4975	0.725	0.0436	0.2031	0.4628	0.3643	0.0689	0.1176	0.2293	0.128	0.5872	0.2567	0.3528	0.6519	0.7092	0.2758	0.0684	0.7173	0.5263	0.1332	0.3062	0.4243	0.2068	0.273	0.2952	0.2344	0.6352	0.6488	0.6677	0.3385	0.6315	0.4628	0.6308	0.3199	0.6882	0.4264	0.71	0.5631	0.4416	0.6631	0.4234	0.7023	0.6611	0.6908	0.3635
0.7464	0.6694	0.7989	0.6846	0.7764	0.6037	0.7621	0.5622	0.6291	0.3102	0.6435	0.5686	0.539	0.4031	0.6282	0.6452	0.3153	0.5192	0.7916	0.8109	0.3912	0.5036	0.7794	0.6278	0.5027	0.7017	0.5947	0.4344	0.6818	0.4721	0.5616	0.8292	0.6982	0.3519	0.2108	0.6595	0.3102	0.2763	0.6551	0.785	0.2568	0.7808	0.1625	0.5201	0.1607	0.3095	0.7973	0.5948	0.7343	0.6725
0.7376	0.4422	0.7037	0.7415	0.7773	0.1935	0.7135	0.5219	0.4262	0.4303	0.3552	0.5743	0.4818	0.5541	0.4918	0.0971	0.6601	0.2935	0.738	0.7629	0.5045	0.5615	0.7163	0.2477	0.4725	0.5516	0.2057	0.6373	0.5577	0.3512	0.4028	0.7937	0.5129	0.7202	0.6899	0.7648	0.4303	0.6678	0.3956	0.7264	0.4866	0.7189	0.5741	0.1811	0.7049	0.4309	0.7436	0.7795	0.3237	0.4242
0.6513	0.4311	0.737	0.6346	0.7034	0.2226	0.6672	0.3242	0.3659	0.3471	0.3555	0.3982	0.2675	0.3697	0.3849	0.3613	0.5196	0.0864	0.7144	0.737	0.2995	0.3801	0.6924	0.2672	0.2543	0.5319	0.231	0.4873	0.5	0.0828	0.2226	0.7692	0.4567	0.6277	0.5616	0.6675	0.3471	0.5815	0.3902	0.7026	0.3025	0.695	0.4966	0.1361	0.6285	0.29	0.7187	0.6882	0.5216	0.4146
0.6139	0.3192	0.7582	0.6423	0.6513	0.3668	0.6939	0.1702	0.2561	0.3959	0.2319	0.2611	0.1007	0.2261	0.2827	0.4798	0.4101	0.1845	0.6561	0.6764	0.1693	0.239	0.6854	0.4031	0.0844	0.4417	0.2746	0.3705	0.4094	0.1119	0.1059	0.7155	0.5575	0.6412	0.4618	0.6129	0.3959	0.5993	0.2719	0.653	0.355	0.6773	0.5223	0.2964	0.6399	0.3472	0.6688	0.6462	0.6104	0.2934
0.2215	0.6697	0.3395	0.2098	0.144	0.7755	0.2869	0.5727	0.644	0.6414	0.716	0.549	0.6058	0.5419	0.5981	0.8156	0.5136	0.7109	0.2204	0.2726	0.5878	0.5342	0.2799	0.7884	0.6128	0.6432	0.7428	0.4765	0.6289	0.6852	0.658	0.196	0.8431	0.7439	0.5468	0.1315	0.6414	0.7224	0.6962	0.2535	0.6199	0.2733	0.6832	0.7506	0.7352	0.6411	0.2663	0.1454	0.8619	0.7157
0.1609	0.8176	0.0857	0.1734	0.2879	0.791	0.1179	0.7862	0.7867	0.7683	0.8068	0.7981	0.778	0.7934	0.7799	0.7555	0.8211	0.7469	0.2208	0.2274	0.7825	0.7951	0.1586	0.8087	0.7761	0.8257	0.7793	0.8145	0.8107	0.7553	0.7636	0.3248	0.7838	0.8298	0.8303	0.2479	0.7683	0.8015	0.8116	0.1874	0.7789	0.166	0.7881	0.7329	0.8108	0.7684	0.2041	0.2947	0.7885	0.8261
0.8476	0.8279	0.8817	0.7771	0.8689	0.7763	0.8717	0.6738	0.7718	0.4211	0.8085	0.674	0.6496	0.5469	0.761	0.694	0.6546	0.6439	0.8974	0.9239	0.4964	0.5932	0.8901	0.8127	0.6031	0.8392	0.7537	0.6314	0.8146	0.5737	0.6889	0.9326	0.4427	0.3839	0.6849	0.761	0.4211	0.4482	0.8173	0.8935	0.4783	0.891	0.5232	0.6007	0.5487	0.4217	0.9084	0.7759	0.6382	0.8447
0.6745	0.1001	0.7609	0.7399	0.676	0.2447	0.7144	0.3044	0.1651	0.5878	0.0445	0.3806	0.246	0.3512	0.2605	0.4467	0.5055	0.3182	0.6188	0.652	0.3827	0.362	0.6839	0.288	0.2324	0.3476	0.2121	0.4723	0.3564	0.3651	0.1665	0.6665	0.6976	0.8006	0.5488	0.707	0.5878	0.7564	0.0218	0.6497	0.5435	0.6754	0.6786	0.432	0.7761	0.5468	0.6438	0.7334	0.596	0.0433
0.7199	0.5599	0.8246	0.7095	0.7102	0.6619	0.778	0.4635	0.5226	0.4599	0.5722	0.4748	0.4373	0.3099	0.5267	0.7222	0.2353	0.5645	0.7189	0.7652	0.3791	0.4092	0.7718	0.6812	0.4167	0.6055	0.6126	0.349	0.5861	0.5257	0.4848	0.7601	0.7637	0.4925	0.1376	0.64	0.4599	0.4333	0.5423	0.7483	0.4007	0.7659	0.3442	0.6242	0.3071	0.4593	0.7597	0.5888	0.7919	0.5717
0.741	0.563	0.8378	0.7314	0.6633	0.703	0.7947	0.4346	0.5289	0.5255	0.6242	0.4069	0.4784	0.3938	0.4682	0.756	0.2047	0.6174	0.7401	0.7829	0.4545	0.3836	0.789	0.72	0.4876	0.5379	0.6597	0.2848	0.5186	0.5834	0.5474	0.7117	0.7924	0.5542	0.1283	0.6672	0.5255	0.5022	0.598	0.7673	0.4735	0.7835	0.4239	0.6699	0.3913	0.525	0.7778	0.6198	0.8172	0.6237
0.8226	0.6349	0.7909	0.8252	0.8494	0.4721	0.8063	0.6767	0.612	0.6148	0.578	0.7121	0.6496	0.6985	0.6563	0.251	0.7702	0.5222	0.8228	0.8507	0.6649	0.7035	0.8082	0.5263	0.6433	0.6968	0.4629	0.7547	0.7009	0.5613	0.5961	0.8701	0.3306	0.6684	0.7903	0.8409	0.6148	0.6328	0.6044	0.815	0.6528	0.8099	0.6827	0.4462	0.6997	0.6151	0.8322	0.8509	0	0.6374
0.6031	0.3253	0.7439	0.6649	0.6632	0.2735	0.6759	0.2769	0.2579	0.4282	0.2322	0.356	0.2162	0.3256	0.2861	0.4031	0.4859	0.0642	0.6695	0.691	0.2504	0.3368	0.6668	0.3151	0.2021	0.4528	0.1677	0.4514	0.419	0.1361	0.0967	0.7294	0.4923	0.6792	0.531	0.6442	0.4282	0.6347	0.2751	0.6556	0.3846	0.6583	0.5539	0.1926	0.672	0.3782	0.672	0.6664	0.5529	0.2982
0.7025	0.0389	0.7867	0.7638	0.654	0.3593	0.7416	0.2571	0.1084	0.6411	0.1791	0.3384	0.2534	0.3995	0.2102	0.5375	0.4719	0.411	0.639	0.661	0.4533	0.3186	0.7129	0.3333	0.3234	0.3032	0.3255	0.4364	0.3126	0.4482	0.2724	0.622	0.7575	0.8352	0.5181	0.7311	0.6411	0.7928	0.119	0.68	0.5983	0.7046	0.7186	0.5149	0.8072	0.6042	0.6748	0.7551	0.6724	0.1042
0.6907	0.4074	0.8063	0.6792	0.5546	0.5972	0.7548	0.2334	0.3612	0.3937	0.4904	0.1391	0.2927	0.178	0.2788	0.6691	0.2106	0.4812	0.6896	0.7407	0.2604	0.1641	0.7479	0.6203	0.3052	0.3034	0.5386	0.0781	0.2738	0.4351	0.3863	0.6305	0.7185	0.5906	0.2912	0.6024	0.3937	0.5579	0.4548	0.722	0.3617	0.7414	0.4964	0.5524	0.5958	0.356	0.7346	0.6157	0.7521	0.4898
0.807	0.7551	0.836	0.7368	0.8333	0.6867	0.8285	0.6118	0.702	0.2387	0.7293	0.6165	0.5846	0.4042	0.6962	0.5964	0.5458	0.5661	0.8572	0.8817	0.3881	0.5353	0.8473	0.7207	0.5378	0.7797	0.67	0.5153	0.7554	0.5005	0.6177	0.8949	0.4253	0.2581	0.5856	0.7049	0.2387	0.2744	0.741	0.8519	0.3139	0.8485	0.373	0.5172	0.4065	0.2395	0.8664	0.7053	0.5296	0.7657
0.12	0.6415	0.1787	0.2184	0.1854	0.7216	0.1417	0.6806	0.6528	0.8074	0.6433	0.6984	0.6682	0.6913	0.6712	0.7947	0.7327	0.723	0.0415	0.0265	0.7139	0.6938	0.1017	0.7168	0.6655	0.6904	0.7006	0.7229	0.6925	0.7315	0.6578	0.1102	0.8859	0.9066	0.7465	0.2078	0.8074	0.8815	0.6291	0.0675	0.7819	0.0932	0.8375	0.7718	0.8838	0.7903	0.0517	0.2674	0.8546	0.6195
0.7881	0.5006	0.7503	0.7913	0.8202	0.2651	0.7687	0.6139	0.5366	0.54	0.4191	0.6562	0.5815	0.6399	0.5896	0.1056	0.7256	0.4295	0.7884	0.7945	0.5998	0.6459	0.7709	0.3224	0.574	0.6379	0.3586	0.7071	0.6428	0.4761	0.5177	0.8216	0.5127	0.734	0.7496	0.8101	0.54	0.6777	0.4571	0.779	0.5854	0.773	0.6211	0.3387	0.7153	0.5404	0.7752	0.8219	0.2955	0.4883
0.126	0.7461	0.0292	0.139	0.2583	0.7078	0.0459	0.7557	0.7344	0.7553	0.7307	0.7693	0.7462	0.7639	0.7485	0.7289	0.7956	0.7108	0.1272	0.1307	0.7515	0.7658	0.0551	0.7261	0.7442	0.7632	0.698	0.788	0.7648	0.7204	0.7298	0.2436	0.8355	0.8684	0.8061	0.2166	0.7553	0.8413	0.7375	0.0886	0.7473	0.0637	0.7934	0.7067	0.847	0.7354	0.1058	0.2654	0.797	0.7519
0.042	0.7063	0.1143	0.1039	0.187	0.699	0.0438	0.6822	0.6754	0.737	0.689	0.6999	0.67	0.6929	0.6729	0.7527	0.7341	0.6358	0.1058	0.1085	0.6767	0.6954	0.0345	0.7163	0.6672	0.7276	0.6552	0.7243	0.712	0.6478	0.6486	0.2209	0.8102	0.8466	0.7478	0.1413	0.737	0.8208	0.6966	0.0676	0.711	0.043	0.7752	0.6881	0.8279	0.7177	0.0842	0.1948	0.8148	0.7102
0.6678	0.322	0.792	0.7079	0.5217	0.5392	0.7367	0.1712	0.2692	0.5666	0.417	0.1146	0.2373	0.3622	0.175	0.6214	0.3689	0.4065	0.6667	0.7216	0.4063	0.2306	0.7293	0.5656	0.2951	0.1406	0.4721	0.2578	0.1035	0.396	0.2979	0.6032	0.678	0.7406	0.4335	0.6803	0.5666	0.7059	0.3763	0.7015	0.532	0.7224	0.6434	0.4879	0.7275	0.5341	0.715	0.7051	0.7164	0.4163
0.1281	0.7758	0.1204	0.0497	0.2548	0.7453	0.1167	0.6953	0.7467	0.6602	0.7634	0.6945	0.6837	0.6873	0.7418	0.7544	0.7293	0.6845	0.2136	0.2195	0.6709	0.6899	0.1548	0.7618	0.6612	0.7882	0.7355	0.7193	0.7738	0.652	0.7043	0.3125	0.7911	0.781	0.7432	0.1354	0.6602	0.7549	0.7689	0.182	0.6654	0.1618	0.7079	0.6678	0.7674	0.6495	0.1976	0.1892	0.816	0.7822
0.1077	0.7385	0.1908	0.032	0.2339	0.725	0.1265	0.661	0.7102	0.6461	0.7244	0.6616	0.6485	0.6163	0.7067	0.7741	0.6678	0.6458	0.1915	0.1966	0.5961	0.6195	0.133	0.7408	0.6258	0.7547	0.6955	0.6556	0.7404	0.6143	0.6674	0.2898	0.8078	0.7627	0.6849	0.0601	0.6461	0.7379	0.7306	0.16	0.6212	0.1399	0.6931	0.6944	0.7513	0.6253	0.1752	0.1186	0.8308	0.7433
0.6983	0.4335	0.811	0.687	0.5655	0.615	0.7608	0.2672	0.3894	0.385	0.5129	0.1771	0.3239	0.2142	0.3106	0.6837	0.1708	0.5041	0.6972	0.7471	0.293	0.201	0.7541	0.6371	0.3359	0.3322	0.5589	0.034	0.3041	0.46	0.4134	0.6396	0.7309	0.5501	0.255	0.6122	0.385	0.5182	0.4789	0.7288	0.3176	0.7478	0.4574	0.5721	0.5603	0.3844	0.7411	0.5917	0.7631	0.5123
0.7136	0.5886	0.7632	0.6402	0.7521	0.4775	0.7304	0.4553	0.5369	0.0356	0.5464	0.471	0.4181	0.2379	0.5416	0.504	0.3814	0.3675	0.7671	0.7887	0.2097	0.3807	0.7513	0.5103	0.3655	0.6434	0.4714	0.3399	0.6181	0.304	0.4406	0.812	0.5781	0.3749	0.4356	0.613	0.0356	0.3339	0.5655	0.7586	0.0656	0.7531	0.2522	0.3291	0.419	0.0346	0.7728	0.5986	0.6285	0.587
0.8056	0.5964	0.7709	0.8085	0.835	0.4164	0.7877	0.6457	0.5748	0.5779	0.5334	0.6845	0.616	0.6696	0.6234	0.1793	0.7482	0.4765	0.8058	0.8332	0.6328	0.6751	0.7898	0.4706	0.6091	0.6677	0.4114	0.7312	0.6722	0.5193	0.5575	0.8548	0.3772	0.6802	0.7702	0.8257	0.5779	0.6219	0.5626	0.7972	0.6196	0.7917	0.6523	0.3932	0.6709	0.5783	0.8145	0.8366	0.0874	0.5948
0.7912	0.7466	0.8128	0.7349	0.8147	0.7017	0.8077	0.6468	0.71	0.388	0.7287	0.6484	0.6299	0.5087	0.7056	0.6653	0.4209	0.6239	0.8324	0.8515	0.5034	0.5935	0.8231	0.7232	0.5998	0.7658	0.6905	0.5262	0.748	0.5818	0.6539	0.8651	0.7153	0.3887	0.3267	0.7094	0.388	0.3173	0.7367	0.8274	0.3937	0.8242	0.21	0.5978	0.1653	0.4243	0.839	0.6489	0.7493	0.7533
0.6968	0.0742	0.778	0.7567	0.6111	0.3708	0.7345	0.1931	0.1364	0.6346	0.2039	0.2565	0.2693	0.4055	0.1124	0.5358	0.4065	0.4176	0.635	0.6773	0.4565	0.2589	0.7065	0.4068	0.3347	0.2169	0.339	0.3666	0.2275	0.4522	0.288	0.5967	0.7417	0.8207	0.4738	0.7252	0.6346	0.7806	0.1483	0.6748	0.5941	0.6986	0.7098	0.5149	0.7958	0.5996	0.6697	0.7488	0.661	0.2029
0.7104	0.586	0.7686	0.6379	0.7489	0.4777	0.7268	0.456	0.5356	0.0836	0.5447	0.4713	0.4198	0.2445	0.5402	0.5286	0.349	0.3712	0.7633	0.7844	0.2176	0.3832	0.7474	0.5095	0.3687	0.6401	0.4719	0.3053	0.6154	0.3096	0.4418	0.8079	0.5991	0.3552	0.406	0.6112	0.0836	0.3153	0.5634	0.7547	0.0166	0.7493	0.2353	0.3624	0.4021	0.0826	0.7688	0.5775	0.6469	0.5843
0.7456	0.4004	0.7257	0.7494	0.7841	0.1178	0.7223	0.5365	0.4438	0.4759	0.3027	0.5873	0.4977	0.5678	0.5073	0.1864	0.6705	0.3151	0.746	0.7499	0.5196	0.5749	0.725	0.1751	0.4886	0.5653	0.23	0.6484	0.5712	0.3711	0.4211	0.7829	0.5773	0.7545	0.6994	0.772	0.4759	0.7018	0.3482	0.7347	0.5023	0.7275	0.6086	0.2062	0.7334	0.4483	0.7301	0.7862	0.4059	0.377
0.0864	0.6109	0.1995	0.1838	0.1005	0.728	0.1358	0.5931	0.5799	0.7589	0.6558	0.6157	0.5883	0.6361	0.5811	0.7765	0.6595	0.6703	0.0552	0.1184	0.6667	0.61	0.1273	0.7435	0.6169	0.6436	0.6883	0.647	0.6274	0.6801	0.6072	0.1319	0.8281	0.8585	0.677	0.175	0.7589	0.8346	0.6318	0.0953	0.7347	0.1193	0.7923	0.7177	0.8402	0.7415	0.1109	0.2351	0.8326	0.6554
0.1281	0.7758	0.1204	0.0497	0.2548	0.7453	0.1167	0.6953	0.7467	0.6602	0.7634	0.6945	0.6837	0.6873	0.7418	0.7544	0.7293	0.6845	0.2136	0.2195	0.6709	0.6899	0.1548	0.7618	0.6612	0.7882	0.7355	0.7193	0.7738	0.652	0.7043	0.3125	0.7911	0.781	0.7432	0.1354	0.6602	0.7549	0.7689	0.182	0.6654	0.1618	0.7079	0.6678	0.7674	0.6495	0.1976	0.1892	0.816	0.7822
0.643	0.2155	0.7764	0.687	0.5612	0.4668	0.717	0.0449	0.1545	0.5119	0.3255	0.1225	0.1211	0.2797	0.0756	0.562	0.2995	0.3133	0.6417	0.7007	0.3274	0.1229	0.7091	0.4974	0.1908	0.271	0.3892	0.2524	0.2357	0.304	0.1876	0.625	0.6274	0.7114	0.3771	0.6583	0.5119	0.6736	0.2784	0.6791	0.4743	0.7016	0.605	0.4075	0.701	0.4738	0.6937	0.6861	0.6719	0.3246
0.627	0.1942	0.7525	0.6952	0.634	0.3315	0.6868	0.2141	0.1245	0.5047	0.1543	0.3002	0.1482	0.267	0.1645	0.4508	0.4413	0.2076	0.615	0.6688	0.2948	0.2792	0.678	0.3698	0.1328	0.3557	0.2341	0.4038	0.3197	0.262	0.0558	0.681	0.5869	0.7276	0.4902	0.6642	0.5047	0.6852	0.132	0.6449	0.4627	0.6697	0.609	0.3214	0.7138	0.4614	0.661	0.6934	0.5886	0.1532
0.1946	0.6674	0.3166	0.1824	0.1988	0.7678	0.2623	0.5964	0.641	0.629	0.7062	0.5994	0.5922	0.526	0.64	0.8092	0.5266	0.7009	0.1935	0.2474	0.5735	0.5575	0.255	0.7811	0.5994	0.69	0.7339	0.5091	0.6762	0.6743	0.6461	0.2508	0.8377	0.7196	0.5509	0.1015	0.629	0.6974	0.6857	0.2277	0.5884	0.2482	0.6568	0.7419	0.7125	0.6287	0.241	0.0926	0.8571	0.7058
0.6746	0.3486	0.7962	0.7137	0.5314	0.5572	0.742	0.2028	0.2978	0.5807	0.4399	0.1476	0.2664	0.3834	0.2072	0.6362	0.3872	0.4297	0.6735	0.7273	0.4264	0.2579	0.7348	0.5826	0.3214	0.1014	0.4928	0.2814	0.0891	0.4191	0.3254	0.6114	0.6906	0.7482	0.4484	0.6863	0.5807	0.7144	0.4007	0.7076	0.5469	0.728	0.6535	0.508	0.7346	0.5495	0.7208	0.7104	0.7275	0.4391
0.7479	0.5815	0.8421	0.7386	0.637	0.7155	0.8002	0.4586	0.5489	0.5456	0.6401	0.392	0.5005	0.4195	0.4907	0.7663	0.2384	0.6336	0.7471	0.7887	0.4777	0.4097	0.7946	0.7318	0.5093	0.4739	0.6741	0.2863	0.4537	0.601	0.5666	0.6989	0.8012	0.5731	0.1653	0.6761	0.5456	0.5233	0.615	0.7735	0.4958	0.7893	0.4483	0.6839	0.4171	0.5452	0.7837	0.63	0.825	0.6397
0.6399	0.1837	0.7463	0.7079	0.6552	0.2904	0.6789	0.2597	0.1115	0.5257	0.1022	0.3407	0.1976	0.3095	0.213	0.417	0.4737	0.2299	0.6171	0.6605	0.3138	0.321	0.67	0.331	0.1831	0.3522	0.187	0.4384	0.315	0.2837	0.0752	0.6838	0.6165	0.7488	0.5198	0.6761	0.5257	0.7054	0.1182	0.636	0.4824	0.6615	0.6278	0.3459	0.7317	0.4822	0.6525	0.7047	0.5633	0.1399
0.7065	0.2533	0.7817	0.7615	0.5594	0.4925	0.7415	0.2835	0.2462	0.6576	0.358	0.2249	0.3488	0.4575	0.1962	0.5831	0.4515	0.479	0.6502	0.7078	0.5032	0.3342	0.7159	0.5216	0.4031	0.029	0.4186	0.3502	0.0422	0.5054	0.369	0.5836	0.754	0.821	0.5082	0.7321	0.6576	0.7852	0.3131	0.6867	0.6215	0.7086	0.7218	0.5615	0.7984	0.6274	0.7009	0.7538	0.6877	0.3571
0.6582	0.2825	0.7859	0.6822	0.5392	0.5124	0.729	0.0718	0.2267	0.512	0.3831	0.0406	0.1437	0.2912	0.1269	0.5994	0.3085	0.3719	0.657	0.7135	0.3368	0.1436	0.7214	0.5403	0.2089	0.2382	0.4413	0.1826	0.2033	0.316	0.257	0.6017	0.6592	0.7029	0.3824	0.6544	0.512	0.6669	0.34	0.6928	0.4762	0.7143	0.6013	0.4581	0.694	0.4757	0.7067	0.6818	0.6999	0.3823
0.6602	0.291	0.7872	0.6475	0.5909	0.5181	0.7306	0.0828	0.2358	0.4063	0.3904	0.1294	0.1538	0.1682	0.1887	0.6041	0.2249	0.3793	0.659	0.7152	0.2138	0	0.7231	0.5457	0.1688	0.35	0.4479	0.1729	0.3189	0.3241	0.2658	0.6517	0.6632	0.6197	0.2928	0.602	0.4063	0.5834	0.3478	0.6946	0.3708	0.716	0.516	0.4645	0.6214	0.3649	0.7085	0.6336	0.7035	0.3896
0.7013	0.4608	0.8129	0.6902	0.6698	0.6219	0.7632	0.3537	0.418	0.396	0.5217	0.3731	0.336	0.2283	0.4281	0.6894	0.0938	0.513	0.7003	0.7497	0.3057	0.2915	0.7566	0.6436	0.3478	0.5278	0.5668	0.2289	0.5052	0.4697	0.4239	0.7232	0.7358	0.4325	0.0987	0.6161	0.396	0.3663	0.4882	0.7316	0.3298	0.7503	0.2667	0.5798	0.3667	0.3954	0.7437	0.5615	0.7673	0.521
0.0946	0.6128	0.1801	0.1923	0.1217	0.7214	0.1149	0.6149	0.5814	0.7708	0.6475	0.6364	0.6001	0.6473	0.6037	0.7711	0.6778	0.6832	0.0324	0.0971	0.6782	0.6309	0.1062	0.7373	0.6288	0.6458	0.6808	0.666	0.6293	0.6927	0.6195	0.1267	0.8422	0.8703	0.6944	0.183	0.7708	0.8461	0.6229	0.0734	0.7463	0.098	0.8034	0.7309	0.8509	0.7534	0.0894	0.243	0.8285	0.6471
0.6764	0.4814	0.7299	0.6597	0.7247	0.2913	0.6935	0.3706	0.4162	0.3123	0.4124	0.4395	0.3178	0.413	0.4313	0.3142	0.5526	0.1521	0.7383	0.7616	0.3476	0.4227	0.7181	0.3359	0.3055	0.571	0.2952	0.5225	0.5396	0.1459	0.2785	0.7909	0.4167	0.6108	0.5917	0.6904	0.3123	0.563	0.4441	0.7274	0.3241	0.7205	0.4749	0.0724	0.6145	0.2508	0.7436	0.7096	0.4863	0.4695
0.6738	0.3452	0.7957	0.6616	0.6064	0.555	0.7414	0.1529	0.2942	0.3317	0.437	0.1911	0.2185	0.0918	0.2491	0.6344	0.1608	0.4268	0.6726	0.7265	0.1828	0.0765	0.7341	0.5805	0.2323	0.392	0.4902	0.1044	0.3634	0.3758	0.3219	0.6651	0.689	0.5534	0.2342	0.5807	0.3317	0.5185	0.3977	0.7068	0.298	0.7273	0.4525	0.5055	0.564	0.2884	0.7201	0.5957	0.7261	0.4363
0.7636	0.6899	0.7858	0.6983	0.7932	0.6199	0.7812	0.5705	0.6451	0.2074	0.6627	0.5771	0.5452	0.3934	0.6433	0.5635	0.2971	0.5236	0.811	0.8321	0.3795	0.5056	0.7992	0.6473	0.5047	0.7219	0.609	0.4292	0.7003	0.4703	0.5707	0.8493	0.6287	0.2026	0.3586	0.671	0.2074	0.1096	0.6749	0.8047	0.225	0.8006	0.0295	0.4809	0.2338	0.2594	0.8178	0.6021	0.673	0.6947
0.7206	0.4036	0.7095	0.7248	0.7629	0.1378	0.695	0.491	0.3891	0.4506	0.3106	0.5467	0.4483	0.5253	0.4589	0.152	0.6381	0.2478	0.721	0.7454	0.4724	0.5331	0.698	0.192	0.4383	0.5226	0.1543	0.6138	0.529	0.3092	0.3641	0.7784	0.538	0.7287	0.6698	0.7496	0.4506	0.6776	0.3538	0.7087	0.4534	0.7007	0.5863	0.1765	0.7123	0.3941	0.7259	0.7652	0.3649	0.3815
0.6612	0.2687	0.728	0.7094	0.7125	0.149	0.6791	0.3826	0.259	0.5114	0.1547	0.4502	0.3308	0.4242	0.3437	0.3008	0.5611	0.1713	0.6616	0.6839	0.3601	0.4338	0.6461	0.1978	0.3188	0.421	0.0251	0.5316	0.4288	0.2363	0.2288	0.725	0.6087	0.7548	0.5996	0.6963	0.5114	0.7077	0.2077	0.6467	0.4646	0.637	0.624	0.3026	0.7356	0.4633	0.6639	0.7152	0.4763	0.2322
0.7127	0.4803	0.8201	0.702	0.5863	0.6468	0.7722	0.3277	0.4399	0.4358	0.5532	0.2451	0.3798	0.2792	0.3676	0.7098	0.2	0.5451	0.7117	0.7592	0.3514	0.2671	0.7659	0.6671	0.3908	0.2832	0.5954	0.1139	0.2734	0.5046	0.4618	0.6569	0.7532	0.5575	0.2773	0.6308	0.4358	0.5273	0.522	0.7418	0.374	0.7599	0.4698	0.6075	0.5663	0.4353	0.7535	0.5947	0.7827	0.5526
0.6361	0.2766	0.7351	0.6961	0.6912	0.2075	0.6647	0.3371	0.2043	0.4888	0.1684	0.4096	0.2815	0.3817	0.2952	0.3489	0.5287	0.1474	0.6588	0.6806	0.3128	0.392	0.6553	0.2529	0.2685	0.4227	0.0921	0.4971	0.3866	0.213	0.1719	0.7215	0.5755	0.7318	0.57	0.6739	0.4888	0.6859	0.2185	0.6439	0.4433	0.6465	0.6039	0.2759	0.7164	0.4407	0.6609	0.6942	0.5123	0.2423
0.1924	0.6189	0.2493	0.2792	0.1061	0.7459	0.2144	0.6294	0.6303	0.8215	0.6745	0.6212	0.6657	0.7052	0.5978	0.8123	0.6808	0.7457	0.1086	0.1129	0.7353	0.6445	0.179	0.7419	0.6919	0.6112	0.7263	0.652	0.6138	0.7529	0.6859	0.0236	0.8953	0.913	0.7045	0.267	0.8215	0.8895	0.6506	0.1477	0.7976	0.1712	0.8483	0.7906	0.8912	0.8057	0.1345	0.3187	0.8671	0.6532
0.6096	0.3473	0.7481	0.6493	0.6679	0.3025	0.6812	0.2468	0.2821	0.3979	0.2605	0.3292	0.1836	0.2975	0.3076	0.4269	0.4645	0.1016	0.6746	0.6959	0.2193	0.3091	0.6723	0.3425	0.1689	0.4667	0.2009	0.4286	0.4339	0.0977	0.1294	0.7332	0.5126	0.6529	0.5114	0.6294	0.3979	0.6091	0.3004	0.6611	0.3552	0.6639	0.5289	0.2249	0.6497	0.347	0.6773	0.6525	0.5708	0.3232
0.5946	0.308	0.7461	0.6676	0.656	0.2887	0.6786	0.2614	0.2406	0.437	0.2125	0.3423	0.1994	0.3111	0.2702	0.4156	0.4749	0.0838	0.6614	0.6826	0.2344	0.3226	0.6697	0.3295	0.185	0.4394	0.1851	0.4397	0.4054	0.1529	0.0773	0.7221	0.5029	0.6835	0.5209	0.6366	0.437	0.6395	0.2565	0.6472	0.3937	0.6612	0.5595	0.2095	0.6757	0.3881	0.6635	0.6688	0.5623	0.2792
0.1389	0.7953	0.0978	0.0911	0.2657	0.7669	0.1278	0.7132	0.7657	0.6892	0.7838	0.7292	0.7021	0.7228	0.7601	0.7432	0.76	0.7048	0.2251	0.2315	0.7082	0.7251	0.1663	0.7838	0.6997	0.8056	0.7564	0.7512	0.7911	0.6717	0.7236	0.3244	0.7816	0.7907	0.7724	0.173	0.6892	0.7639	0.7889	0.1935	0.7034	0.1732	0.7157	0.6889	0.776	0.6893	0.2093	0.2245	0.8077	0.8025
0.135	0.7743	0.0191	0.1478	0.2659	0.7409	0.0556	0.7635	0.7429	0.7437	0.7608	0.7767	0.7544	0.7714	0.7566	0.7261	0.8021	0.7201	0.1664	0.1712	0.7594	0.7733	0.0987	0.7589	0.7524	0.7878	0.7303	0.7948	0.7723	0.7293	0.7385	0.2773	0.8124	0.8508	0.8123	0.2246	0.7437	0.8233	0.7668	0.1301	0.7554	0.1068	0.7747	0.7045	0.8306	0.7439	0.1471	0.2729	0.7949	0.7812
0.6867	0.1372	0.7663	0.7464	0.5827	0.4136	0.7236	0.1882	0.1328	0.6197	0.2582	0.2021	0.2621	0.3959	0.0791	0.5182	0.3983	0.4054	0.6255	0.6872	0.4454	0.2526	0.6959	0.4472	0.3259	0.1597	0.3282	0.3203	0.171	0.4396	0.2799	0.5874	0.7193	0.8033	0.4651	0.7157	0.6197	0.7644	0.2063	0.6646	0.5805	0.6881	0.6954	0.4996	0.7811	0.5851	0.6798	0.7397	0.6392	0.2572
0.7216	0.5169	0.7216	0.7257	0.7637	0.3226	0.7191	0.4927	0.4472	0.3955	0.4476	0.5482	0.4501	0.5269	0.4607	0.1492	0.6394	0.2503	0.7628	0.7877	0.4742	0.5347	0.7438	0.3715	0.4402	0.6031	0.3247	0.6151	0.5704	0.3116	0.3663	0.8145	0.3728	0.6484	0.6709	0.7504	0.3955	0.5965	0.4796	0.7526	0.4552	0.7461	0.5021	0.1311	0.6456	0.3961	0.7693	0.766	0.3627	0.5077
0.6196	0.3018	0.7396	0.6805	0.6772	0.2419	0.6704	0.307	0.2321	0.4585	0.2016	0.3828	0.2488	0.3536	0.2633	0.3772	0.5073	0.1058	0.6642	0.6858	0.2816	0.3644	0.6612	0.2854	0.2353	0.4382	0.1315	0.4742	0.4033	0.1745	0.1343	0.7255	0.5339	0.7055	0.5505	0.6591	0.4585	0.6603	0.2479	0.6499	0.4139	0.6525	0.5789	0.2342	0.6942	0.4095	0.6665	0.6803	0.5335	0.2713
0.6706	0.4094	0.7252	0.6755	0.7205	0.1718	0.6645	0.3998	0.3396	0.4027	0.3246	0.4655	0.3495	0.4403	0.362	0.2808	0.5733	0.1131	0.7135	0.7368	0.3779	0.4495	0.6906	0.2207	0.3378	0.5206	0.1844	0.5447	0.4868	0.1855	0.2503	0.77	0.4652	0.6795	0.6107	0.7047	0.4027	0.6312	0.3637	0.7012	0.3555	0.6934	0.5437	0.1214	0.6717	0.3465	0.7179	0.7231	0.4613	0.3895
0.7177	0.599	0.7668	0.6455	0.7552	0.4941	0.7344	0.4685	0.5486	0.0678	0.559	0.4829	0.4331	0.2582	0.5524	0.5205	0.36	0.387	0.7703	0.7916	0.2323	0.3957	0.7549	0.5259	0.3826	0.6507	0.4874	0.317	0.6261	0.3254	0.4559	0.8143	0.5922	0.3454	0.4161	0.6185	0.0678	0.3052	0.5771	0.762	0.0332	0.7567	0.2243	0.3515	0.3946	0.0669	0.776	0.5847	0.6409	0.5982
0.6695	0.3286	0.793	0.6572	0.5829	0.5437	0.738	0.1314	0.2763	0.3968	0.4227	0.1254	0.1987	0.1647	0.183	0.6251	0.2013	0.4122	0.6683	0.723	0.2089	0.053	0.7307	0.5698	0.2128	0.3415	0.4772	0.1265	0.311	0.36	0.3047	0.6428	0.6811	0.6065	0.2876	0.5942	0.3968	0.5713	0.3824	0.703	0.3624	0.7237	0.5056	0.4929	0.61	0.3563	0.7164	0.6258	0.7192	0.422
0.1704	0.7967	0.1347	0.0654	0.2878	0.7699	0.1615	0.718	0.7684	0.6342	0.7858	0.7162	0.7075	0.6737	0.7629	0.7584	0.7175	0.7106	0.2515	0.2584	0.6566	0.6764	0.1973	0.7859	0.6862	0.8065	0.7598	0.7071	0.7925	0.6791	0.7282	0.3445	0.7945	0.7484	0.7321	0.121	0.6342	0.7224	0.7906	0.2223	0.6509	0.2037	0.6752	0.6958	0.7377	0.6343	0.2375	0.1757	0.8191	0.8037
0.6606	0.2927	0.7874	0.6844	0.5321	0.5193	0.7309	0.085	0.2376	0.5178	0.3918	0.0268	0.1558	0.2998	0.1393	0.605	0.3158	0.3808	0.6594	0.7155	0.3451	0.1548	0.7234	0.5468	0.2198	0.2254	0.4493	0.1921	0.1904	0.3257	0.2675	0.5946	0.664	0.7061	0.3882	0.6567	0.5178	0.6703	0.3493	0.695	0.4823	0.7163	0.6053	0.4658	0.6968	0.4821	0.7088	0.6838	0.7042	0.391
0.7791	0.4794	0.7397	0.7824	0.8126	0.234	0.7589	0.5976	0.517	0.5205	0.3946	0.6417	0.5638	0.6247	0.5722	0.197	0.7139	0.4053	0.7795	0.7636	0.5829	0.6309	0.7612	0.1875	0.556	0.6226	0.3314	0.6947	0.6277	0.4539	0.4973	0.7953	0.6081	0.7776	0.739	0.802	0.5205	0.7226	0.4341	0.7697	0.5679	0.7634	0.6259	0.3108	0.7518	0.521	0.7656	0.8144	0.4312	0.3953
0.1845	0.7832	0.0389	0.1967	0.308	0.7499	0.1097	0.8069	0.79	0.7907	0.7698	0.8176	0.7994	0.8133	0.8012	0.7597	0.8384	0.7714	0.1857	0.1273	0.8035	0.8149	0.1184	0.7451	0.7978	0.8128	0.7612	0.8324	0.8141	0.7789	0.7864	0.2441	0.8676	0.8947	0.8467	0.269	0.7907	0.8666	0.7758	0.1496	0.8003	0.1264	0.8173	0.7586	0.8704	0.7908	0.1347	0.3146	0.8298	0.7699
0.6648	0.4819	0.7559	0.5957	0.7122	0.3528	0.691	0.3383	0.4242	0.2288	0.4219	0.3648	0.2878	0.243	0.4371	0.4682	0.423	0.2006	0.7236	0.7451	0.1586	0.2555	0.7036	0.3898	0.2224	0.5632	0.3224	0.3842	0.5346	0.1279	0.3047	0.7747	0.5477	0.5218	0.4735	0.6007	0.2288	0.4791	0.4492	0.7128	0.1886	0.7059	0.398	0.2807	0.5399	0.1687	0.7279	0.6255	0.6017	0.4715
0.7471	0.5707	0.7505	0.7508	0.7853	0.398	0.7465	0.5391	0.501	0.4508	0.5091	0.5896	0.5005	0.5702	0.5101	0.1853	0.6724	0.3189	0.7874	0.8132	0.5223	0.5773	0.7704	0.4469	0.4915	0.6443	0.3948	0.6504	0.6122	0.3746	0.4243	0.8368	0.3135	0.6305	0.7011	0.7733	0.4508	0.5766	0.5376	0.7783	0.5051	0.7725	0.5477	0.2106	0.6309	0.4514	0.795	0.7874	0.2985	0.5667
0.7876	0.4994	0.7497	0.7908	0.8198	0.2635	0.7682	0.6131	0.5356	0.5389	0.4179	0.6554	0.5806	0.6391	0.5887	0.1692	0.7249	0.4282	0.7879	0.7727	0.5989	0.6451	0.7704	0.2188	0.5731	0.6371	0.3571	0.7065	0.642	0.4749	0.5166	0.8031	0.5968	0.774	0.749	0.8096	0.5389	0.7183	0.4559	0.7785	0.5845	0.7725	0.6203	0.3373	0.7485	0.5394	0.7747	0.8215	0.4115	0.4186
0.6799	0.2191	0.7697	0.747	0.7189	0.2185	0.7213	0.3964	0.2755	0.5923	0.0918	0.4625	0.3458	0.437	0.3583	0.4404	0.5709	0.3022	0.6692	0.6455	0.3743	0.4464	0.69	0.1795	0.334	0.4339	0.1839	0.5421	0.4415	0.3537	0.246	0.6929	0.7127	0.8157	0.6085	0.7128	0.5923	0.7689	0.1511	0.6545	0.5452	0.6811	0.6868	0.4253	0.7878	0.5488	0.6485	0.7395	0.6036	0.093
0.2054	0.838	0.1728	0.1004	0.3193	0.8164	0.198	0.7573	0.8093	0.6981	0.8292	0.7539	0.7482	0.7308	0.8023	0.7857	0.7669	0.7554	0.286	0.2941	0.7166	0.733	0.2336	0.8326	0.7275	0.8434	0.805	0.7583	0.8295	0.7234	0.7705	0.3772	0.7793	0.7519	0.7789	0.1815	0.6981	0.7246	0.8331	0.2578	0.7119	0.2398	0.7239	0.7427	0.7403	0.6983	0.2732	0.2324	0.8057	0.8467
0.8621	0.8561	0.894	0.7993	0.8797	0.8217	0.8844	0.7255	0.8092	0.3996	0.8428	0.7222	0.7085	0.5534	0.798	0.7646	0.5049	0.7142	0.9068	0.931	0.5495	0.6576	0.9008	0.8507	0.6724	0.8611	0.8016	0.5696	0.8401	0.6578	0.7439	0.9383	0.5975	0.1167	0.5482	0.7669	0.3996	0.209	0.8488	0.9035	0.4066	0.9015	0.3165	0.6869	0.353	0.4488	0.9171	0.6968	0.7329	0.8718
0.0956	0.6231	0.1527	0.1948	0.1502	0.7121	0.1164	0.6442	0.6133	0.7813	0.6357	0.6641	0.6305	0.6562	0.6338	0.7634	0.7023	0.6938	0	0.0669	0.6877	0.659	0.0763	0.7286	0.6381	0.6552	0.6701	0.6914	0.6575	0.7031	0.6291	0.129	0.8554	0.8815	0.7177	0.1853	0.7813	0.8568	0.6103	0.0424	0.7563	0.0679	0.8134	0.7423	0.8609	0.7639	0.0589	0.2459	0.8228	0.6352
0.6627	0.2169	0.7766	0.7228	0.5402	0.4678	0.7172	0.1556	0.1559	0.5821	0.3267	0.121	0.2275	0.363	0.047	0.5627	0.37	0.3643	0.642	0.701	0.4104	0.2209	0.7093	0.4983	0.2904	0.1771	0.3902	0.2511	0.1385	0.3998	0.2426	0.5845	0.6686	0.7657	0.4381	0.6935	0.5821	0.7283	0.2796	0.6794	0.5447	0.7018	0.6615	0.4556	0.7487	0.5475	0.6939	0.7185	0.6725	0.3258
0.648	0.2381	0.7795	0.6541	0.5869	0.4822	0.7209	0.0442	0.1788	0.4489	0.3449	0.0965	0.0907	0.2089	0.1572	0.5746	0.2787	0.3331	0.6467	0.7049	0.2561	0.0694	0.7131	0.5119	0.1068	0.331	0.4068	0.2303	0.2982	0.2737	0.211	0.6493	0.6381	0.6601	0.3419	0.6264	0.4489	0.6225	0.2992	0.6836	0.4119	0.7057	0.5535	0.4246	0.6564	0.4081	0.698	0.6566	0.6814	0.3441
0.6784	0.3629	0.7986	0.6664	0.5563	0.567	0.745	0.1758	0.3133	0.4255	0.4522	0.0744	0.2395	0.2053	0.2247	0.6442	0.2346	0.4422	0.6773	0.7304	0.2483	0.1013	0.7379	0.5918	0.253	0.2952	0.5039	0.1019	0.2642	0.3926	0.3402	0.6159	0.6974	0.6233	0.3146	0.605	0.4255	0.5892	0.4139	0.711	0.392	0.7312	0.5258	0.5188	0.6245	0.3876	0.7241	0.6352	0.7335	0.4515
0.3102	0.7074	0.4147	0.2998	0.2388	0.8011	0.3682	0.6214	0.6846	0.6823	0.7484	0.5995	0.6507	0.5941	0.6439	0.8366	0.4674	0.7438	0.3092	0.3555	0.6348	0.5872	0.362	0.8125	0.6569	0.6813	0.7721	0.5183	0.6688	0.721	0.6969	0.286	0.861	0.7015	0.4342	0.2305	0.6823	0.6667	0.7308	0.3385	0.6475	0.3561	0.6143	0.779	0.6238	0.682	0.3499	0.1794	0.8776	0.748
0.6293	0.1495	0.7678	0.6943	0.5767	0.4219	0.7061	0.0911	0.0833	0.5182	0.2687	0.1907	0.11	0.2767	0.0948	0.5251	0.3539	0.2554	0.628	0.6893	0.3264	0.1664	0.6979	0.4551	0.1833	0.2922	0.3377	0.3105	0.2562	0.3017	0.1192	0.6416	0.596	0.724	0.4105	0.6647	0.5182	0.6846	0.2176	0.6668	0.479	0.6901	0.6135	0.3576	0.7115	0.4787	0.6819	0.6927	0.6443	0.2677
0.084	0.7259	0.0737	0.0976	0.2227	0.6852	0	0.7189	0.6945	0.7459	0.7095	0.7346	0.7081	0.7284	0.7107	0.7414	0.7648	0.6673	0.1164	0.1194	0.7141	0.7306	0.0446	0.7032	0.7057	0.7452	0.6762	0.7562	0.7294	0.6783	0.6892	0.2321	0.8225	0.8573	0.7769	0.1789	0.7459	0.8308	0.7167	0.0779	0.7192	0.0532	0.7841	0.6972	0.8372	0.7263	0.0948	0.2301	0.8063	0.7307
0.6116	0.3426	0.7417	0.6622	0.6704	0.2576	0.6731	0.2923	0.2753	0.4192	0.2519	0.3698	0.233	0.34	0.302	0.39	0.4969	0.0437	0.6776	0.6993	0.2665	0.3509	0.6639	0.3001	0.2192	0.4662	0.1495	0.4631	0.4326	0.1187	0.116	0.7367	0.4812	0.6748	0.541	0.6519	0.4192	0.6298	0.2937	0.664	0.3751	0.6553	0.5481	0.175	0.6682	0.3681	0.6804	0.6735	0.5431	0.3172
0.1542	0.7561	0.2213	0.0684	0.2694	0.7354	0.1594	0.6814	0.729	0.5985	0.7436	0.6811	0.6701	0.5816	0.725	0.7826	0.6378	0.6695	0.2325	0.2386	0.5805	0.6415	0.1795	0.7505	0.6489	0.7698	0.7168	0.6244	0.7562	0.6394	0.6888	0.3236	0.8151	0.7193	0.6564	0.0521	0.5985	0.695	0.7491	0.204	0.5742	0.1858	0.6504	0.7059	0.7116	0.5769	0.2185	0.0841	0.8372	0.7613
0.7036	0.3651	0.715	0.708	0.7485	0.082	0.6765	0.46	0.3519	0.4695	0.2661	0.5191	0.4147	0.4964	0.426	0.2006	0.6161	0.202	0.7041	0.7278	0.4403	0.5047	0.6796	0.1362	0.4042	0.4935	0.1029	0.5903	0.5004	0.2672	0.3255	0.7632	0.5607	0.7367	0.6497	0.7343	0.4695	0.6868	0.3121	0.6909	0.4201	0.6825	0.5978	0.2169	0.7193	0.4156	0.7082	0.7509	0.4013	0.3389
0.7626	0.4405	0.7202	0.7662	0.7986	0.1768	0.7409	0.5675	0.4809	0.4846	0.3493	0.6149	0.5312	0.5966	0.5402	0.132	0.6925	0.3609	0.763	0.7677	0.5517	0.6033	0.7434	0.234	0.5228	0.5944	0.2814	0.6719	0.5998	0.4131	0.4597	0.7984	0.5537	0.7467	0.7195	0.7872	0.4846	0.6926	0.3918	0.7525	0.5355	0.7457	0.5968	0.2592	0.7264	0.4852	0.7481	0.8005	0.3662	0.4215
0.7966	0.5206	0.7603	0.7996	0.8274	0.2946	0.7779	0.6294	0.5552	0.5584	0.4424	0.67	0.5983	0.6544	0.606	0.1414	0.7366	0.4524	0.7969	0.8035	0.6159	0.6601	0.7801	0.3519	0.5911	0.6524	0.3843	0.7189	0.6571	0.4971	0.5371	0.8294	0.4974	0.7295	0.7596	0.8177	0.5584	0.6724	0.4788	0.7879	0.602	0.7821	0.6363	0.3652	0.7113	0.5589	0.7842	0.829	0.2682	0.5105
0.6794	0.5231	0.767	0.6141	0.7231	0.4175	0.7051	0.3889	0.4701	0.1319	0.4728	0.4099	0.3461	0.1588	0.4791	0.5214	0.3588	0.2793	0.7351	0.7561	0.1236	0.3125	0.7168	0.4509	0.2889	0.5914	0.388	0.3157	0.565	0.2137	0.365	0.7833	0.5929	0.4384	0.4149	0.5773	0.1319	0.398	0.4956	0.7253	0.0947	0.719	0.319	0.3527	0.4701	0.0686	0.7398	0.5839	0.6416	0.5167
0.7358	0.5485	0.8345	0.7259	0.6195	0.6931	0.7905	0.4159	0.5133	0.5098	0.6118	0.344	0.4611	0.3737	0.4505	0.7479	0.1783	0.6047	0.7349	0.7785	0.4365	0.3631	0.7847	0.7107	0.4706	0.42	0.6484	0.23	0.3976	0.5696	0.5324	0.6844	0.7855	0.5394	0.0994	0.6604	0.5098	0.4857	0.5846	0.7625	0.4561	0.7791	0.4048	0.659	0.3993	0.5093	0.7733	0.6121	0.8112	0.6113
0.7301	0.5349	0.7313	0.7341	0.7709	0.3478	0.7282	0.5082	0.4651	0.4139	0.4681	0.562	0.4669	0.5413	0.4771	0.1224	0.6504	0.2732	0.771	0.7962	0.4902	0.5489	0.7527	0.3966	0.4573	0.6168	0.3481	0.6269	0.5844	0.3326	0.3856	0.8219	0.3542	0.6427	0.681	0.758	0.4139	0.5901	0.4989	0.7612	0.4718	0.7549	0.5173	0.1576	0.6408	0.4145	0.7778	0.7731	0.3427	0.5274
0.6428	0.2148	0.7763	0.6683	0.5812	0.4664	0.7168	0.0155	0.1537	0.4741	0.3249	0.1233	0.0629	0.2347	0.1326	0.5616	0.3001	0.3127	0.6416	0.7006	0.2826	0.097	0.7089	0.4969	0.1364	0.3145	0.3886	0.2531	0.2806	0.2515	0.1869	0.6444	0.6271	0.6824	0.3614	0.6399	0.4741	0.6444	0.2777	0.679	0.4365	0.7015	0.5749	0.407	0.6757	0.4339	0.6936	0.6693	0.6716	0.324
0.6472	0.2109	0.7352	0.7163	0.6908	0.2085	0.6875	0.3362	0.2033	0.5336	0.0879	0.4089	0.2805	0.3809	0.2943	0.3497	0.5281	0.2223	0.6362	0.6576	0.3119	0.3912	0.6555	0.2539	0.2676	0.3774	0.0933	0.4964	0.3858	0.2798	0.1708	0.702	0.6328	0.7644	0.5694	0.6835	0.5336	0.719	0.145	0.6201	0.4882	0.6467	0.6381	0.3455	0.7444	0.4883	0.6373	0.7122	0.513	0.1682
0.6535	0.2625	0.783	0.7132	0.5118	0.4988	0.7253	0.1521	0.2051	0.5691	0.3659	0.0929	0.2219	0.3549	0.1025	0.5882	0.363	0.3544	0.6523	0.7096	0.401	0.2159	0.7176	0.5275	0.2832	0.1717	0.4258	0.246	0.1341	0.3894	0.2363	0.5861	0.6497	0.7501	0.4304	0.6847	0.5691	0.7139	0.3216	0.6886	0.5328	0.7104	0.6487	0.443	0.7354	0.535	0.7027	0.7099	0.6916	0.3651
0.121	0.6152	0.2303	0.2131	0.0645	0.7384	0.1691	0.5666	0.5852	0.7669	0.6691	0.5807	0.6034	0.6484	0.5429	0.7851	0.6285	0.6828	0.0916	0.1524	0.6781	0.5844	0.161	0.7534	0.6309	0.6086	0.7003	0.6148	0.5921	0.6919	0.6221	0.0948	0.8347	0.863	0.6555	0.2034	0.7669	0.8398	0.646	0.1301	0.7435	0.1533	0.7987	0.7284	0.8448	0.7503	0.1451	0.2598	0.839	0.6687
0.8315	0.7038	0.8243	0.834	0.857	0.5786	0.8161	0.693	0.6316	0.6342	0.6595	0.7266	0.6673	0.7137	0.6737	0.4004	0.7818	0.5464	0.8507	0.8791	0.6818	0.7185	0.8386	0.63	0.6613	0.7475	0.5619	0.7671	0.716	0.5834	0.6165	0.8946	0.1639	0.6107	0.8009	0.849	0.6342	0.6514	0.68	0.8442	0.6704	0.84	0.6987	0.4742	0.7149	0.6346	0.8612	0.8584	0.2165	0.7133
0.6444	0.1204	0.7642	0.7086	0.5907	0.4022	0.7016	0.1212	0.0519	0.5437	0.2436	0.2175	0.1411	0.3029	0.0658	0.5088	0.3753	0.2886	0.6223	0.6845	0.3533	0.194	0.6933	0.4364	0.2134	0.2733	0.3151	0.3333	0.2361	0.3327	0.1523	0.6364	0.6291	0.7466	0.43	0.6784	0.5437	0.7067	0.1908	0.6617	0.5039	0.6854	0.6351	0.3907	0.731	0.5049	0.677	0.7055	0.6321	0.2427
0.6313	0.3781	0.7691	0.6176	0.665	0.429	0.7077	0.239	0.3204	0.3091	0.3061	0.2733	0.1808	0.1419	0.3405	0.5308	0.346	0.2645	0.6711	0.691	0.0772	0.1562	0.6996	0.4617	0.1103	0.4803	0.3458	0.302	0.4507	0.1991	0.1908	0.7269	0.6009	0.5653	0.4032	0.5692	0.3091	0.5254	0.3389	0.6687	0.2707	0.6918	0.4502	0.3654	0.5755	0.2579	0.6837	0.6054	0.6486	0.3594
0.1211	0.7421	0.2034	0.047	0.2438	0.7293	0.14	0.6656	0.7142	0.6312	0.7285	0.666	0.6535	0.6023	0.7107	0.7776	0.6557	0.6513	0.2031	0.2085	0.5814	0.6247	0.1464	0.7448	0.6313	0.7577	0.7002	0.643	0.7437	0.6203	0.6722	0.2991	0.8108	0.7489	0.6734	0.0453	0.6312	0.7243	0.7345	0.1726	0.6066	0.1531	0.6797	0.6992	0.7387	0.6102	0.1875	0.1047	0.8334	0.747
0.6947	0.2803	0.741	0.7206	0.7409	0.0556	0.6909	0.4437	0.3323	0.5272	0.163	0.5046	0.397	0.4812	0.4086	0.3152	0.6045	0.1779	0.6951	0.6963	0.4234	0.4897	0.6699	0.1097	0.3861	0.4782	0.0757	0.578	0.4853	0.245	0.305	0.7363	0.6353	0.7753	0.6392	0.7263	0.5272	0.7264	0.2177	0.6816	0.4785	0.6729	0.6399	0.3151	0.7523	0.478	0.676	0.7434	0.5	0.2435
0.6826	0.3783	0.8012	0.6707	0.562	0.5775	0.7483	0.1957	0.3299	0.4024	0.4654	0.0968	0.258	0.1816	0.2434	0.6528	0.2144	0.4557	0.6814	0.7339	0.2241	0.1231	0.7413	0.6017	0.2711	0.3107	0.5159	0.0793	0.2805	0.4073	0.3562	0.6208	0.7047	0.6026	0.2962	0.592	0.4024	0.5689	0.4281	0.7147	0.3694	0.7347	0.506	0.5304	0.6064	0.3639	0.7276	0.623	0.74	0.4647
0.1082	0.7768	0.0808	0.0907	0.2413	0.7454	0.0953	0.7128	0.7468	0.6887	0.764	0.7288	0.7017	0.7224	0.7417	0.7434	0.7597	0.6825	0.1972	0.2027	0.7078	0.7247	0.1352	0.7625	0.6992	0.7894	0.7352	0.7508	0.7746	0.6712	0.7031	0.3005	0.7817	0.8084	0.772	0.1726	0.6887	0.7817	0.7697	0.1639	0.7029	0.1426	0.734	0.6651	0.7922	0.6889	0.18	0.2241	0.8078	0.7834
0.6144	0.2659	0.7441	0.6856	0.6628	0.2743	0.676	0.276	0.1962	0.4748	0.1606	0.3553	0.2153	0.3248	0.2303	0.4038	0.4853	0.1425	0.6478	0.6689	0.2496	0.336	0.667	0.3159	0.2011	0.4107	0.1686	0.4508	0.3754	0.2059	0.0956	0.7106	0.553	0.7132	0.5304	0.6541	0.4748	0.669	0.2092	0.6327	0.4311	0.6584	0.5894	0.2657	0.701	0.4278	0.6494	0.6848	0.5534	0.2319
0.7126	0.4438	0.7121	0.7169	0.7561	0.2085	0.6862	0.4764	0.3715	0.4054	0.3606	0.5337	0.4324	0.5116	0.4433	0.1757	0.6278	0.2262	0.7339	0.7583	0.4572	0.5197	0.7123	0.2599	0.4222	0.5498	0.219	0.6027	0.5155	0.2894	0.3459	0.7892	0.4742	0.6946	0.6603	0.7424	0.4054	0.6437	0.3991	0.7223	0.4377	0.7149	0.5521	0.1031	0.6839	0.3767	0.7392	0.7584	0.3826	0.4266
0.7328	0.6357	0.7801	0.6653	0.7667	0.5512	0.7493	0.5155	0.5899	0.1778	0.603	0.5257	0.4863	0.3294	0.5911	0.5771	0.2744	0.4542	0.7821	0.8026	0.3109	0.4491	0.7683	0.5794	0.4427	0.6774	0.5429	0.3742	0.6549	0.3994	0.5095	0.8231	0.6403	0.2275	0.338	0.6389	0.1778	0.1907	0.6177	0.7746	0.1439	0.7699	0.113	0.428	0.2968	0.1769	0.788	0.5689	0.6832	0.6372
0.6692	0.3276	0.7928	0.6569	0.6194	0.543	0.7378	0.1792	0.2752	0.3141	0.4218	0.2154	0.1975	0.0673	0.2747	0.6245	0.1828	0.4114	0.6681	0.7228	0.1608	0.1027	0.7305	0.5692	0.2117	0.4142	0.4764	0.1279	0.3858	0.359	0.3037	0.6782	0.6806	0.543	0.2543	0.5749	0.3141	0.5076	0.3815	0.7027	0.28	0.7235	0.4403	0.4921	0.5552	0.2693	0.7162	0.5904	0.7188	0.4211
0.1844	0.654	0.3079	0.1721	0.1419	0.7648	0.2529	0.5523	0.627	0.6604	0.7025	0.5573	0.587	0.5397	0.5983	0.8068	0.538	0.6971	0.1832	0.2379	0.5681	0.5119	0.2456	0.7783	0.5943	0.6533	0.7306	0.5209	0.6388	0.6701	0.6416	0.1951	0.8356	0.7636	0.5617	0.0901	0.6604	0.7415	0.6817	0.2179	0.6382	0.2386	0.7013	0.7386	0.7532	0.6422	0.2313	0.154	0.8553	0.7021
0.2642	0.6878	0.3757	0.2531	0.1785	0.7878	0.326	0.5962	0.6635	0.6611	0.7316	0.5645	0.6274	0.567	0.6201	0.8257	0.4692	0.7267	0.2632	0.3125	0.6104	0.5597	0.3194	0.8	0.634	0.6536	0.7569	0.4772	0.64	0.7024	0.6767	0.2284	0.8517	0.6974	0.5046	0.1792	0.6611	0.6766	0.7128	0.2944	0.624	0.3132	0.6382	0.7642	0.6924	0.6608	0.3066	0.1247	0.8694	0.7313
0.6369	0.2023	0.7442	0.7056	0.6624	0.2752	0.6762	0.2752	0.13	0.5187	0.083	0.3545	0.2144	0.324	0.2294	0.4045	0.4847	0.2147	0.6254	0.6576	0.3031	0.3352	0.6671	0.3167	0.2002	0.3663	0.1696	0.4501	0.3294	0.2706	0.0945	0.6913	0.609	0.7455	0.5298	0.6737	0.5187	0.7017	0.1382	0.6329	0.4751	0.6586	0.6232	0.333	0.7288	0.4744	0.6495	0.7027	0.554	0.1604
0.6204	0.1694	0.7623	0.6875	0.5983	0.3908	0.6991	0.1376	0.102	0.4985	0.2293	0.232	0.0652	0.2463	0.1426	0.4995	0.3869	0.2154	0.6191	0.6818	0.2973	0.209	0.6907	0.4257	0.1435	0.3323	0.3021	0.3457	0.2969	0.2665	0.0718	0.6636	0.5743	0.714	0.4406	0.6575	0.4985	0.6734	0.1755	0.6589	0.4582	0.6827	0.6001	0.323	0.7025	0.4567	0.6743	0.6865	0.6251	0.2283
0.1719	0.6946	0.2974	0.1594	0.2241	0.7612	0.2415	0.623	0.6682	0.6186	0.6979	0.625	0.61	0.5231	0.6663	0.8038	0.5515	0.6925	0.1835	0.2263	0.5615	0.5842	0.2341	0.7749	0.5881	0.7144	0.7265	0.5349	0.7007	0.6651	0.6362	0.2764	0.8331	0.7121	0.5745	0.0762	0.6186	0.6895	0.6861	0.2059	0.5768	0.227	0.6479	0.7347	0.7055	0.6182	0.2196	0.0677	0.8531	0.6975
0.1029	0.6149	0.1598	0.2008	0.143	0.7145	0.1237	0.6368	0.6052	0.7828	0.6388	0.6571	0.6228	0.6586	0.6262	0.7654	0.6961	0.6962	0.0084	0.0748	0.69	0.6519	0.0841	0.7308	0.6409	0.648	0.6729	0.6849	0.6504	0.7054	0.6321	0.1214	0.8566	0.8823	0.7118	0.1912	0.7828	0.8578	0.6136	0.0505	0.758	0.0757	0.8146	0.7443	0.8617	0.7655	0.0668	0.251	0.8243	0.6383
0.6575	0.3279	0.7855	0.6447	0.6342	0.5104	0.7285	0.1981	0.2734	0.3126	0.3806	0.2337	0.1402	0.0553	0.2955	0.5978	0.2372	0.3694	0.6563	0.7129	0.101	0.1196	0.7209	0.5385	0.1554	0.4352	0.4391	0.1859	0.4065	0.3133	0.254	0.694	0.6579	0.5499	0.304	0.5598	0.3126	0.5131	0.3373	0.6922	0.2772	0.7137	0.4434	0.4559	0.5616	0.2658	0.7061	0.5952	0.6987	0.3798
0.633	0.1584	0.7566	0.6998	0.6195	0.3568	0.6919	0.1831	0.0886	0.5185	0.1863	0.2726	0.1146	0.2632	0.1316	0.4716	0.4193	0.2365	0.61	0.6742	0.3154	0.2508	0.6833	0.3937	0.1615	0.3282	0.2632	0.3803	0.2918	0.2872	0.0904	0.6661	0.602	0.7342	0.4702	0.6691	0.5185	0.6927	0.1295	0.6507	0.4772	0.6751	0.6181	0.3462	0.7198	0.4767	0.6665	0.6976	0.6042	0.1853
0.6366	0.3376	0.735	0.6753	0.6916	0.2065	0.6645	0.3379	0.2679	0.4411	0.2426	0.4104	0.2824	0.3825	0.2962	0.3481	0.5293	0.0658	0.6807	0.7028	0.3137	0.3927	0.6552	0.2519	0.2694	0.4656	0.0909	0.4977	0.4311	0.1406	0.1729	0.7403	0.513	0.6973	0.5706	0.6743	0.4411	0.6511	0.2865	0.667	0.3957	0.6582	0.5678	0.2	0.687	0.3899	0.6836	0.6946	0.5117	0.3107
0.6264	0.1347	0.766	0.6921	0.5839	0.4119	0.7038	0.1066	0.0674	0.5118	0.256	0.2044	0.0956	0.2669	0.1107	0.5168	0.3649	0.2425	0.6251	0.6868	0.317	0.1806	0.6955	0.4456	0.1705	0.3056	0.3263	0.3222	0.2698	0.2904	0.1039	0.6489	0.589	0.7207	0.4205	0.6623	0.5118	0.6809	0.204	0.6642	0.4723	0.6877	0.6091	0.3465	0.7086	0.4716	0.6794	0.6907	0.6381	0.2551
0.134	0.7337	0.0572	0.1469	0.2651	0.6927	0.0546	0.7627	0.742	0.7725	0.7172	0.7759	0.7535	0.7706	0.7557	0.7503	0.8015	0.7191	0.1352	0.1067	0.7586	0.7725	0.0638	0.7114	0.7515	0.77	0.7066	0.7941	0.7716	0.7284	0.7376	0.2245	0.8547	0.8836	0.8117	0.2238	0.7725	0.8564	0.7245	0.0969	0.7546	0.0723	0.8087	0.7271	0.8609	0.753	0.0811	0.2721	0.8176	0.739
0.6545	0.4823	0.7773	0.6312	0.7009	0.4715	0.7181	0.353	0.4306	0.1557	0.4292	0.376	0.3088	0.1256	0.4418	0.5657	0.2934	0.3192	0.7105	0.7304	0.0889	0.2784	0.7103	0.5017	0.2516	0.5566	0.3945	0.2459	0.5305	0.2587	0.325	0.7601	0.6306	0.4425	0.3553	0.5538	0.1557	0.4041	0.4532	0.6998	0.1201	0.7028	0.3291	0.4126	0.4721	0.1548	0.7141	0.5415	0.6747	0.4731
0.1459	0.587	0.203	0.2385	0.1282	0.7193	0.1673	0.6215	0.5999	0.8021	0.6449	0.6426	0.6385	0.6816	0.6105	0.7889	0.6834	0.7208	0.0565	0.0905	0.7123	0.6373	0.1297	0.7354	0.666	0.6332	0.6994	0.6717	0.6357	0.7289	0.6586	0.0771	0.8761	0.8978	0.6996	0.2276	0.8021	0.8737	0.6201	0.0972	0.7777	0.1216	0.8314	0.7674	0.8765	0.7855	0.0827	0.2835	0.8458	0.6445
0.6626	0.4466	0.7276	0.6676	0.7137	0.2344	0.6793	0.3852	0.3792	0.3583	0.3702	0.4525	0.3336	0.4266	0.3977	0.2979	0.563	0.0915	0.7261	0.7494	0.3627	0.4361	0.7046	0.281	0.3216	0.5465	0.2422	0.5336	0.5139	0.1657	0.232	0.7806	0.4028	0.6456	0.6012	0.6975	0.3583	0.5976	0.4054	0.7146	0.3398	0.7072	0.5098	0.0503	0.6434	0.2995	0.7309	0.7164	0.4741	0.431
0.6961	0.4631	0.7174	0.7006	0.7421	0.2472	0.6918	0.4463	0.3934	0.3702	0.3861	0.5069	0.3998	0.4836	0.4113	0.2205	0.6064	0.1817	0.7381	0.7623	0.426	0.4921	0.7172	0.2961	0.389	0.5618	0.2545	0.5799	0.5286	0.2485	0.3083	0.7923	0.4227	0.6647	0.6408	0.7276	0.3702	0.6146	0.4217	0.7269	0.4054	0.7197	0.5238	0.0515	0.6591	0.3408	0.7436	0.7445	0.4161	0.4486
0.6529	0.2601	0.7826	0.64	0.5923	0.4971	0.7248	0.0714	0.2025	0.4237	0.3638	0.1201	0.1169	0.183	0.1805	0.5868	0.2573	0.3523	0.6517	0.7091	0.2295	0.0418	0.7172	0.5259	0.1325	0.3468	0.4239	0.2074	0.3149	0.2947	0.2337	0.654	0.6486	0.6377	0.3224	0.6128	0.4237	0.6006	0.3193	0.6881	0.3874	0.7099	0.5321	0.4412	0.637	0.3823	0.7022	0.6439	0.6905	0.363
0.6692	0.3276	0.7928	0.6569	0.6194	0.543	0.7378	0.1792	0.2752	0.3141	0.4218	0.2154	0.1975	0.0673	0.2747	0.6245	0.1828	0.4114	0.6681	0.7228	0.1608	0.1027	0.7305	0.5692	0.2117	0.4142	0.4764	0.1279	0.3858	0.359	0.3037	0.6782	0.6806	0.543	0.2543	0.5749	0.3141	0.5076	0.3815	0.7027	0.28	0.7235	0.4403	0.4921	0.5552	0.2693	0.7162	0.5904	0.7188	0.4211
0.72	0.1716	0.7998	0.777	0.5963	0.4477	0.7573	0.2674	0.2237	0.6756	0.2924	0.2282	0.3392	0.4586	0.169	0.5993	0.452	0.4827	0.6612	0.6825	0.5084	0.324	0.7305	0.4286	0.3991	0.1871	0.4156	0.3425	0.1981	0.5116	0.3609	0.5591	0.787	0.8494	0.5125	0.7455	0.6756	0.8103	0.2407	0.6997	0.636	0.7228	0.7418	0.574	0.8217	0.6432	0.6952	0.7674	0.7161	0.2321
0.6848	0.02	0.7688	0.7476	0.6472	0.3065	0.7237	0.2425	0.0908	0.61	0.1226	0.3254	0.209	0.3643	0.1947	0.4902	0.4615	0.3663	0.6199	0.6637	0.4179	0.3052	0.6944	0.3462	0.2815	0.2895	0.274	0.4253	0.2991	0.407	0.2253	0.6355	0.7189	0.8101	0.5086	0.7154	0.61	0.7678	0.0613	0.6613	0.5675	0.6861	0.6932	0.4721	0.7853	0.5719	0.6558	0.7405	0.6277	0.1215
0.7386	0.5528	0.7409	0.7424	0.7781	0.3729	0.7373	0.5236	0.4831	0.4324	0.4886	0.5758	0.4837	0.5557	0.4936	0.1538	0.6614	0.2961	0.7792	0.8047	0.5062	0.5631	0.7616	0.4218	0.4744	0.6305	0.3714	0.6386	0.5983	0.3536	0.4049	0.8293	0.3345	0.6367	0.691	0.7657	0.4324	0.5835	0.5182	0.7697	0.4885	0.7637	0.5325	0.1841	0.636	0.433	0.7864	0.7802	0.3213	0.547
0.653	0.1724	0.7398	0.7207	0.6764	0.2438	0.6928	0.3052	0.1662	0.5472	0.0433	0.3813	0.247	0.352	0.2614	0.3787	0.5061	0.253	0.6192	0.6518	0.3333	0.3628	0.6615	0.2871	0.2334	0.3484	0.1337	0.4729	0.3572	0.3062	0.1321	0.6868	0.6473	0.7705	0.5494	0.6882	0.5472	0.726	0.1032	0.6267	0.5028	0.6528	0.647	0.3713	0.75	0.5038	0.6436	0.7162	0.5347	0.1256
0.7305	0.5852	0.7551	0.7345	0.7713	0.4261	0.7509	0.509	0.5178	0.415	0.5279	0.5628	0.4678	0.5421	0.5252	0.2323	0.651	0.2745	0.7907	0.8162	0.4911	0.5497	0.7743	0.4727	0.4583	0.6535	0.4211	0.6275	0.6225	0.3337	0.3867	0.8391	0.2522	0.5975	0.6815	0.7585	0.415	0.5447	0.5543	0.7819	0.4728	0.7763	0.5181	0.1591	0.6041	0.4156	0.7983	0.7735	0.3415	0.5827
0.6201	0.36	0.7395	0.6594	0.6776	0.241	0.6702	0.3078	0.2926	0.4098	0.2716	0.3836	0.2498	0.3545	0.318	0.3764	0.5079	0.0224	0.6857	0.7077	0.2825	0.3651	0.661	0.2845	0.2362	0.4796	0.1304	0.4749	0.4461	0.1006	0.1353	0.744	0.4696	0.6703	0.551	0.6595	0.4098	0.6248	0.3123	0.6724	0.3654	0.6639	0.5421	0.1565	0.6643	0.3576	0.6888	0.6807	0.5329	0.3361
0.7367	0.3793	0.7521	0.7406	0.7765	0.0867	0.7125	0.5202	0.4241	0.5363	0.2781	0.5727	0.48	0.5525	0.4899	0.3121	0.6589	0.291	0.737	0.7182	0.5027	0.5599	0.7153	0.0313	0.4706	0.55	0.2029	0.636	0.5561	0.3489	0.4006	0.7559	0.6562	0.7939	0.6888	0.764	0.5363	0.7424	0.3253	0.7254	0.4848	0.7179	0.652	0.3124	0.767	0.4847	0.7206	0.7787	0.5127	0.2791
0.6456	0.4119	0.7325	0.6509	0.6992	0.1864	0.6614	0.3543	0.3446	0.3799	0.3308	0.425	0.3001	0.3978	0.3658	0.3316	0.541	0.0457	0.7099	0.7327	0.3307	0.4077	0.6872	0.233	0.2875	0.5197	0.1975	0.5101	0.4868	0.1237	0.1933	0.7659	0.4314	0.6559	0.5811	0.6823	0.3799	0.6089	0.3681	0.6977	0.3342	0.6899	0.5233	0.0959	0.6521	0.324	0.7141	0.7021	0.4993	0.393
0.6498	0.1503	0.7679	0.7128	0.5763	0.4225	0.7062	0.0903	0.0841	0.5554	0.2694	0.1899	0.1677	0.3212	0.0329	0.5255	0.3533	0.312	0.6281	0.6894	0.3707	0.1656	0.698	0.4556	0.2371	0.2458	0.3384	0.3098	0.2082	0.3534	0.1802	0.6216	0.6414	0.7524	0.4099	0.6828	0.5554	0.7132	0.2183	0.667	0.5163	0.6903	0.6431	0.4108	0.7363	0.5178	0.6821	0.7093	0.6446	0.2684
0.6594	0.4953	0.7805	0.6365	0.7046	0.487	0.7222	0.3687	0.4449	0.1805	0.445	0.3901	0.3267	0.1488	0.455	0.5785	0.272	0.3392	0.7144	0.7341	0.1149	0.2959	0.7144	0.5164	0.2717	0.5658	0.4123	0.2231	0.5403	0.2804	0.3435	0.7631	0.6415	0.4162	0.3358	0.5601	0.1805	0.3785	0.4677	0.7041	0.0907	0.7071	0.3041	0.4299	0.4499	0.1797	0.7181	0.5276	0.6843	0.4873
0.8306	0.6007	0.8003	0.8331	0.8562	0.4124	0.815	0.6913	0.6295	0.6322	0.5356	0.7251	0.6654	0.7121	0.6718	0.2849	0.7806	0.5438	0.8308	0.8392	0.68	0.7169	0.8168	0.4697	0.6594	0.7105	0.4871	0.7658	0.7144	0.5811	0.6144	0.8604	0.4248	0.7098	0.7998	0.8481	0.6322	0.6494	0.5659	0.8233	0.6685	0.8185	0.697	0.4713	0.7133	0.6325	0.8202	0.8576	0.1345	0.5995
0.7279	0.5261	0.8296	0.7178	0.6832	0.6779	0.7843	0.417	0.4892	0.4855	0.5925	0.4307	0.4344	0.3426	0.481	0.7354	0.1891	0.5851	0.727	0.7719	0.4085	0.3626	0.7783	0.6964	0.4444	0.5643	0.631	0.3045	0.5445	0.5482	0.5092	0.7328	0.7749	0.5166	0.0911	0.6503	0.4855	0.4602	0.564	0.7555	0.4291	0.7726	0.3753	0.6421	0.34	0.485	0.7666	0.6006	0.8018	0.592
0.7206	0.4036	0.7095	0.7248	0.7629	0.1378	0.695	0.491	0.3891	0.4506	0.3106	0.5467	0.4483	0.5253	0.4589	0.152	0.6381	0.2478	0.721	0.7454	0.4724	0.5331	0.698	0.192	0.4383	0.5226	0.1543	0.6138	0.529	0.3092	0.3641	0.7784	0.538	0.7287	0.6698	0.7496	0.4506	0.6776	0.3538	0.7087	0.4534	0.7007	0.5863	0.1765	0.7123	0.3941	0.7259	0.7652	0.3649	0.3815
0.1342	0.621	0.242	0.2242	0.0501	0.7424	0.1817	0.5729	0.5915	0.77	0.6741	0.5666	0.6092	0.6531	0.5388	0.7884	0.633	0.6876	0.1054	0.1653	0.6825	0.5902	0.1737	0.7572	0.6361	0.5946	0.7049	0.6019	0.578	0.6964	0.6278	0.08	0.8371	0.8647	0.6595	0.2142	0.77	0.8417	0.6513	0.1433	0.7468	0.1661	0.8011	0.7324	0.8466	0.7536	0.1581	0.2692	0.8415	0.6737
0.6144	0.2659	0.7441	0.6856	0.6628	0.2743	0.676	0.276	0.1962	0.4748	0.1606	0.3553	0.2153	0.3248	0.2303	0.4038	0.4853	0.1425	0.6478	0.6689	0.2496	0.336	0.667	0.3159	0.2011	0.4107	0.1686	0.4508	0.3754	0.2059	0.0956	0.7106	0.553	0.7132	0.5304	0.6541	0.4748	0.669	0.2092	0.6327	0.4311	0.6584	0.5894	0.2657	0.701	0.4278	0.6494	0.6848	0.5534	0.2319
0.2073	0.6637	0.3273	0.1953	0.0658	0.7714	0.2738	0.5649	0.6375	0.7188	0.7108	0.5114	0.5986	0.6065	0.5907	0.8122	0.5909	0.7056	0.2061	0.2593	0.6339	0.5447	0.2667	0.7845	0.6057	0.5745	0.7381	0.5411	0.5589	0.6794	0.6517	0.1448	0.8403	0.8124	0.6186	0.1868	0.7188	0.791	0.6906	0.2398	0.6972	0.26	0.7527	0.746	0.799	0.7025	0.2529	0.2411	0.8593	0.7104
0.6366	0.3376	0.735	0.6753	0.6916	0.2065	0.6645	0.3379	0.2679	0.4411	0.2426	0.4104	0.2824	0.3825	0.2962	0.3481	0.5293	0.0658	0.6807	0.7028	0.3137	0.3927	0.6552	0.2519	0.2694	0.4656	0.0909	0.4977	0.4311	0.1406	0.1729	0.7403	0.513	0.6973	0.5706	0.6743	0.4411	0.6511	0.2865	0.667	0.3957	0.6582	0.5678	0.2	0.687	0.3899	0.6836	0.6946	0.5117	0.3107
0.6201	0.2867	0.7621	0.6478	0.6373	0.3896	0.6988	0.1393	0.2236	0.4133	0.2278	0.2335	0.0671	0.1973	0.2527	0.4985	0.3881	0.2138	0.6404	0.6816	0.1947	0.2106	0.6904	0.4246	0.0503	0.4163	0.3007	0.347	0.3837	0.1439	0.0699	0.7013	0.5734	0.6502	0.4417	0.6186	0.4133	0.6092	0.2372	0.6586	0.3731	0.6824	0.5339	0.3217	0.6477	0.3666	0.674	0.6511	0.6244	0.2581
0.688	0.4356	0.8046	0.6764	0.6642	0.5908	0.7526	0.3222	0.3898	0.3463	0.4823	0.3448	0.2813	0.1648	0.4021	0.6638	0.0874	0.4729	0.6869	0.7385	0.2485	0.2558	0.7457	0.6142	0.294	0.5106	0.5311	0.1913	0.4865	0.426	0.3764	0.7194	0.714	0.3858	0.1673	0.599	0.3463	0.3527	0.4461	0.7196	0.2746	0.7392	0.2866	0.5452	0.4206	0.3456	0.7323	0.542	0.7482	0.4816
0.6873	0	0.7707	0.7495	0.64	0.3204	0.7259	0.227	0.0722	0.6152	0.1402	0.3116	0.2218	0.373	0.1782	0.5	0.4505	0.3773	0.6231	0.6665	0.426	0.291	0.6969	0.3593	0.2928	0.275	0.288	0.4136	0.2848	0.4166	0.2387	0.6277	0.7238	0.8123	0.4986	0.7174	0.6152	0.7705	0.0801	0.6641	0.5731	0.6887	0.6967	0.4812	0.7875	0.5777	0.6586	0.7422	0.6349	0.139
0.1316	0.6316	0.2631	0.1451	0.1026	0.7496	0.2045	0.5342	0.6029	0.7109	0.6832	0.5401	0.5602	0.5901	0.583	0.7943	0.5925	0.6775	0.1303	0.1885	0.6194	0.5332	0.1967	0.7639	0.568	0.6421	0.7131	0.5775	0.6267	0.6488	0.6184	0.1582	0.825	0.8117	0.6135	0.138	0.7109	0.7888	0.6611	0.1672	0.6879	0.1893	0.7478	0.7217	0.7974	0.6933	0.1816	0.1993	0.8459	0.6828
0.2303	0.6906	0.3469	0.2187	0.2424	0.7781	0.295	0.6226	0.6655	0.6455	0.7192	0.6245	0.6102	0.547	0.6638	0.8177	0.4845	0.7141	0.2292	0.2808	0.5924	0.5856	0.288	0.7908	0.6171	0.7099	0.7457	0.5387	0.6968	0.6887	0.6618	0.2924	0.8449	0.6669	0.511	0.1413	0.6455	0.6453	0.6996	0.2619	0.6066	0.2815	0.605	0.7534	0.6641	0.6451	0.2746	0.0843	0.8634	0.7189
0.8556	0.6596	0.8298	0.8577	0.8775	0.4992	0.8423	0.7369	0.6842	0.6865	0.6041	0.7657	0.7148	0.7546	0.7203	0.3904	0.813	0.6112	0.8558	0.8455	0.7273	0.7587	0.8439	0.4688	0.7097	0.7532	0.5629	0.8004	0.7566	0.6429	0.6713	0.8661	0.4761	0.7405	0.8293	0.8706	0.6865	0.7012	0.63	0.8494	0.7175	0.8453	0.7418	0.5493	0.7556	0.6868	0.8468	0.8786	0.1862	0.6047
0.0724	0.6371	0.1594	0.1737	0.1434	0.7144	0.0926	0.6372	0.6057	0.7658	0.6386	0.6574	0.6232	0.6494	0.6266	0.7653	0.6965	0.6754	0.0246	0.0743	0.6711	0.6523	0.0837	0.7307	0.6201	0.6671	0.6727	0.6853	0.6508	0.6854	0.6102	0.1493	0.8384	0.8677	0.7121	0.165	0.7658	0.8431	0.6249	0.05	0.7409	0.0753	0.7996	0.7243	0.8482	0.7481	0.0664	0.2275	0.8242	0.6381
0.6597	0.4479	0.7347	0.643	0.7105	0.2455	0.676	0.3396	0.3827	0.3359	0.3745	0.4119	0.2842	0.3841	0.4003	0.3464	0.5306	0.1083	0.7224	0.7452	0.3155	0.3943	0.701	0.2901	0.2713	0.5449	0.2524	0.499	0.5132	0.1039	0.2412	0.7764	0.444	0.6222	0.5717	0.6751	0.3359	0.5755	0.4082	0.7109	0.2909	0.7035	0.4896	0.1159	0.624	0.2774	0.727	0.6954	0.5104	0.4329
[truncated: 552 more columns]

## Sheet: CLASSIFICATION_TREE
x	"order.txt"	"height.txt"	TYPE (M-S)
1	P1	0.0084	1		PLOT
2	P372	0.041	1
3	P87	0.0084	1
4	P155	0.0244	1
5	P112	0.0548	1
6	P89	0.0082	1
7	P411	0.0238	1
8	P110	0.1048	1
9	P111	0.015	1
10	P258	0	1
11	P299	0.03	1
12	P337	0.0666	1
13	P289	0.0151	1
14	P425	0.1645	1
15	P19	0	1
16	P291	0	1
17	P531	0.0084	1
18	P566	0.048	1
19	P64	0.0242	1
20	P286	0.0082	1
21	P502	0.0552	1
22	P51	0	1
23	P239	0.0083	1
24	P601	0.0242	1
25	P126	0.0082	1
26	P385	0.1046	1
27	P123	0.037	1
28	P398	0.0527	1
29	P186	0.0154	1
30	P371	0.0458	1
31	P254	0.0231	1
32	P314	0	1
33	P330	0	1
34	P490	0.177	1
35	P20	0.0265	1
36	P476	0.0827	1
37	P40	0	1
38	P196	0.0169	1
39	P164	0	1
40	P325	0.0338	1
41	P142	0.0087	1
42	P220	0	1
43	P437	0.0252	1
44	P212	0.059	1
45	P47	0.0089	1
46	P386	0.0179	1
47	P270	0	1
48	P383	0.1886	1
49	P7	0	1
50	P285	0	1
51	P537	0.0092	1
52	P315	0	1
53	P332	0.0184	1
54	P113	0	1
55	P227	0.0712	1
56	P23	0.0091	1
57	P42	0.0182	1
58	P295	0.027	1
59	P108	0	1
60	P273	0.109	1
61	P76	0.041	1
62	P105	0	1
63	P441	0.0169	1
64	P194	0.0084	1
65	P313	0.0501	1
66	P77	0.0257	1
67	P217	0	1
68	P414	0.059	1
69	P248	0.0086	1
70	P342	0.0254	1
71	P479	0.2806	1
72	P5	0.035	1
73	P393	0.0722	1
74	P260	0.0148	1
75	P591	0.0299	1
76	P549	0.1282	1
77	P32	0.0236	1
78	P510	0.0771	1
79	P197	0	1
80	P329	0.0321	1
81	P349	0.0082	1
82	P573	0.1856	1
83	P81	0.0145	1
84	P223	0.0073	1
85	P345	0.0494	1
86	P391	0.0217	1
87	P598	0.0892	1
88	P129	0.0141	1
89	P173	0.0352	1
90	P277	0.0864	1
91	P185	0.0333	1
92	P418	0.0595	1
93	P593	0.3939	1
94	P3	0	1
95	P366	0.0195	1
96	P122	0.0389	1
97	P524	0.067	1
98	P69	0	1
99	P571	0.0196	1
100	P272	0.038	1
101	P118	0.0097	1
102	P143	0	1
103	P478	0.1376	1
104	P104	0.1162	1
105	P144	0.0295	1
106	P306	0	1
107	P466	0.049	1
108	P205	0.0104	1
109	P335	0.0682	1
110	P204	0.0098	1
111	P514	0.2469	1
112	P4	0.0407	1
113	P59	0	1
114	P178	0.0085	1
115	P73	0.0247	1
116	P78	0.0665	1
117	P145	0	1
118	P245	0.0175	1
119	P229	0	1
120	P251	0.0255	1
121	P521	0.0501	1
122	P433	0.0176	1
123	P481	0	1
124	P491	0.1402	1
125	P70	0	1
126	P94	0.0268	1
127	P321	0.0181	1
128	P556	0.0617	1
129	P230	0.0179	1
130	P513	0.1046	1
131	P176	0.0182	1
132	P247	0.0363	1
133	P181	0.0092	1
134	P259	0.0369	1
135	P226	0.1774	1
136	P83	0.0191	1
137	P232	0.0472	1
138	P384	0.0975	1
139	P529	0.5189	1
140	P36	0.03	1
141	P431	0.0525	1
142	P539	0.0601	1
143	P482	0.0155	1
144	P553	0.1837	1
145	P154	0	1
146	P271	0.0068	1
147	P401	0.0392	1
148	P421	0.0131	1
149	P494	0.0866	1
150	P169	0.0355	1
151	P202	0.0742	1
152	P336	0.0274	1
153	P565	0.0488	1
154	P389	0.0073	1
155	P395	0.1054	1
156	P187	0.0067	1
157	P415	0.0259	1
158	P208	0.0066	1
159	P465	0.0456	1
160	P561	0.2957	1
161	P48	0.0139	1
162	P422	0.1134	1
163	P84	0.0128	1
164	P368	0.0862	1
165	P307	0.019	1
166	P599	0.0378	1
167	P312	0.203	1
168	P115	0.081	1
169	P193	0.2795	1
170	P74	0.029	1
171	P88	0.1083	1
172	P262	0.047	1
173	P379	0.1481	1
174	P170	0.0415	1
175	P333	0.0555	1
176	P184	0.0899	1
177	P367	0.3897	1
178	P106	0.0627	1
179	P137	0.2459	1
180	P114	0.0373	1
181	P156	0.1009	1
182	P179	0.0621	1
183	P535	0.1616	1
184	P159	0.0189	1
185	P455	0.0368	1
186	P163	0.0125	1
187	P562	0.0716	1
188	P253	0.9033	1
189	P2	0	2
190	P135	0	2
191	P597	0.0196	2
192	P298	0.0393	2
193	P579	0.1167	2
194	P117	0.0208	2
195	P473	0.0625	2
196	P242	0	2
197	P334	0.152	2
198	P39	0	2
199	P290	0	2
200	P296	0.0213	2
201	P231	0.0426	2
[truncated: 401 more rows]

## Sheet: E-M_ALGORITHM
E-M DATA ("em.txt")	PATIENT	AGE	NIHSS	DM	TYPE (E-M)		# R script
[truncated: 602 more rows]

[truncated: 1 more sheets: M-S_versus_E-M]
